# Supplementary material for: Crystal and mol­ecular structures of fac-[Re(Bid)(PPh3)(CO)3] [Bid is tropolone (TropH) and tri­bromo­tropolone (TropBr3H)]
Source: Acta Crystallogr C Struct Chem. 2022 May 17;78(Pt 6):351–9. doi: 10.1107/S205322962200465X (PMC9167630; doi:10.1107/S205322962200465X)
Supplement: Supplementary file 1 [file c-78-00351-sup1.cif]

##############################################################################
#                                                                            #
# This CIF contains the data in a paper accepted for publication in          #
# Acta Crystallographica Section C. It conforms to the requirements of       #
# Notes for Authors for Acta Crystallographica Section C, and has been       #
# peer reviewed under the auspices of the IUCr Commission on Journals.       #
#                                                                            #
# Full details of the Crystallographic Information File format               #
# are given in the paper "The Crystallographic Information File (CIF):       #
# a New Standard Archive File for Crystallography" by S. R. Hall, F. H.      #
# Allen and I. D. Brown [Acta Cryst. (1991), A47, 655-685].                  #
#                                                                            #
# The current version of the core CIF dictionary is obtainable from          #
# ftp://ftp.iucr.org/pub/cif_core.dic.                                       #
#                                                                            #
# Software is freely available for graphical display of the structure(s)     #
# in this CIF. For information consult the CIF software page                 #
# http://www.iucr.org/resources/cif/software.                                #
#                                                                            #
# This file may be used for bona fide research purposes within the           #
# scientific community so long as proper attribution is given to the journal # 
# article from which it was obtained.                                        #
#                                                                            #
##############################################################################
data_1
_audit_creation_method     'SHELXL-2018/3'
_chemical_name_systematic
;\
<i>fac</i>-Tricarbonyl(triphenylphosphane-\k<i>P</i>)(tropolonato-\
\k^2^<i>O</i>,<i>O</i>')rhenium(I)
;
_chemical_name_common     ?
_chemical_formula_moiety     'C28 H20 O5 P Re'
_chemical_formula_sum     'C28 H20 O5 P Re'
_chemical_formula_iupac     '[Re (C7 H5 O2) (C18 H15 P) (C O)3]'
_chemical_formula_weight     653.61
_chemical_melting_point     ?
_space_group_crystal_system     triclinic
_space_group_name_H-M_alt     'P -1'
_space_group_name_Hall     '-P 1'
loop_
    _space_group_symop_operation_xyz
    'x, y, z'
    '-x, -y, -z'
_cell_length_a     9.9301(11)
_cell_length_b     10.1686(10)
_cell_length_c     12.7882(14)
_cell_angle_alpha     80.948(3)
_cell_angle_beta     71.899(3)
_cell_angle_gamma     88.682(3)
_cell_volume     1211.6(2)
_cell_formula_units_Z     2
_cell_measurement_reflns_used     9782
_cell_measurement_theta_min     2.92
_cell_measurement_theta_max     28.31
_cell_measurement_temperature     100(2)
_exptl_crystal_description     'Cuboid'
_exptl_crystal_colour     'Orange'
_exptl_crystal_size_max     0.270
_exptl_crystal_size_mid     0.174
_exptl_crystal_size_min     0.131
_exptl_crystal_density_diffrn     1.792
_exptl_crystal_density_meas     ?
_exptl_crystal_density_method     ?
_exptl_crystal_F_000     636
_exptl_absorpt_coefficient_mu     5.118
_exptl_absorpt_correction_type     multi-scan
_exptl_absorpt_process_details
;
(SADABS; Bruker, 2012)
;
_exptl_absorpt_correction_T_min     0.357
_exptl_absorpt_correction_T_max     0.511
_diffrn_ambient_temperature     100(2)
_diffrn_source     ?
_diffrn_radiation_type     MoK\a
_diffrn_radiation_wavelength     0.71073
_diffrn_measurement_device_type     'Bruker APEXII CCD'
_diffrn_measurement_method     '\f and \w scans'
_diffrn_detector_area_resol_mean     ?
_diffrn_reflns_number     25538
_diffrn_reflns_av_R_equivalents     0.0371
_diffrn_reflns_av_unetI/netI     0.0279
_diffrn_reflns_theta_min     2.921
_diffrn_reflns_theta_max     27.998
_diffrn_reflns_theta_full     25.242
_diffrn_measured_fraction_theta_max     0.995
_diffrn_measured_fraction_theta_full     0.994
_diffrn_reflns_limit_h_min     -13
_diffrn_reflns_limit_h_max     13
_diffrn_reflns_limit_k_min     -13
_diffrn_reflns_limit_k_max     13
_diffrn_reflns_limit_l_min     -16
_diffrn_reflns_limit_l_max     16
_diffrn_standards_number     ?
_diffrn_standards_interval_count     ?
_diffrn_standards_interval_time     ?
_diffrn_standards_decay_%     ?
_refine_special_details
;
The reflection data of <i>fac</i>-[Re(Trop)(PPh~3~)(CO)~3~]
and <i>fac</i>-[Re(TropBr~3~)(PPh~3~)(CO)~3~] were collected at 100(2) K on a
Bruker D8 Quest Eco Chi Photon II CPAD diffractometer using Mo <i>K</i>\a
radiation (\l = 0.71073 \%A) and at 104(2) K on a Bruker D8 Venture 4K Kappa
Photon III C28 diffractometer also using Mo <i>K</i>\a radiation (\l =
0.71073 \%A), respectively. The unit-cell parameters were refined by
<i>SAINT-Plus</i> (Bruker, 2012), while <i>SADABS</i> (Bruker, 2012) was used
for absorption corrections. The structures were solved by direct methods and
refined on <i>F</i>^2^ using anisotropic displacement parameters for all
non-H atoms. <i>SHELXL97</i> (Sheldrick, 1997, 2008) and <i>WinGX</i>
(Farrugia, 2012) were used for structure solutions and refinements,
respectively. The molecular graphics were prepared with
<i>DIAMOND</i> (Brandenburg & Putz, 2019).
;
_reflns_number_total     5820
_reflns_number_gt     5726
_reflns_threshold_expression     'I > 2\s(I)'
_refine_ls_structure_factor_coef     Fsqd
_refine_ls_matrix_type     full
_refine_ls_R_factor_all     0.0152
_refine_ls_R_factor_gt     0.0149
_refine_ls_wR_factor_gt     0.0376
_refine_ls_wR_factor_ref     0.0378
_refine_ls_goodness_of_fit_ref     1.076
_refine_ls_restrained_S_all     1.076
_refine_ls_number_reflns     5820
_refine_ls_number_parameters     316
_refine_ls_number_restraints     0
_refine_ls_hydrogen_treatment     constr
_refine_ls_weighting_scheme     calc
_refine_ls_weighting_details
                           'w=1/[\s^2^(Fo^2^)+0.7798P] where P=(Fo^2^+2Fc^2^)/3'
_atom_sites_solution_hydrogens     geom
_atom_sites_solution_primary     ?
_atom_sites_solution_secondary     ?
_refine_ls_shift/su_max     0.003
_refine_ls_shift/su_mean     0.000
_refine_diff_density_max     0.457
_refine_diff_density_min     -0.596
_refine_ls_extinction_method     none
_refine_ls_extinction_coef     .
loop_
    _atom_type_symbol
    _atom_type_description
    _atom_type_scat_dispersion_real
    _atom_type_scat_dispersion_imag
    _atom_type_scat_source
    'C' 'C' 0.0033 0.0016
                         'International Tables Vol C Tables 4.2.6.8 and 6.1.1.4'
    'H' 'H' 0.0000 0.0000
                         'International Tables Vol C Tables 4.2.6.8 and 6.1.1.4'
    'O' 'O' 0.0106 0.0060
                         'International Tables Vol C Tables 4.2.6.8 and 6.1.1.4'
    'P' 'P' 0.1023 0.0942
                         'International Tables Vol C Tables 4.2.6.8 and 6.1.1.4'
    'Re' 'Re' -1.0185 7.2310
                         'International Tables Vol C Tables 4.2.6.8 and 6.1.1.4'
_computing_data_collection
;
<i>APEX2</i> (Bruker, 2012)
;
_computing_cell_refinement
;
<i>SAINT-Plus</i> (Bruker, 2012)
;
_computing_data_reduction
;
<i>SAINT-Plus</i> (Bruker, 2012)
;
_computing_structure_solution
;
SHELXT (Sheldrick, 2015<i>a</i>)
;
_computing_structure_refinement
;
SHELXL2018 (Sheldrick, 2015<i>b</i>)
;
_computing_molecular_graphics
;
<i>DIAMOND</i> (Brandenburg & Putz, 2019)
;
_computing_publication_material
;
<i>WinGX</i> (Farrugia, 2012) and <i>DIAMOND</i> (Brandenburg & Putz,
2019)
;
loop_
    _atom_site_type_symbol
    _atom_site_label
    _atom_site_fract_x
    _atom_site_fract_y
    _atom_site_fract_z
    _atom_site_U_iso_or_equiv
    _atom_site_adp_type
    _atom_site_calc_flag
    _atom_site_occupancy
    _atom_site_disorder_assembly
    _atom_site_disorder_group
    Re Re1 0.90667(2) 0.18057(2) 0.20344(2) 0.01253(3) Uani d 1 . .
    P P1 0.75009(5) 0.32233(5) 0.33175(4) 0.01302(9) Uani d 1 . .
    O O12 0.72021(14) 0.08360(13) 0.20023(11) 0.0173(3) Uani d 1 . .
    O O11 0.84257(15) 0.29691(14) 0.07383(11) 0.0185(3) Uani d 1 . .
    O O2 0.95372(19) -0.00475(16) 0.40161(13) 0.0331(4) Uani d 1 . .
    O O3 1.11659(16) 0.00229(16) 0.05887(13) 0.0266(3) Uani d 1 . .
    C C2 0.9374(2) 0.0666(2) 0.32747(17) 0.0201(4) Uani d 1 . .
    O O1 1.16119(16) 0.36066(16) 0.17730(13) 0.0281(3) Uani d 1 . .
    C C3 1.0340(2) 0.06850(19) 0.10871(16) 0.0182(4) Uani d 1 . .
    C C1 1.0657(2) 0.2900(2) 0.18974(16) 0.0185(4) Uani d 1 . .
    C C21 0.56224(19) 0.28800(18) 0.35765(15) 0.0149(3) Uani d 1 . .
    C C11 0.7241(2) 0.2633(2) 0.06194(16) 0.0195(4) Uani d 1 . .
    C C12 0.6555(2) 0.1414(2) 0.13322(16) 0.0187(4) Uani d 1 . .
    C C22 0.4701(2) 0.3853(2) 0.33403(16) 0.0196(4) Uani d 1 . .
    H H22 0.503393 0.474971 0.307256 0.024 Uiso calc 1 . .
    C C41 0.77452(19) 0.50141(18) 0.28609(15) 0.0152(3) Uani d 1 . .
    C C46 0.8520(2) 0.5519(2) 0.17672(17) 0.0221(4) Uani d 1 . .
    H H46 0.893136 0.492594 0.125721 0.027 Uiso calc 1 . .
    C C23 0.3293(2) 0.3515(2) 0.34958(18) 0.0250(4) Uani d 1 . .
    H H23 0.266556 0.418322 0.334279 0.030 Uiso calc 1 . .
    C C31 0.7728(2) 0.30410(18) 0.46994(15) 0.0159(3) Uani d 1 . .
    C C24 0.2805(2) 0.2210(2) 0.38720(17) 0.0242(4) Uani d 1 . .
    H H24 0.184702 0.198099 0.396922 0.029 Uiso calc 1 . .
    C C26 0.5115(2) 0.15676(19) 0.39609(15) 0.0180(4) Uani d 1 . .
    H H26 0.573467 0.089675 0.412313 0.022 Uiso calc 1 . .
    C C25 0.3717(2) 0.1234(2) 0.41080(17) 0.0211(4) Uani d 1 . .
    H H25 0.338152 0.033770 0.437030 0.025 Uiso calc 1 . .
    C C44 0.8087(2) 0.7755(2) 0.21524(19) 0.0251(4) Uani d 1 . .
    H H44 0.818632 0.868908 0.190649 0.030 Uiso calc 1 . .
    C C15 0.4437(3) 0.2377(3) -0.0044(2) 0.0457(7) Uani d 1 . .
    H H15 0.367881 0.248628 -0.035242 0.055 Uiso calc 1 . .
    C C43 0.7332(2) 0.7260(2) 0.32494(18) 0.0229(4) Uani d 1 . .
    H H43 0.692734 0.785739 0.375718 0.027 Uiso calc 1 . .
    C C45 0.8693(2) 0.6886(2) 0.14175(18) 0.0276(5) Uani d 1 . .
    H H45 0.923081 0.722490 0.067145 0.033 Uiso calc 1 . .
    C C42 0.7166(2) 0.58972(19) 0.36065(16) 0.0196(4) Uani d 1 . .
    H H42 0.665658 0.556270 0.436029 0.024 Uiso calc 1 . .
    C C13 0.5279(2) 0.0836(2) 0.13450(19) 0.0292(5) Uani d 1 . .
    H H13 0.500094 0.002253 0.184346 0.035 Uiso calc 1 . .
    C C32 0.9066(2) 0.3319(2) 0.47581(18) 0.0243(4) Uani d 1 . .
    H H32 0.982195 0.358266 0.409087 0.029 Uiso calc 1 . .
    C C34 0.8210(3) 0.2831(2) 0.67566(18) 0.0308(5) Uani d 1 . .
    H H34 0.837615 0.274798 0.745648 0.037 Uiso calc 1 . .
    C C36 0.6628(2) 0.2668(2) 0.56869(16) 0.0226(4) Uani d 1 . .
    H H36 0.570583 0.248217 0.566301 0.027 Uiso calc 1 . .
    C C35 0.6880(3) 0.2567(2) 0.67093(17) 0.0300(5) Uani d 1 . .
    H H35 0.612589 0.231408 0.737966 0.036 Uiso calc 1 . .
    C C14 0.4359(3) 0.1264(3) 0.0746(2) 0.0410(6) Uani d 1 . .
    H H14 0.354599 0.070191 0.090460 0.049 Uiso calc 1 . .
    C C17 0.6736(3) 0.3459(2) -0.01570(18) 0.0299(5) Uani d 1 . .
    H H17 0.733164 0.420839 -0.055596 0.036 Uiso calc 1 . .
    C C33 0.9310(2) 0.3217(2) 0.57793(19) 0.0298(5) Uani d 1 . .
    H H33 1.022738 0.341205 0.580892 0.036 Uiso calc 1 . .
    C C16 0.5500(3) 0.3350(3) -0.0433(2) 0.0406(6) Uani d 1 . .
    H H16 0.536517 0.405252 -0.097247 0.049 Uiso calc 1 . .
loop_
    _atom_site_aniso_label
    _atom_site_aniso_U_11
    _atom_site_aniso_U_22
    _atom_site_aniso_U_33
    _atom_site_aniso_U_12
    _atom_site_aniso_U_13
    _atom_site_aniso_U_23
    Re1 0.01235(4) 0.01212(4) 0.01298(4) 0.00146(3) -0.00321(3) -0.00325(3)
    P1 0.0130(2) 0.0131(2) 0.0120(2) 0.00118(16) -0.00242(17) -0.00256(16)
    O12 0.0152(6) 0.0153(6) 0.0218(7) 0.0003(5) -0.0050(5) -0.0055(5)
    O11 0.0215(7) 0.0178(7) 0.0165(6) 0.0016(5) -0.0067(5) -0.0019(5)
    O2 0.0441(10) 0.0296(9) 0.0276(8) 0.0072(7) -0.0174(7) 0.0020(6)
    O3 0.0206(7) 0.0297(8) 0.0321(8) 0.0082(6) -0.0063(6) -0.0176(7)
    C2 0.0190(9) 0.0188(9) 0.0227(10) 0.0024(7) -0.0059(8) -0.0058(7)
    O1 0.0219(7) 0.0300(8) 0.0325(8) -0.0079(6) -0.0079(6) -0.0050(6)
    C3 0.0185(9) 0.0177(9) 0.0203(9) -0.0001(7) -0.0076(7) -0.0050(7)
    C1 0.0191(9) 0.0189(9) 0.0165(9) 0.0026(7) -0.0033(7) -0.0047(7)
    C21 0.0143(8) 0.0173(9) 0.0130(8) 0.0012(7) -0.0032(7) -0.0039(6)
    C11 0.0202(9) 0.0240(10) 0.0175(9) 0.0082(8) -0.0073(7) -0.0111(7)
    C12 0.0174(9) 0.0215(9) 0.0204(9) 0.0061(7) -0.0061(7) -0.0129(7)
    C22 0.0205(9) 0.0180(9) 0.0222(9) 0.0013(7) -0.0085(8) -0.0047(7)
    C41 0.0148(8) 0.0125(8) 0.0184(9) 0.0003(6) -0.0052(7) -0.0029(6)
    C46 0.0266(10) 0.0167(9) 0.0206(9) 0.0046(8) -0.0028(8) -0.0053(7)
    C23 0.0200(10) 0.0263(11) 0.0328(11) 0.0062(8) -0.0131(9) -0.0077(8)
    C31 0.0186(9) 0.0154(8) 0.0142(8) 0.0036(7) -0.0054(7) -0.0035(6)
    C24 0.0154(9) 0.0322(11) 0.0264(10) -0.0004(8) -0.0068(8) -0.0080(8)
    C26 0.0179(9) 0.0195(9) 0.0152(8) 0.0012(7) -0.0035(7) -0.0020(7)
    C25 0.0203(10) 0.0220(10) 0.0194(9) -0.0035(8) -0.0040(8) -0.0026(7)
    C44 0.0259(10) 0.0128(9) 0.0342(11) -0.0003(8) -0.0062(9) -0.0031(8)
    C15 0.0330(13) 0.079(2) 0.0416(15) 0.0235(14) -0.0252(12) -0.0320(15)
    C43 0.0214(9) 0.0176(9) 0.0306(11) 0.0029(7) -0.0055(8) -0.0120(8)
    C45 0.0325(11) 0.0169(10) 0.0235(10) 0.0014(8) 0.0032(9) 0.0015(8)
    C42 0.0206(9) 0.0186(9) 0.0185(9) 0.0017(7) -0.0028(7) -0.0066(7)
    C13 0.0203(10) 0.0375(13) 0.0336(12) -0.0001(9) -0.0076(9) -0.0182(10)
    C32 0.0186(9) 0.0343(12) 0.0212(10) 0.0051(8) -0.0066(8) -0.0080(8)
    C34 0.0470(14) 0.0296(12) 0.0222(10) 0.0077(10) -0.0191(10) -0.0069(8)
    C36 0.0243(10) 0.0240(10) 0.0175(9) -0.0036(8) -0.0029(8) -0.0045(7)
    C35 0.0425(13) 0.0304(12) 0.0143(9) -0.0047(10) -0.0055(9) -0.0019(8)
    C14 0.0220(11) 0.0669(19) 0.0447(15) 0.0060(11) -0.0151(11) -0.0310(13)
    C17 0.0371(12) 0.0344(12) 0.0222(10) 0.0126(10) -0.0142(9) -0.0078(9)
    C33 0.0277(11) 0.0392(13) 0.0299(11) 0.0082(9) -0.0163(9) -0.0127(9)
    C16 0.0462(15) 0.0579(17) 0.0298(12) 0.0290(13) -0.0248(11) -0.0200(11)
_geom_special_details
;
 All esds (except the esd in the dihedral angle between two l.s. planes)
 are estimated using the full covariance matrix.  The cell esds are taken
 into account individually in the estimation of esds in distances, angles
 and torsion angles; correlations between esds in cell parameters are only
 used when they are defined by crystal symmetry.  An approximate (isotropic)
 treatment of cell esds is used for estimating esds involving l.s. planes.
;
loop_
    _geom_bond_atom_site_label_1
    _geom_bond_atom_site_label_2
    _geom_bond_site_symmetry_2
    _geom_bond_distance
    _geom_bond_publ_flag
    Re1 C1 . 1.900(2) y
    Re1 C2 . 1.912(2) y
    Re1 C3 . 1.944(2) y
    Re1 O12 . 2.1322(13) y
    Re1 O11 . 2.1345(13) y
    Re1 P1 . 2.4987(5) y
    P1 C41 . 1.8203(19) ?
    P1 C21 . 1.8224(19) ?
    P1 C31 . 1.8305(18) ?
    O12 C12 . 1.288(2) ?
    O11 C11 . 1.293(2) ?
    O2 C2 . 1.151(3) ?
    O3 C3 . 1.148(2) ?
    O1 C1 . 1.159(2) ?
    C21 C22 . 1.395(3) ?
    C21 C26 . 1.395(3) ?
    C11 C17 . 1.403(3) ?
    C11 C12 . 1.459(3) ?
    C12 C13 . 1.404(3) ?
    C22 C23 . 1.393(3) ?
    C22 H22 . 0.9500 ?
    C41 C46 . 1.391(3) ?
    C41 C42 . 1.397(3) ?
    C46 C45 . 1.389(3) ?
    C46 H46 . 0.9500 ?
    C23 C24 . 1.382(3) ?
    C23 H23 . 0.9500 ?
    C31 C32 . 1.392(3) ?
    C31 C36 . 1.394(3) ?
    C24 C25 . 1.390(3) ?
    C24 H24 . 0.9500 ?
    C26 C25 . 1.384(3) ?
    C26 H26 . 0.9500 ?
    C25 H25 . 0.9500 ?
    C44 C45 . 1.383(3) ?
    C44 C43 . 1.387(3) ?
    C44 H44 . 0.9500 ?
    C15 C14 . 1.379(4) ?
    C15 C16 . 1.380(4) ?
    C15 H15 . 0.9500 ?
    C43 C42 . 1.386(3) ?
    C43 H43 . 0.9500 ?
    C45 H45 . 0.9500 ?
    C42 H42 . 0.9500 ?
    C13 C14 . 1.386(3) ?
    C13 H13 . 0.9500 ?
    C32 C33 . 1.388(3) ?
    C32 H32 . 0.9500 ?
    C34 C35 . 1.375(3) ?
    C34 C33 . 1.388(3) ?
    C34 H34 . 0.9500 ?
    C36 C35 . 1.394(3) ?
    C36 H36 . 0.9500 ?
    C35 H35 . 0.9500 ?
    C14 H14 . 0.9500 ?
    C17 C16 . 1.390(3) ?
    C17 H17 . 0.9500 ?
    C33 H33 . 0.9500 ?
    C16 H16 . 0.9500 ?
loop_
    _geom_angle_atom_site_label_1
    _geom_angle_atom_site_label_2
    _geom_angle_atom_site_label_3
    _geom_angle_site_symmetry_1
    _geom_angle_site_symmetry_3
    _geom_angle
    _geom_angle_publ_flag
    C1 Re1 C2 . . 90.76(8) ?
    C1 Re1 C3 . . 88.64(8) ?
    C2 Re1 C3 . . 87.11(8) ?
    C1 Re1 O12 . . 170.57(7) ?
    C2 Re1 O12 . . 98.46(7) ?
    C3 Re1 O12 . . 93.75(7) ?
    C1 Re1 O11 . . 96.70(7) ?
    C2 Re1 O11 . . 171.97(7) ?
    C3 Re1 O11 . . 96.00(7) ?
    O12 Re1 O11 . . 73.99(5) y
    C1 Re1 P1 . . 89.87(6) ?
    C2 Re1 P1 . . 90.48(6) ?
    C3 Re1 P1 . . 177.15(6) y
    O12 Re1 P1 . . 88.10(4) y
    O11 Re1 P1 . . 86.59(4) y
    C41 P1 C21 . . 105.23(8) ?
    C41 P1 C31 . . 101.97(8) ?
    C21 P1 C31 . . 105.15(8) ?
    C41 P1 Re1 . . 115.75(6) ?
    C21 P1 Re1 . . 112.81(6) ?
    C31 P1 Re1 . . 114.69(6) ?
    C12 O12 Re1 . . 117.43(12) ?
    C11 O11 Re1 . . 117.33(12) ?
    O2 C2 Re1 . . 178.07(18) ?
    O3 C3 Re1 . . 173.87(17) ?
    O1 C1 Re1 . . 176.74(18) ?
    C22 C21 C26 . . 119.03(17) ?
    C22 C21 P1 . . 122.77(14) ?
    C26 C21 P1 . . 118.07(14) ?
    O11 C11 C17 . . 118.1(2) ?
    O11 C11 C12 . . 115.25(17) ?
    C17 C11 C12 . . 126.62(19) ?
    O12 C12 C13 . . 118.46(19) ?
    O12 C12 C11 . . 115.62(16) ?
    C13 C12 C11 . . 125.92(19) ?
    C23 C22 C21 . . 120.16(18) ?
    C23 C22 H22 . . 119.9 ?
    C21 C22 H22 . . 119.9 ?
    C46 C41 C42 . . 119.24(17) ?
    C46 C41 P1 . . 120.36(14) ?
    C42 C41 P1 . . 120.40(14) ?
    C45 C46 C41 . . 120.27(18) ?
    C45 C46 H46 . . 119.9 ?
    C41 C46 H46 . . 119.9 ?
    C24 C23 C22 . . 120.24(19) ?
    C24 C23 H23 . . 119.9 ?
    C22 C23 H23 . . 119.9 ?
    C32 C31 C36 . . 118.81(18) ?
    C32 C31 P1 . . 117.76(15) ?
    C36 C31 P1 . . 123.42(15) ?
    C23 C24 C25 . . 119.95(18) ?
    C23 C24 H24 . . 120.0 ?
    C25 C24 H24 . . 120.0 ?
    C25 C26 C21 . . 120.62(18) ?
    C25 C26 H26 . . 119.7 ?
    C21 C26 H26 . . 119.7 ?
    C26 C25 C24 . . 119.99(19) ?
    C26 C25 H25 . . 120.0 ?
    C24 C25 H25 . . 120.0 ?
    C45 C44 C43 . . 119.92(19) ?
    C45 C44 H44 . . 120.0 ?
    C43 C44 H44 . . 120.0 ?
    C14 C15 C16 . . 126.9(2) ?
    C14 C15 H15 . . 116.5 ?
    C16 C15 H15 . . 116.5 ?
    C42 C43 C44 . . 120.18(18) ?
    C42 C43 H43 . . 119.9 ?
    C44 C43 H43 . . 119.9 ?
    C44 C45 C46 . . 120.18(19) ?
    C44 C45 H45 . . 119.9 ?
    C46 C45 H45 . . 119.9 ?
    C43 C42 C41 . . 120.18(18) ?
    C43 C42 H42 . . 119.9 ?
    C41 C42 H42 . . 119.9 ?
    C14 C13 C12 . . 130.3(2) ?
    C14 C13 H13 . . 114.9 ?
    C12 C13 H13 . . 114.9 ?
    C33 C32 C31 . . 120.8(2) ?
    C33 C32 H32 . . 119.6 ?
    C31 C32 H32 . . 119.6 ?
    C35 C34 C33 . . 119.8(2) ?
    C35 C34 H34 . . 120.1 ?
    C33 C34 H34 . . 120.1 ?
    C35 C36 C31 . . 120.1(2) ?
    C35 C36 H36 . . 120.0 ?
    C31 C36 H36 . . 120.0 ?
    C34 C35 C36 . . 120.6(2) ?
    C34 C35 H35 . . 119.7 ?
    C36 C35 H35 . . 119.7 ?
    C15 C14 C13 . . 130.2(3) ?
    C15 C14 H14 . . 114.9 ?
    C13 C14 H14 . . 114.9 ?
    C16 C17 C11 . . 130.0(2) ?
    C16 C17 H17 . . 115.0 ?
    C11 C17 H17 . . 115.0 ?
    C34 C33 C32 . . 119.8(2) ?
    C34 C33 H33 . . 120.1 ?
    C32 C33 H33 . . 120.1 ?
    C15 C16 C17 . . 129.9(3) ?
    C15 C16 H16 . . 115.0 ?
    C17 C16 H16 . . 115.0 ?
loop_
    _geom_hbond_atom_site_label_D
    _geom_hbond_atom_site_label_H
    _geom_hbond_atom_site_label_A
    _geom_hbond_site_symmetry_A
    _geom_hbond_distance_DH
    _geom_hbond_distance_HA
    _geom_hbond_distance_DA
    _geom_hbond_angle_DHA
    _geom_hbond_publ_flag
    C17 H17 O1 2_765 0.95 2.54 3.471(3) 165.7 yes
    C44 H44 O12 1_565 0.95 2.38 3.227(2) 148.8 yes
    C45 H45 O11 2_765 0.95 2.49 3.286(3) 141.6 yes
    C46 H46 O11 . 0.95 2.31 3.102(2) 140.9 yes
_shelx_space_group_comment
;
The symmetry employed for this shelxl refinement is uniquely defined
by the following loop, which should always be used as a source of
symmetry information in preference to the above space-group names.
They are only intended as comments.
;
_shelx_estimated_absorpt_T_min     0.339
_shelx_estimated_absorpt_T_max     0.554
_shelx_hkl_file
;
  -2   0   0    2.81    0.22
  -2   0   0    3.67    0.24
  -2   0   0    2.97    0.24
  -2   0   0    2.75    0.23
   2   0   0    2.94    0.24
   2   0   0    3.62    0.24
   2   0   0    3.42    0.25
  -3   0   0   46.26    2.43
  -3   0   0   42.85    2.44
  -3   0   0   45.67    2.41
  -3   0   0   42.52    2.42
   3   0   0   45.50    2.47
   3   0   0   49.92    2.41
   3   0   0   49.43    2.44
   3   0   0   43.12    2.42
  -4   0   0  108.58    5.60
  -4   0   0  106.05    5.60
  -4   0   0  106.26    5.58
   4   0   0  105.54    5.59
   4   0   0  117.83    5.58
   4   0   0  100.48    5.60
   4   0   0  101.96    5.59
  -5   0   0  567.86   30.98
  -5   0   0  598.10   31.00
  -5   0   0  668.95   30.98
  -5   0   0  602.54   31.01
   5   0   0  536.68   30.96
   5   0   0  609.01   31.02
   5   0   0  593.00   31.00
   5   0   0  621.66   30.99
  -6   0   0  285.04   15.26
  -6   0   0  296.11   15.25
  -6   0   0  281.45   15.28
  -6   0   0  279.97   15.29
   6   0   0  297.83   15.29
   6   0   0  298.76   15.31
   6   0   0  271.73   15.24
   6   0   0  340.34   15.29
  -7   0   0   51.13    2.97
  -7   0   0   51.22    2.94
  -7   0   0   57.13    2.99
   7   0   0   53.33    2.97
   7   0   0   54.03    3.00
   7   0   0   50.00    2.91
   7   0   0   60.74    2.96
  -8   0   0    0.15    0.24
  -8   0   0    0.47    0.24
   8   0   0    0.70    0.28
   8   0   0    0.90    0.23
   8   0   0    0.70    0.25
   8   0   0    0.38    0.22
   8   0   0    0.35    0.25
  -9   0   0   34.64    2.01
   9   0   0   34.26    1.90
   9   0   0   34.50    1.99
   9   0   0   33.31    1.87
   9   0   0   27.90    1.90
   9   0   0   28.84    1.86
 -10   0   0   39.40    2.34
  10   0   0   40.31    2.32
  10   0   0   37.97    2.44
  10   0   0   44.79    2.43
 -11   0   0  112.69    6.21
  11   0   0  116.62    6.20
  11   0   0  120.01    6.33
  11   0   0  113.03    6.34
 -12   0   0   55.52    3.10
  12   0   0   57.34    3.26
  12   0   0   48.64    3.13
  12   0   0   55.13    3.09
  12  -1   0   16.36    1.27
  12  -1   0   13.70    1.10
  12  -1   0   17.56    1.31
 -12   1   0   16.85    1.19
  11  -1   0   26.08    1.78
  11  -1   0   26.29    1.80
  11  -1   0   26.16    1.64
 -11   1   0   30.03    1.71
  10  -1   0   88.23    4.35
  10  -1   0   73.49    4.33
  10  -1   0   70.93    4.41
  10  -1   0   82.02    4.47
 -10   1   0   85.61    4.39
   9  -1   0  116.31    6.05
   9  -1   0  110.39    6.00
   9  -1   0  111.55    6.07
   9  -1   0  110.92    6.06
   9  -1   0  111.62    5.95
   8  -1   0  215.05   10.45
   8  -1   0  189.94   10.56
   8  -1   0  195.22   10.63
   8  -1   0  197.67   10.53
  -8   1   0  196.21   10.47
  -8   1   0  203.19   10.54
   7  -1   0   73.34    3.76
   7  -1   0   72.10    3.76
   7  -1   0   69.90    3.68
   7  -1   0   68.41    3.71
   7  -1   0   68.21    3.66
  -7   1   0   68.94    3.86
  -7   1   0   63.82    3.73
  -7   1   0   64.12    3.77
   6  -1   0    0.97    0.24
   6  -1   0    0.91    0.26
   6  -1   0    0.58    0.17
   6  -1   0    0.49    0.17
   6  -1   0    0.95    0.21
  -6   1   0    0.45    0.20
  -6   1   0    0.62    0.21
  -6   1   0    0.33    0.18
   5  -1   0  222.66   11.40
   5  -1   0  203.28   11.38
   5  -1   0  222.28   11.45
   5  -1   0  239.53   11.43
   5  -1   0  242.59   11.47
  -5   1   0  209.84   11.45
  -5   1   0  217.62   11.44
  -5   1   0  199.37   11.41
   4  -1   0  458.98   23.78
   4  -1   0  490.80   23.80
   4  -1   0  470.54   23.74
  -4   1   0  454.94   23.76
  -4   1   0  450.04   23.78
  -4   1   0  433.45   23.77
   3  -1   0  171.54    9.22
   3  -1   0  174.46    9.21
   3  -1   0  203.20    9.25
   3  -1   0  184.52    9.19
   3  -1   0  188.30    9.20
  -3   1   0  183.13    9.22
  -3   1   0  164.28    9.23
  -3   1   0  150.82    9.24
   2  -1   0   15.48    0.87
   2  -1   0   15.69    0.84
   2  -1   0   16.36    0.88
   2  -1   0   15.21    0.86
  -2   1   0   14.82    0.86
  -2   1   0   16.27    0.87
   1  -1   0  124.33    6.62
   1  -1   0  113.99    6.60
   1  -1   0  139.21    6.63
   1  -1   0  140.07    6.60
  -1   1   0  120.25    6.60
  -1   1   0  134.82    6.61
  -1   1   0  128.07    6.62
  -1   1   0  122.08    6.62
  -3  -1   0  384.81   21.04
  -3  -1   0  434.01   21.07
  -3  -1   0  424.19   21.03
   3   1   0  394.39   21.04
   3   1   0  390.31   21.05
   3   1   0  415.33   21.04
   3   1   0  408.58   21.03
  -4  -1   0   66.53    3.42
  -4  -1   0   67.79    3.42
  -4  -1   0   62.47    3.41
  -4  -1   0   62.88    3.44
   4   1   0   64.80    3.41
   4   1   0   60.91    3.44
   4   1   0   66.33    3.42
  -5  -1   0    6.11    0.44
  -5  -1   0    5.33    0.46
  -5  -1   0    6.57    0.45
  -5  -1   0    5.56    0.44
   5   1   0    5.87    0.48
   5   1   0    5.77    0.44
   5   1   0    5.49    0.44
   5   1   0    5.77    0.44
  -6  -1   0  167.43    8.64
  -6  -1   0  162.70    8.60
  -6  -1   0  159.05    8.58
  -6  -1   0  175.01    8.59
   6   1   0  171.40    8.60
   6   1   0  164.48    8.59
   6   1   0  156.02    8.59
   6   1   0  157.17    8.63
  -7  -1   0  294.05   15.84
  -7  -1   0  310.81   15.88
  -7  -1   0  318.60   15.82
  -7  -1   0  298.28   15.79
   7   1   0  326.93   15.80
   7   1   0  273.47   15.78
  -8  -1   0  245.19   12.43
  -8  -1   0  232.08   12.41
   8   1   0  247.32   12.50
   8   1   0  214.47   12.40
   8   1   0  249.96   12.45
  -9  -1   0   42.18    2.47
   9   1   0   46.69    2.59
   9   1   0   41.40    2.44
   9   1   0   42.24    2.52
 -10  -1   0    4.20    0.51
  10   1   0    3.08    0.51
  10   1   0    2.31    0.42
  10   1   0    3.35    0.48
 -11  -1   0   15.17    1.08
  11   1   0   16.40    1.25
  11   1   0   16.18    1.11
  11   1   0   13.10    1.09
 -12  -1   0   38.42    2.26
  12   1   0   39.08    2.31
  12   1   0   35.59    2.25
  12   1   0   37.57    2.60
  12  -2   0   99.13    5.13
  12  -2   0   95.30    5.34
  12  -2   0   90.77    5.32
 -12   2   0   94.43    5.20
  11  -2   0  119.83    6.50
  11  -2   0  120.99    6.51
 -11   2   0  115.06    6.39
  10  -2   0    0.33    0.25
  10  -2   0    0.65    0.42
  10  -2   0    0.43    0.25
  10  -2   0    0.19    0.34
 -10   2   0    0.45    0.30
   9  -2   0   14.54    1.10
   9  -2   0   15.53    1.05
   9  -2   0   16.12    1.11
   9  -2   0   12.46    0.94
   9  -2   0   14.88    0.96
  -9   2   0   16.80    1.06
   8  -2   0  138.07    7.02
   8  -2   0  135.59    6.87
   8  -2   0  134.01    6.88
   8  -2   0  119.45    6.93
   8  -2   0  136.29    6.99
  -8   2   0  121.10    6.92
   7  -2   0  143.53    7.02
   7  -2   0  126.51    6.91
   7  -2   0  131.43    6.97
   7  -2   0  126.60    7.01
   7  -2   0  127.97    6.90
  -7   2   0  123.03    7.00
  -7   2   0  128.42    6.98
  -7   2   0  147.82    6.99
   6  -2   0  332.25   17.54
   6  -2   0  349.38   17.48
   6  -2   0  325.65   17.56
   6  -2   0  335.47   17.52
   6  -2   0  352.07   17.46
  -6   2   0  311.18   17.51
  -6   2   0  344.92   17.57
  -6   2   0  347.79   17.54
   5  -2   0  141.27    7.78
   5  -2   0  155.04    7.82
   5  -2   0  141.64    7.71
   5  -2   0  150.55    7.73
  -5   2   0  148.13    7.78
  -5   2   0  148.68    7.81
  -5   2   0  154.14    7.78
   4  -2   0   25.31    1.49
   4  -2   0   24.60    1.44
   4  -2   0   22.08    1.50
   4  -2   0   31.11    1.45
   4  -2   0   29.33    1.50
  -4   2   0   24.91    1.48
  -4   2   0   29.27    1.50
  -4   2   0   27.13    1.52
   3  -2   0  144.49    7.87
   3  -2   0  156.79    7.81
   3  -2   0  142.52    7.84
   3  -2   0  154.06    7.84
  -3   2   0  153.47    7.87
  -3   2   0  141.17    7.84
  -3   2   0  161.62    7.81
  -3   2   0  150.87    7.83
   2  -2   0  194.42    9.30
   2  -2   0  177.40    9.33
   2  -2   0  177.56    9.31
   2  -2   0  183.11    9.36
  -2   2   0  177.20    9.34
  -2   2   0  180.88    9.31
  -2   2   0  175.01    9.30
  -2   2   0  173.98    9.35
   1  -2   0  218.82   11.21
   1  -2   0  204.32   11.18
   1  -2   0  228.94   11.19
   1  -2   0  221.52   11.22
  -1   2   0  222.69   11.18
  -1   2   0  198.20   11.20
  -1   2   0  211.45   11.21
  -1   2   0  228.04   11.22
  -1  -2   0    0.71    0.12
  -1  -2   0    0.98    0.13
  -1  -2   0    1.20    0.14
   1   2   0    1.54    0.17
   1   2   0    1.24    0.13
  -2  -2   0  424.45   20.74
  -2  -2   0  409.65   20.73
   2   2   0  392.23   20.73
   2   2   0  382.66   20.72
   2   2   0  383.20   20.73
   2   2   0  416.71   20.73
  -3  -2   0  375.05   20.53
  -3  -2   0  393.93   20.49
  -3  -2   0  402.06   20.53
   3   2   0  379.43   20.53
   3   2   0  404.86   20.53
   3   2   0  437.70   20.50
   3   2   0  387.21   20.54
  -4  -2   0  421.22   21.82
  -4  -2   0  423.97   21.86
  -4  -2   0  415.58   21.85
  -4  -2   0  481.76   21.85
   4   2   0  421.18   21.84
   4   2   0  412.14   21.86
   4   2   0  399.72   21.85
   4   2   0  403.64   21.81
  -5  -2   0  117.04    6.73
  -5  -2   0  124.91    6.77
  -5  -2   0  127.61    6.78
  -5  -2   0  133.42    6.76
   5   2   0  124.51    6.75
   5   2   0  148.12    6.74
   5   2   0  126.59    6.74
   5   2   0  126.98    6.78
  -6  -2   0    7.03    0.51
  -6  -2   0    6.40    0.52
  -6  -2   0    6.64    0.52
   6   2   0    5.87    0.50
   6   2   0    6.99    0.57
   6   2   0    7.30    0.53
   6   2   0    7.70    0.55
  -7  -2   0    5.45    0.51
  -7  -2   0    5.46    0.57
  -7  -2   0    5.89    0.50
  -7  -2   0    5.79    0.52
   7   2   0    6.03    0.51
   7   2   0    6.20    0.53
   7   2   0    6.48    0.54
   7   2   0    6.18    0.63
  -8  -2   0   76.26    4.22
  -8  -2   0   74.14    4.15
  -8  -2   0   74.61    4.16
   8   2   0   76.55    4.17
   8   2   0   73.87    4.14
   8   2   0   76.71    4.23
   8   2   0   86.85    4.18
  -9  -2   0  142.18    7.68
  -9  -2   0  155.68    7.70
   9   2   0  130.28    7.64
   9   2   0  155.22    7.70
   9   2   0  143.10    7.76
   9   2   0  142.53    7.76
 -10  -2   0  101.78    5.39
  10   2   0  101.98    5.41
  10   2   0   95.88    5.49
 -11  -2   0   22.49    1.49
  11   2   0   25.32    1.53
  11   2   0   23.25    1.54
  11   2   0   22.80    1.63
  12   2   0    9.59    0.87
  12   2   0    8.77    0.85
  12  -3   0   11.86    1.09
  12  -3   0    9.83    1.02
  12  -3   0    8.41    0.75
 -12   3   0   10.33    0.93
  11  -3   0  106.29    5.21
  11  -3   0   98.89    5.41
  11  -3   0   96.58    5.42
 -11   3   0   86.42    5.32
  10  -3   0  142.78    7.99
  10  -3   0  157.62    7.99
  10  -3   0  144.33    7.78
  10  -3   0  150.90    7.81
 -10   3   0  145.18    7.89
   9  -3   0   57.16    3.12
   9  -3   0   58.96    3.27
   9  -3   0   54.72    3.10
   9  -3   0   60.23    3.32
  -9   3   0   56.66    3.26
   8  -3   0    4.74    0.44
   8  -3   0    4.13    0.53
   8  -3   0    4.48    0.59
   8  -3   0    5.36    0.54
   8  -3   0    5.04    0.43
  -8   3   0    4.97    0.56
   7  -3   0   45.38    2.95
   7  -3   0   51.51    2.83
   7  -3   0   46.88    2.81
   7  -3   0   52.68    2.92
   7  -3   0   56.41    2.95
  -7   3   0   52.63    2.92
  -7   3   0   58.90    3.30
  -7   3   0   60.56    2.94
   6  -3   0  109.50    6.14
   6  -3   0  129.63    6.18
   6  -3   0  120.72    6.24
   6  -3   0  121.91    6.31
   6  -3   0  113.76    6.28
  -6   3   0  111.96    6.27
  -6   3   0  119.77    6.23
  -6   3   0  114.71    6.24
   5  -3   0  125.35    6.80
   5  -3   0  132.04    6.75
   5  -3   0  134.21    6.95
   5  -3   0  146.68    6.86
   5  -3   0  119.69    6.81
  -5   3   0  129.46    6.81
  -5   3   0  121.92    6.79
  -5   3   0  127.47    6.85
   4  -3   0  233.40   10.71
   4  -3   0  188.98   10.67
   4  -3   0  198.35   10.73
   4  -3   0  198.90   10.63
  -4   3   0  194.29   10.69
  -4   3   0  214.58   10.68
  -4   3   0  203.64   10.73
  -4   3   0  211.06   10.64
   3  -3   0   77.07    4.06
   3  -3   0   79.38    4.07
   3  -3   0   83.12    4.01
   3  -3   0   70.41    4.08
  -3   3   0   82.40    4.07
  -3   3   0   73.58    4.01
  -3   3   0   76.12    4.03
  -3   3   0   72.31    4.08
   2  -3   0   22.06    1.22
   2  -3   0   24.44    1.33
   2  -3   0   21.32    1.22
  -2   3   0   23.69    1.22
  -2   3   0   20.88    1.32
  -2   3   0   22.81    1.27
  -2   3   0   24.04    1.23
   1  -3   0    3.23    0.27
   1  -3   0    3.21    0.24
   1  -3   0    3.52    0.28
  -1   3   0    2.89    0.27
  -1   3   0    2.84    0.24
  -1   3   0    3.15    0.27
   0  -3   0   16.61    0.86
   0  -3   0   15.15    0.83
   0  -3   0   13.51    0.83
   0   3   0   14.97    0.84
   0   3   0   14.57    0.83
  -1  -3   0  288.21   14.63
  -1  -3   0  277.68   14.66
   1   3   0  278.73   14.66
   1   3   0  294.20   14.63
   1   3   0  278.05   14.66
  -2  -3   0  189.02    9.90
  -2  -3   0  178.64    9.87
  -2  -3   0  189.75    9.86
   2   3   0  183.36    9.89
   2   3   0  210.25    9.89
   2   3   0  190.04    9.87
  -3  -3   0    9.11    0.60
  -3  -3   0    8.88    0.58
   3   3   0    9.49    0.60
   3   3   0    9.04    0.58
   3   3   0    8.97    0.57
   3   3   0    9.42    0.59
  -4  -3   0  124.33    6.69
  -4  -3   0  127.52    6.62
  -4  -3   0  134.62    6.69
   4   3   0  129.37    6.67
   4   3   0  131.48    6.69
   4   3   0  117.42    6.61
   4   3   0  124.06    6.68
   4   3   0  131.24    6.68
  -5  -3   0  247.86   12.91
  -5  -3   0  250.99   12.84
  -5  -3   0  235.79   12.89
   5   3   0  272.25   12.94
   5   3   0  218.59   12.85
   5   3   0  251.75   12.89
   5   3   0  257.64   12.88
  -6  -3   0  177.50    9.50
  -6  -3   0  170.41    9.41
  -6  -3   0  178.08    9.59
   6   3   0  186.90    9.46
   6   3   0  193.99    9.41
   6   3   0  175.89    9.49
   6   3   0  178.78    9.44
   6   3   0  183.42    9.47
  -7  -3   0  118.23    6.68
  -7  -3   0  126.55    6.65
   7   3   0  142.42    6.69
   7   3   0  126.65    6.82
   7   3   0  121.55    6.63
   7   3   0  122.36    6.65
  -8  -3   0   11.22    0.79
   8   3   0   12.19    0.87
   8   3   0   11.03    0.79
   8   3   0   11.78    0.78
   8   3   0   10.61    0.79
   8   3   0   10.46    0.88
  -9  -3   0   22.82    1.43
   9   3   0   23.99    1.51
   9   3   0   20.57    1.39
   9   3   0   26.12    1.49
 -10  -3   0  151.72    8.02
  10   3   0  154.47    8.00
  10   3   0  143.94    8.12
  10   3   0  151.84    8.12
  10   3   0  152.05    8.13
  11   3   0   82.27    4.48
  11   3   0   81.40    4.54
  11   3   0   82.61    4.64
  11   3   0   81.95    4.49
  12   3   0   32.98    1.95
  12   3   0   30.37    2.11
  12   3   0   32.95    2.02
  12   3   0   30.79    1.93
  12  -4   0   14.66    1.23
 -12   4   0   12.14    1.08
  11  -4   0    2.65    0.57
  11  -4   0    1.99    0.52
  11  -4   0    1.79    0.28
 -11   4   0    2.01    0.45
  10  -4   0   16.54    1.16
  10  -4   0   17.33    1.23
  10  -4   0   10.73    1.00
  10  -4   0   12.07    0.88
 -10   4   0   17.22    1.11
   9  -4   0  134.17    7.10
   9  -4   0  142.54    7.31
   9  -4   0  136.93    6.93
   9  -4   0  131.15    6.94
  -9   4   0  116.21    7.04
   8  -4   0  187.58   10.09
   8  -4   0  203.17   10.12
   8  -4   0  183.76    9.90
   8  -4   0  187.60   10.10
   8  -4   0  200.60    9.89
  -8   4   0  177.19   10.01
   7  -4   0   71.38    3.76
   7  -4   0   66.46    3.87
   7  -4   0   70.61    3.88
   7  -4   0   72.64    3.95
   7  -4   0   70.16    3.77
  -7   4   0   69.51    3.88
  -7   4   0   77.26    3.88
   6  -4   0    6.59    0.42
   6  -4   0    5.52    0.48
   6  -4   0    6.36    0.54
   6  -4   0    5.49    0.60
  -6   4   0    5.26    0.56
  -6   4   0    6.13    0.52
  -6   4   0    6.31    0.55
   5  -4   0    7.19    0.43
   5  -4   0    7.20    0.59
   5  -4   0    6.18    0.52
   5  -4   0    5.50    0.49
  -5   4   0    6.25    0.57
  -5   4   0    5.93    0.52
  -5   4   0    5.49    0.47
   4  -4   0  286.37   15.17
   4  -4   0  322.53   15.26
   4  -4   0  298.18   15.21
   4  -4   0  279.00   15.28
  -4   4   0  313.67   15.27
  -4   4   0  284.35   15.28
  -4   4   0  298.06   15.18
  -4   4   0  266.25   15.20
   3  -4   0  492.54   25.04
   3  -4   0  483.77   24.99
   3  -4   0  454.46   25.07
   3  -4   0  463.68   25.05
  -3   4   0  444.36   24.99
  -3   4   0  500.84   25.06
  -3   4   0  511.99   25.00
  -3   4   0  522.70   25.09
   2  -4   0  212.52    9.89
   2  -4   0  189.58    9.87
   2  -4   0  189.08    9.82
   2  -4   0  171.71    9.79
  -2   4   0  186.83    9.87
  -2   4   0  169.42    9.86
  -2   4   0  200.83    9.80
  -2   4   0  195.86    9.82
   1  -4   0    7.68    0.49
   1  -4   0    9.02    0.53
   1  -4   0    8.07    0.54
  -1   4   0    7.80    0.52
  -1   4   0    7.41    0.53
   0  -4   0    1.46    0.19
   0  -4   0    2.03    0.24
   0  -4   0    1.42    0.20
   0   4   0    1.57    0.20
   0   4   0    1.63    0.21
   0   4   0    1.74    0.20
  -1  -4   0   20.24    1.06
  -1  -4   0   20.03    1.11
  -1  -4   0   20.66    1.05
   1   4   0   18.65    1.10
   1   4   0   17.17    1.10
   1   4   0   19.62    1.05
  -2  -4   0  478.01   24.16
  -2  -4   0  468.00   24.19
  -2  -4   0  471.81   24.19
   2   4   0  468.88   24.20
   2   4   0  452.77   24.18
   2   4   0  467.68   24.19
  -3  -4   0  487.20   25.30
  -3  -4   0  485.27   25.33
   3   4   0  476.24   25.31
   3   4   0  464.84   25.30
   3   4   0  514.51   25.34
   3   4   0  509.31   25.31
  -4  -4   0  147.13    7.82
   4   4   0  161.48    7.83
   4   4   0  146.90    7.81
   4   4   0  141.84    7.81
  -5  -4   0   17.21    1.09
   5   4   0   19.30    1.07
   5   4   0   17.34    1.09
   5   4   0   16.77    1.07
  -6  -4   0   17.16    1.13
  -6  -4   0   16.80    1.11
  -6  -4   0   17.80    1.02
   6   4   0   19.02    1.14
   6   4   0   17.53    1.01
   6   4   0   17.15    1.13
   6   4   0   18.91    1.09
  -7  -4   0  150.89    7.86
   7   4   0  156.55    7.93
   7   4   0  153.04    7.84
   7   4   0  154.88    8.01
   7   4   0  137.48    7.89
   7   4   0  147.97    7.94
  -8  -4   0  132.39    6.92
   8   4   0  118.51    6.99
   8   4   0  142.17    6.98
   8   4   0  143.97    7.10
   8   4   0  112.87    6.88
   8   4   0  140.10    7.05
  -9  -4   0   84.83    4.65
   9   4   0   78.80    4.62
   9   4   0   90.79    4.81
   9   4   0   90.04    4.78
   9   4   0   89.19    4.68
  10   4   0    2.75    0.49
  10   4   0    2.58    0.52
  10   4   0    2.42    0.40
  10   4   0    2.84    0.38
  11   4   0   24.09    1.73
  11   4   0   26.94    1.68
  11   4   0   28.76    1.84
  11   4   0   28.58    1.77
  11  -5   0   61.49    3.52
  11  -5   0   56.47    3.56
 -11   5   0   62.56    3.45
  10  -5   0   75.20    4.14
  10  -5   0   70.27    4.01
 -10   5   0   68.01    4.14
   9  -5   0    1.00    0.41
   9  -5   0    0.60    0.34
   9  -5   0    1.01    0.21
  -9   5   0    0.57    0.33
   8  -5   0   75.31    4.31
   8  -5   0   82.90    4.33
   8  -5   0   89.05    4.60
  -8   5   0   81.70    4.49
   7  -5   0  197.04   10.13
   7  -5   0  201.76   10.21
   7  -5   0  192.96   10.10
   7  -5   0  191.37    9.97
  -7   5   0  185.37   10.19
  -7   5   0  184.10   10.08
   6  -5   0  117.48    6.34
   6  -5   0  127.52    6.43
   6  -5   0  121.00    6.45
  -6   5   0  112.14    6.39
  -6   5   0  128.57    6.47
   5  -5   0   83.34    4.31
   5  -5   0   78.33    4.25
   5  -5   0   80.75    4.36
   5  -5   0   73.75    4.39
  -5   5   0   88.85    4.31
  -5   5   0   74.60    4.38
  -5   5   0   79.62    4.25
  -5   5   0   87.94    4.38
   4  -5   0   12.20    0.94
   4  -5   0   15.89    0.83
   4  -5   0   15.90    0.92
   4  -5   0   13.86    0.85
  -4   5   0   14.33    0.85
  -4   5   0   13.99    0.94
  -4   5   0   13.20    0.84
   3  -5   0   54.51    2.83
   3  -5   0   50.19    2.90
   3  -5   0   53.49    2.84
   3  -5   0   57.58    2.95
  -3   5   0   57.26    2.94
  -3   5   0   54.26    2.83
  -3   5   0   47.22    2.91
  -3   5   0   54.29    2.85
   2  -5   0  441.12   23.78
   2  -5   0  453.68   23.78
   2  -5   0  445.07   23.72
  -2   5   0  480.00   23.79
  -2   5   0  479.96   23.79
  -2   5   0  456.00   23.73
   1  -5   0  452.12   21.45
   1  -5   0  410.93   21.45
   1  -5   0  410.63   21.42
  -1   5   0  415.52   21.46
  -1   5   0  384.56   21.41
  -1   5   0  412.18   21.44
   0  -5   0   34.55    1.94
   0  -5   0   36.65    1.97
   0  -5   0   33.66    1.96
   0   5   0   36.83    1.94
   0   5   0   35.74    1.97
   0   5   0   36.47    1.95
  -1  -5   0   33.94    1.80
  -1  -5   0   34.23    1.81
  -1  -5   0   33.74    1.87
   1   5   0   36.35    1.88
   1   5   0   32.21    1.82
   1   5   0   33.19    1.88
   1   5   0   34.26    1.80
  -2  -5   0    3.21    0.32
  -2  -5   0    3.20    0.34
  -2  -5   0    3.09    0.28
   2   5   0    3.83    0.29
   2   5   0    3.03    0.34
   2   5   0    2.98    0.34
  -3  -5   0  125.29    6.48
  -3  -5   0  123.00    6.50
  -3  -5   0  121.56    6.51
   3   5   0  121.81    6.50
   3   5   0  126.13    6.47
  -4  -5   0  363.67   18.61
   4   5   0  364.92   18.61
   4   5   0  347.37   18.62
   4   5   0  359.15   18.64
  -5  -5   0  314.01   16.99
  -5  -5   0  327.38   16.98
   5   5   0  340.51   16.98
   5   5   0  319.50   17.00
   5   5   0  316.06   16.97
   5   5   0  341.42   16.97
  -6  -5   0   36.53    2.08
   6   5   0   34.82    2.06
   6   5   0   31.81    2.03
   6   5   0   36.74    2.09
   6   5   0   40.21    2.05
   7   5   0    7.80    0.70
   7   5   0    7.29    0.64
   7   5   0    7.88    0.70
   7   5   0    7.70    0.72
   8   5   0   37.99    2.25
   8   5   0   39.03    2.20
   8   5   0   37.76    2.26
   9   5   0   71.46    3.97
   9   5   0   69.64    3.89
   9   5   0   72.34    3.99
  10   5   0  153.28    7.49
  10   5   0  129.41    7.50
  10   5   0  131.49    7.28
  10   5   0  140.07    7.49
  11   5   0   40.04    2.36
  11   5   0   42.39    2.61
  11   5   0   41.97    2.56
  11   5   0   45.09    2.49
  11  -6   0   21.44    1.49
 -11   6   0   19.17    1.46
  10  -6   0   77.56    4.41
  10  -6   0   77.97    4.27
 -10   6   0   72.84    4.25
   9  -6   0  188.82    9.46
   9  -6   0  167.12    9.55
  -9   6   0  176.81    9.46
   8  -6   0   65.65    3.73
  -8   6   0   64.08    3.63
   7  -6   0    4.74    0.64
   7  -6   0    4.90    0.54
  -7   6   0    5.30    0.59
  -7   6   0    5.07    0.55
   6  -6   0  126.70    6.41
   6  -6   0  115.68    6.25
  -6   6   0  114.59    6.33
  -6   6   0  116.29    6.24
   5  -6   0  184.97    9.92
   5  -6   0  183.83    9.93
   5  -6   0  193.38   10.01
   5  -6   0  193.74   10.16
  -5   6   0  196.51   10.08
  -5   6   0  183.06   10.02
  -5   6   0  195.53    9.91
  -5   6   0  192.99    9.93
   4  -6   0  373.56   18.60
   4  -6   0  374.34   18.49
   4  -6   0  361.11   18.62
  -4   6   0  353.14   18.49
  -4   6   0  341.28   18.60
  -4   6   0  339.69   18.58
   3  -6   0  258.98   13.40
   3  -6   0  227.11   13.47
   3  -6   0  253.91   13.32
  -3   6   0  242.85   13.32
  -3   6   0  269.61   13.42
  -3   6   0  289.65   13.44
   2  -6   0    2.66    0.33
   2  -6   0    3.14    0.30
   2  -6   0    3.16    0.37
  -2   6   0    2.33    0.29
  -2   6   0    2.30    0.31
  -2   6   0    3.79    0.38
   1  -6   0  267.17   14.08
   1  -6   0  270.22   14.04
   1  -6   0  268.20   14.06
  -1   6   0  252.54   14.05
  -1   6   0  284.80   14.11
  -1   6   0  280.48   14.05
   0  -6   0  308.80   17.05
   0  -6   0  326.61   17.10
   0  -6   0  330.37   17.07
   0   6   0  350.68   17.13
   0   6   0  324.34   17.20
   0   6   0  335.07   17.08
  -1  -6   0  233.20   12.47
  -1  -6   0  245.60   12.47
  -1  -6   0  232.03   12.40
  -1  -6   0  238.80   12.38
   1   6   0  254.21   12.50
   1   6   0  239.40   12.41
   1   6   0  233.58   12.47
  -2  -6   0  185.20   10.04
  -2  -6   0  202.40   10.12
  -2  -6   0  207.78   10.12
   2   6   0  182.65   10.04
   2   6   0  198.61   10.13
   2   6   0  184.83   10.11
  -3  -6   0   27.52    1.50
  -3  -6   0   25.80    1.63
  -3  -6   0   26.27    1.53
   3   6   0   26.57    1.56
   3   6   0   27.43    1.49
   3   6   0   25.23    1.53
  -4  -6   0    8.70    0.63
  -4  -6   0    8.52    0.67
   4   6   0    8.65    0.67
   4   6   0    8.24    0.68
   4   6   0    9.23    0.63
   4   6   0    9.69    0.67
  -5  -6   0  115.63    5.86
   5   6   0  116.23    5.85
   5   6   0  106.69    5.85
   5   6   0  106.47    5.88
   5   6   0  104.43    5.84
  -6  -6   0  198.22   10.72
   6   6   0  199.01   10.71
   6   6   0  213.43   10.82
   6   6   0  206.03   10.75
   7   6   0  223.26   12.65
   7   6   0  255.95   12.74
   7   6   0  247.02   12.70
   8   6   0   11.23    0.92
   8   6   0   11.07    0.90
   8   6   0   10.67    0.86
   9   6   0    3.85    0.57
   9   6   0    2.91    0.45
   9   6   0    2.70    0.49
  10   6   0   15.56    1.17
  10   6   0   18.32    1.27
  10   6   0   16.19    1.26
  11   6   0   47.04    3.04
  11   6   0   43.71    2.63
  10  -7   0   11.77    1.15
  10  -7   0   10.06    0.98
 -10   7   0   12.62    1.03
   9  -7   0   47.69    2.92
   9  -7   0   47.40    3.09
  -9   7   0   59.00    3.04
   8  -7   0  190.21    9.94
   8  -7   0  190.19    9.78
  -8   7   0  165.19    9.81
  -8   7   0  193.96    9.84
   7  -7   0  167.55    8.19
  -7   7   0  160.77    8.27
  -7   7   0  136.31    8.20
   6  -7   0   30.84    1.78
   6  -7   0   31.83    1.97
  -6   7   0   32.63    1.78
  -6   7   0   29.58    1.88
   5  -7   0   41.14    2.08
   5  -7   0   39.24    2.29
   5  -7   0   41.35    2.11
  -5   7   0   37.71    2.09
  -5   7   0   36.73    2.09
  -5   7   0   32.86    2.21
   4  -7   0  105.63    5.70
   4  -7   0  100.22    5.49
   4  -7   0  109.37    5.53
   4  -7   0  108.42    5.71
  -4   7   0  104.79    5.66
  -4   7   0  102.75    5.65
   3  -7   0  217.08   11.92
   3  -7   0  224.80   11.84
   3  -7   0  232.77   11.95
  -3   7   0  243.66   12.05
  -3   7   0  228.63   11.85
  -3   7   0  219.96   11.94
   2  -7   0  206.97   11.23
   2  -7   0  200.29   11.23
   2  -7   0  224.77   11.18
  -2   7   0  231.39   11.26
  -2   7   0  216.52   11.23
  -2   7   0  207.87   11.18
   1  -7   0  155.45    8.08
   1  -7   0  147.16    8.04
   1  -7   0  155.14    8.03
  -1   7   0  156.88    8.04
  -1   7   0  162.08    8.06
  -1   7   0  143.22    8.08
   0  -7   0    0.67    0.22
   0  -7   0    0.73    0.22
   0  -7   0    1.05    0.21
   0   7   0    0.64    0.22
   0   7   0    0.55    0.17
   0   7   0    0.62    0.21
  -1  -7   0  122.94    6.20
  -1  -7   0  119.84    6.28
  -1  -7   0  114.92    6.26
   1   7   0  118.05    6.29
   1   7   0  114.06    6.20
   1   7   0  121.43    6.27
  -2  -7   0  217.69   10.51
  -2  -7   0  211.52   10.51
   2   7   0  189.84   10.50
   2   7   0  182.97   10.49
  -3  -7   0  177.87    9.27
  -3  -7   0  193.07    9.22
  -3  -7   0  169.35    9.27
   3   7   0  166.33    9.18
   3   7   0  174.92    9.28
  -4  -7   0   55.57    3.18
   4   7   0   59.54    3.31
   4   7   0   60.63    3.18
   4   7   0   59.06    3.24
   4   7   0   59.10    3.25
  -5  -7   0   54.95    3.15
   5   7   0   47.82    2.84
   5   7   0   50.62    2.92
   5   7   0   54.37    2.89
  -6  -7   0    9.44    0.80
   6   7   0    9.03    0.78
   6   7   0    7.78    0.70
   6   7   0    9.55    0.76
   7   7   0  110.78    5.78
   7   7   0  114.13    5.80
   7   7   0   97.31    5.81
   8   7   0  101.39    5.64
   8   7   0  105.84    5.80
   8   7   0  105.78    5.71
   9   7   0   42.05    2.74
   9   7   0   49.48    2.73
   9   7   0   50.10    2.82
  10   7   0   32.85    2.13
  10   7   0   33.63    2.05
  10   7   0   33.88    2.13
  10  -8   0   36.82    2.28
  10  -8   0   36.21    2.47
 -10   8   0   38.53    2.34
   9  -8   0   -0.46    0.38
   9  -8   0    0.09    0.31
  -9   8   0    0.74    0.41
   8  -8   0    7.04    0.88
  -8   8   0    6.67    0.66
  -8   8   0    9.83    0.83
   7  -8   0   48.73    2.71
   7  -8   0   51.76    2.94
  -7   8   0   46.39    2.69
   6  -8   0  167.83    9.53
   6  -8   0  184.65    9.35
  -6   8   0  180.64    9.33
  -6   8   0  182.44    9.32
  -6   8   0  176.78    9.50
   5  -8   0  219.57   11.54
   5  -8   0  227.49   11.33
  -5   8   0  200.17   11.47
  -5   8   0  223.50   11.34
   4  -8   0   41.89    2.29
   4  -8   0   41.17    2.56
  -4   8   0   42.45    2.31
  -4   8   0   42.42    2.44
   3  -8   0    2.35    0.28
   3  -8   0    2.22    0.39
  -3   8   0    1.73    0.30
  -3   8   0    1.68    0.34
  -3   8   0    1.67    0.34
   2  -8   0   87.82    4.55
   2  -8   0   89.96    4.62
  -2   8   0   84.00    4.63
  -2   8   0   88.97    4.56
  -2   8   0   76.04    4.59
   1  -8   0  311.19   16.24
   1  -8   0  325.69   16.27
  -1   8   0  299.56   16.26
  -1   8   0  313.24   16.26
   0  -8   0  217.07   11.42
   0  -8   0  236.84   11.57
   0   8   0  209.24   11.43
   0   8   0  214.38   11.46
  -1  -8   0  115.42    6.07
  -1  -8   0  113.91    6.16
   1   8   0  130.45    6.48
   1   8   0  106.64    6.15
  -2  -8   0    0.40    0.17
  -2  -8   0    0.47    0.27
   2   8   0    0.89    0.28
   2   8   0    0.55    0.16
   2   8   0    0.60    0.26
  -3  -8   0   76.77    3.98
   3   8   0   78.96    4.08
   3   8   0   67.49    4.05
   3   8   0   74.83    3.96
  -4  -8   0   56.79    2.99
   4   8   0   47.80    2.94
   4   8   0   60.04    3.07
   4   8   0   54.29    3.06
  -5  -8   0   83.16    4.41
   5   8   0   81.79    4.36
   5   8   0   77.60    4.44
   5   8   0   81.55    4.43
   6   8   0  130.86    6.95
   6   8   0  127.15    6.89
   7   8   0   20.56    1.33
   7   8   0   19.98    1.69
   7   8   0   19.66    1.39
   8   8   0   15.20    1.21
   8   8   0   15.29    1.15
   8   8   0   17.03    1.17
   9   8   0   40.61    2.57
   9   8   0   41.21    2.53
   9   8   0   45.00    2.51
   9  -9   0   59.66    3.70
   9  -9   0   48.42    2.97
  -9   9   0   53.44    3.13
   8  -9   0   34.37    2.15
   8  -9   0   29.75    1.85
  -8   9   0   30.32    1.82
  -8   9   0   32.35    2.02
   7  -9   0    4.02    0.63
  -7   9   0    4.41    0.60
   6  -9   0   12.32    1.07
  -6   9   0   12.21    1.02
   5  -9   0  134.94    7.21
   5  -9   0  141.68    7.44
  -5   9   0  136.27    7.22
   4  -9   0   85.25    4.63
   4  -9   0   84.04    4.45
  -4   9   0   79.60    4.46
  -4   9   0   86.16    4.62
   3  -9   0  100.44    5.32
   3  -9   0   97.53    5.55
  -3   9   0  102.58    5.45
   2  -9   0   21.23    1.30
   2  -9   0   20.99    1.37
  -2   9   0   20.54    1.36
  -2   9   0   23.55    1.34
  -2   9   0   22.65    1.42
   1  -9   0    1.75    0.37
   1  -9   0    1.03    0.27
  -1   9   0    1.07    0.33
  -1   9   0    1.11    0.27
  -1   9   0    0.94    0.29
   0  -9   0   68.28    3.61
   0  -9   0   67.70    3.65
   0   9   0   67.78    3.69
   0   9   0   63.55    3.61
   0   9   0   67.65    3.71
  -1  -9   0  219.09   11.00
   1   9   0  217.99   11.01
   1   9   0  196.47   11.12
   2   9   0  206.85   11.14
   2   9   0  216.39   11.14
  -3  -9   0   39.19    2.05
   3   9   0   37.83    2.17
   3   9   0   36.07    2.17
   3   9   0   34.66    2.02
  -4  -9   0    1.90    0.30
   4   9   0    1.79    0.27
   4   9   0    1.78    0.40
   4   9   0    1.48    0.35
  -5  -9   0   21.78    1.37
   5   9   0   23.84    1.49
   5   9   0   21.31    1.34
   6   9   0   62.33    3.63
   6   9   0   65.52    3.57
   6   9   0   66.71    3.68
   7   9   0  121.43    6.15
   7   9   0  103.49    6.05
   7   9   0  111.39    6.02
   8   9   0   52.32    3.13
   8   9   0   58.14    3.22
   8   9   0   53.46    3.11
   9   9   0    1.33    0.47
   9   9   0    0.73    0.36
   9   9   0    1.76    0.44
   8 -10   0   46.51    2.94
  -8  10   0   47.15    2.84
   7 -10   0   59.61    3.50
  -7  10   0   57.01    3.40
   6 -10   0   97.38    5.46
  -6  10   0   97.77    5.40
   5 -10   0    7.53    0.84
  -5  10   0    8.53    0.64
  -5  10   0    8.65    0.84
   4 -10   0   29.76    1.78
   4 -10   0   33.05    1.98
  -4  10   0   32.91    1.97
  -4  10   0   30.00    1.80
   3 -10   0   94.29    5.00
   3 -10   0   85.24    4.99
  -3  10   0   94.03    5.03
   2 -10   0  117.49    6.25
  -2  10   0  116.48    6.25
  -2  10   0  113.21    6.40
  -2  10   0  122.42    6.31
   1 -10   0  130.51    6.59
  -1  10   0  116.52    6.59
   0 -10   0   32.37    1.82
   0  10   0   31.60    1.88
   0  10   0   31.13    1.83
  -1 -10   0    2.52    0.29
   1  10   0    2.44    0.29
   1  10   0    1.41    0.35
   2  10   0   65.11    3.66
   2  10   0   66.30    3.70
  -3 -10   0  138.27    7.25
  -4 -10   0   57.74    3.55
   4  10   0   63.05    3.55
   4  10   0   72.74    3.72
   4  10   0   72.24    3.74
  -5 -10   0    8.26    0.67
   5  10   0    8.90    0.80
   5  10   0    5.76    0.60
   5  10   0    7.87    0.79
   6  10   0    1.79    0.46
   6  10   0    0.92    0.38
   6  10   0    1.12    0.32
   7  10   0   14.06    1.17
   7  10   0   15.56    1.09
   7  10   0   15.72    1.21
   8  10   0   52.20    3.11
   8  10   0   54.46    3.16
   8  10   0   56.67    3.25
   7 -11   0   23.94    1.84
  -7  11   0   26.97    1.79
   6 -11   0   66.65    3.76
  -6  11   0   60.19    3.67
   5 -11   0   87.26    4.86
  -5  11   0   84.72    4.62
  -5  11   0   86.67    4.83
  -4  11   0   35.87    2.17
  -4  11   0   40.84    2.37
   3 -11   0   -0.03    0.25
   3 -11   0    0.27    0.31
  -3  11   0    0.01    0.33
  -3  11   0    0.48    0.34
   2 -11   0   37.01    2.16
  -2  11   0   35.32    2.22
  -2  11   0   35.89    2.10
   1 -11   0  129.03    6.46
  -1  11   0  126.71    6.47
  -1  11   0  104.80    6.43
  -1  11   0  122.61    6.56
   0 -11   0  100.41    5.55
   0  11   0   96.62    5.31
   0  11   0   99.06    5.45
   0  11   0  101.61    5.39
   1  11   0   53.59    3.27
   1  11   0   60.74    3.25
   2  11   0   32.01    1.98
   2  11   0   32.81    2.02
   3  11   0    8.31    0.83
   3  11   0    9.29    0.87
   4  11   0  102.43    6.12
   4  11   0  124.92    5.95
   4  11   0  108.67    6.12
   5  11   0  121.94    6.99
   5  11   0  137.31    6.85
   5  11   0  128.14    7.03
   6  11   0   28.36    1.90
   6  11   0   28.80    1.73
   6  11   0   29.42    1.88
   5 -12   0   50.42    3.09
  -5  12   0   50.91    2.84
  -5  12   0   52.01    3.11
   4 -12   0   41.41    2.55
  -4  12   0   42.02    2.58
   3 -12   0   72.67    4.32
  -3  12   0   74.84    4.25
  -3  12   0   75.68    4.09
   2 -12   0   42.60    2.44
  -2  12   0   39.40    2.39
  -2  12   0   41.48    2.53
   1 -12   0    0.28    0.25
  -1  12   0    0.79    0.34
  -1  12   0    0.38    0.40
  -1  12   0    0.71    0.40
   0 -12   0   33.99    2.14
   0  12   0   39.00    2.36
   0  12   0   41.34    2.31
   0  12   0   39.26    2.19
   1  12   0   62.43    3.58
   1  12   0   61.26    3.51
   2  12   0   59.68    3.52
   2  12   0   64.27    3.57
   3  12   0   75.61    4.32
   3  12   0   77.81    4.31
   4  12   0   19.28    1.42
   4  12   0   19.23    1.42
   5  12   0   21.68    1.93
   5  12   0   16.93    1.11
   3 -13   0   41.28    2.59
  -3  13   0   44.23    2.70
  -3  13   0   44.01    2.51
   2 -13   0   58.86    3.46
  -2  13   0   62.10    3.66
  -2  13   0   62.86    3.54
   1 -13   0   62.47    3.97
  -1  13   0   79.40    4.08
  -1  13   0   79.20    4.40
   0  13   0    8.62    1.34
   0  13   0   10.73    0.92
   1  13   0    5.29    0.84
   1  13   0    6.08    0.72
   2  13   0   30.62    1.97
   2  13   0   30.88    2.03
   1  13  -1   44.47    2.64
   1  13  -1   42.50    2.67
   0  13  -1   30.94    2.10
   0  13  -1   32.37    2.00
  -1  13  -1    7.31    0.75
  -1  13  -1    5.11    0.74
   1 -13   1    4.36    0.56
  -2  13  -1   34.54    2.21
  -2  13  -1   33.41    2.07
   2 -13   1   33.06    2.07
  -3  13  -1   76.64    4.40
   4  12  -1   68.75    4.15
   4  12  -1   76.95    4.16
   3  12  -1    9.74    0.97
   3  12  -1   10.69    0.97
   2  12  -1    6.22    0.73
   2  12  -1    5.47    0.72
   1  12  -1   26.81    1.77
   1  12  -1   26.34    1.73
   0  12  -1   50.24    2.87
   0  12  -1   52.79    2.99
   0  12  -1   52.65    3.07
  -1  12  -1   81.43    4.45
  -1  12  -1   80.87    4.54
   1 -12   1   78.78    4.58
  -2  12  -1   33.69    2.09
  -2  12  -1   36.84    2.22
   2 -12   1   34.30    2.12
  -3  12  -1    1.11    0.42
  -3  12  -1    0.02    0.31
   3 -12   1    0.57    0.42
  -4  12  -1   39.81    2.49
  -4  12  -1   38.85    2.32
   4 -12   1   40.40    2.47
  -5  12  -1   46.82    2.63
   5 -12   1   45.31    2.84
   6  11  -1    1.38    0.53
   6  11  -1    1.79    0.48
   5  11  -1   18.40    1.35
   5  11  -1   16.88    1.23
   5  11  -1   17.02    1.28
   4  11  -1   70.44    3.46
   4  11  -1   57.26    3.59
   4  11  -1   61.45    3.63
   3  11  -1  126.36    6.82
   3  11  -1  125.43    6.82
   2  11  -1   65.72    3.51
   2  11  -1   56.81    3.45
   1  11  -1    3.19    0.55
   1  11  -1    4.45    0.55
   0  11  -1   10.17    0.78
   0  11  -1   10.45    0.87
   0  11  -1    9.15    0.91
   0 -11   1   11.02    0.78
  -1  11  -1   25.86    1.71
  -1  11  -1   25.05    1.60
  -1  11  -1   27.49    1.65
   1 -11   1   25.88    1.59
  -2  11  -1   69.56    3.86
  -2  11  -1   65.10    3.74
   2 -11   1   68.91    3.78
  -3  11  -1   96.84    5.40
  -3  11  -1  104.52    5.54
   3 -11   1   99.51    5.48
  -4  11  -1   38.97    2.41
  -5  11  -1    0.39    0.32
   5 -11   1    0.56    0.27
   5 -11   1   -0.27    0.37
  -6  11  -1   63.26    3.57
  -6  11  -1   67.78    3.81
   6 -11   1   65.61    3.84
  -7  11  -1   54.89    3.41
   7 -11   1   57.78    3.45
   7  10  -1   77.09    4.36
   7  10  -1   79.35    4.35
   6  10  -1   85.79    4.79
   6  10  -1   91.88    4.75
   6  10  -1   79.57    4.64
   5  10  -1   19.82    1.33
   5  10  -1   18.90    1.36
   5  10  -1   19.19    1.27
  -5 -10   1   17.23    1.28
   4  10  -1    3.21    0.50
   4  10  -1    2.41    0.35
   4  10  -1    2.17    0.47
  -4 -10   1    2.65    0.36
   3  10  -1    5.79    0.69
   3  10  -1    5.35    0.67
   3  10  -1    6.18    0.50
   2  10  -1  144.21    7.67
   2  10  -1  141.87    7.65
   1  10  -1  213.55   10.75
   1  10  -1  201.95   10.60
   1  10  -1  194.38   10.77
  -1 -10   1  203.71   10.60
   0  10  -1  112.56    6.07
   0  10  -1  115.31    6.28
   0  10  -1  112.25    6.14
   0 -10   1  117.21    6.07
  -1  10  -1    4.54    0.53
  -1  10  -1    3.94    0.53
   1 -10   1    4.07    0.53
  -2  10  -1    2.77    0.42
  -2  10  -1    1.73    0.43
   2 -10   1    2.14    0.47
  -3  10  -1   38.00    2.31
   3 -10   1   37.73    2.18
   3 -10   1   38.86    2.30
  -4  10  -1   94.63    5.24
  -4  10  -1  104.10    5.40
   4 -10   1   96.95    5.39
   4 -10   1   95.95    5.23
  -5  10  -1  121.88    6.40
  -5  10  -1  113.37    6.54
   5 -10   1  125.88    6.63
  -6  10  -1   16.56    1.23
  -6  10  -1   15.66    1.02
   6 -10   1   14.32    1.26
  -7  10  -1    3.86    0.64
   7 -10   1    4.67    0.74
  -8  10  -1    8.37    0.93
   8 -10   1    7.69    1.00
   8   9  -1   25.43    1.62
   8   9  -1   23.53    1.61
   8   9  -1   25.01    1.86
   7   9  -1    0.50    0.35
   7   9  -1    0.48    0.32
   7   9  -1    0.03    0.33
   6   9  -1  108.49    5.92
   6   9  -1  111.77    5.97
   6   9  -1  110.77    6.03
   5   9  -1  141.46    6.96
   5   9  -1  117.69    7.21
  -5  -9   1  125.37    6.84
   4   9  -1   89.51    5.10
   4   9  -1   92.41    5.16
   4   9  -1   99.31    5.02
  -4  -9   1   94.65    5.04
   3   9  -1   37.99    2.15
   3   9  -1   39.01    2.14
   3   9  -1   33.81    1.99
  -3  -9   1   33.86    2.00
   2   9  -1    2.58    0.41
   2   9  -1    1.28    0.22
   2   9  -1    2.21    0.39
  -2  -9   1    1.73    0.24
   1   9  -1   74.03    3.86
   1   9  -1   75.05    3.85
   1   9  -1   62.96    3.70
  -1  -9   1   67.86    3.71
   0   9  -1  189.66    9.24
   0   9  -1  167.35    9.30
   0  -9   1  169.93    9.21
  -1   9  -1  220.63   12.17
  -1   9  -1  204.14   12.05
  -1   9  -1  240.40   12.14
   1  -9   1  244.14   12.08
   1  -9   1  243.05   12.07
  -2   9  -1   52.44    2.79
  -2   9  -1   51.22    2.87
  -2   9  -1   44.15    2.80
   2  -9   1   51.08    2.78
   2  -9   1   51.60    2.84
  -3   9  -1   38.49    2.39
   3  -9   1   43.28    2.54
  -4   9  -1    2.28    0.36
  -4   9  -1    2.92    0.46
   4  -9   1    2.30    0.33
   4  -9   1    2.35    0.45
  -5   9  -1   62.92    3.78
  -5   9  -1   66.54    3.62
   5  -9   1   67.26    3.75
   5  -9   1   64.69    3.53
  -6   9  -1  187.51    9.51
  -6   9  -1  159.63    9.37
   6  -9   1  183.82    9.28
   6  -9   1  194.20    9.58
   6  -9   1  164.62    9.28
  -7   9  -1  118.34    6.41
  -7   9  -1  124.37    6.64
   7  -9   1  122.61    6.71
  -8   9  -1   27.09    1.75
   8  -9   1   24.91    1.55
   8  -9   1   24.49    1.80
  -9   9  -1    2.82    0.56
   9  -9   1    3.54    0.69
   9  -9   1    3.12    0.47
   9   8  -1   16.01    1.25
   9   8  -1   18.50    1.58
   9   8  -1   17.09    1.23
   8   8  -1   77.44    4.25
   8   8  -1   74.07    4.15
   8   8  -1   73.62    4.17
   7   8  -1  130.81    7.09
   7   8  -1  134.43    7.17
   6   8  -1   68.75    3.60
   6   8  -1   63.98    3.64
   6   8  -1   61.01    3.55
   5   8  -1    7.63    0.66
   5   8  -1    7.53    0.72
  -5  -8   1    8.00    0.68
   4   8  -1   56.71    3.18
   4   8  -1   59.81    3.16
   4   8  -1   56.33    3.08
  -4  -8   1   53.16    3.08
   3   8  -1  101.48    5.33
   3   8  -1  105.37    5.22
   3   8  -1   85.57    5.28
  -3  -8   1  101.76    5.23
   2   8  -1  268.46   13.90
   2   8  -1  251.50   13.99
   2   8  -1  271.43   14.02
  -2  -8   1  279.50   13.90
   1   8  -1  157.74    8.07
   1   8  -1  147.22    7.94
  -1  -8   1  152.02    8.03
  -1  -8   1  151.49    7.94
   0   8  -1    0.39    0.20
   0   8  -1    0.00    0.22
   0   8  -1    0.49    0.27
   0  -8   1    0.58    0.23
   0  -8   1    0.29    0.19
  -1   8  -1  117.15    6.22
  -1   8  -1  103.33    6.20
  -1   8  -1  115.80    6.26
   1  -8   1  120.31    6.47
   1  -8   1  129.38    6.23
  -2   8  -1  174.37    9.75
  -2   8  -1  183.28    9.69
  -2   8  -1  188.28    9.74
   2  -8   1  193.73    9.75
   2  -8   1  184.60    9.68
  -3   8  -1  224.64   12.28
  -3   8  -1  227.80   12.29
   3  -8   1  242.50   12.21
   3  -8   1  240.57   12.30
  -4   8  -1   98.65    5.89
  -4   8  -1  107.51    6.01
   4  -8   1  129.81    6.22
   4  -8   1  112.70    5.90
  -5   8  -1   11.44    0.86
  -5   8  -1   10.81    0.71
   5  -8   1    9.11    0.64
   5  -8   1    9.77    0.68
   5  -8   1    8.97    0.65
   5  -8   1   10.19    0.90
  -6   8  -1   17.29    1.05
  -6   8  -1   18.49    1.23
   6  -8   1   16.80    1.28
   6  -8   1   16.42    1.04
   6  -8   1   16.82    1.04
   6  -8   1   16.07    1.02
  -7   8  -1   99.85    5.46
  -7   8  -1   96.86    5.26
   7  -8   1   96.20    5.30
   7  -8   1  105.28    5.55
  -8   8  -1   83.18    4.34
  -8   8  -1   71.50    4.16
   8  -8   1   76.92    4.41
  -9   8  -1   75.14    4.22
   9  -8   1   77.50    4.36
   9  -8   1   71.32    4.11
 -10   8  -1   31.20    2.01
  10  -8   1   33.74    2.43
  10  -8   1   24.07    2.56
  10   7  -1   28.50    1.96
  10   7  -1   31.87    1.89
   9   7  -1    0.40    0.33
   9   7  -1    0.13    0.31
   9   7  -1   -0.30    0.30
   8   7  -1   18.96    1.33
   8   7  -1   20.57    1.30
   8   7  -1   18.72    1.36
   7   7  -1   65.84    3.63
   7   7  -1   65.79    3.66
   7   7  -1   65.55    3.70
   6   7  -1  153.11    8.30
   6   7  -1  163.10    8.29
   6   7  -1  153.62    8.44
   5   7  -1  166.19    8.73
   5   7  -1  170.61    8.76
   5   7  -1  161.98    8.79
  -5  -7   1  164.59    8.75
   4   7  -1   30.77    1.83
   4   7  -1   26.34    1.75
   4   7  -1   31.23    1.76
   4   7  -1   28.85    1.78
  -4  -7   1   31.92    1.73
   3   7  -1   14.01    0.97
   3   7  -1   11.84    0.97
   3   7  -1   12.47    0.81
  -3  -7   1   11.57    0.84
  -3  -7   1   13.02    0.81
   2   7  -1   43.95    2.42
   2   7  -1   42.68    2.42
   2   7  -1   39.30    2.32
  -2  -7   1   46.53    2.43
  -2  -7   1   42.33    2.41
  -2  -7   1   44.12    2.33
   1   7  -1  220.89   11.03
   1   7  -1  219.31   10.95
   1   7  -1  204.36   11.02
   1   7  -1  195.33   10.95
  -1  -7   1  216.35   10.95
  -1  -7   1  200.76   11.01
  -1  -7   1  207.66   11.11
  -1  -7   1  219.34   10.92
   0   7  -1  218.36   12.12
   0   7  -1  248.63   12.11
   0   7  -1  224.96   12.14
   0  -7   1  235.32   12.15
   0  -7   1  236.54   12.13
   0  -7   1  229.76   12.09
  -1   7  -1  189.33    9.59
  -1   7  -1  184.02    9.61
  -1   7  -1  175.49    9.58
   1  -7   1  185.64    9.57
   1  -7   1  187.84    9.58
   1  -7   1  174.56    9.59
  -2   7  -1    8.66    0.70
  -2   7  -1    7.86    0.67
  -2   7  -1    8.60    0.64
   2  -7   1    9.82    0.70
   2  -7   1    9.29    0.70
   2  -7   1    8.64    0.62
  -3   7  -1   88.06    4.75
  -3   7  -1   83.85    4.90
   3  -7   1   97.25    4.85
   3  -7   1   84.88    4.73
   3  -7   1   92.60    4.82
  -4   7  -1  159.74    7.83
  -4   7  -1  155.44    7.93
   4  -7   1  152.19    7.76
   4  -7   1  144.77    7.80
   4  -7   1  134.69    7.93
   4  -7   1  146.90    7.77
  -5   7  -1  189.00   10.30
  -5   7  -1  190.98   10.19
   5  -7   1  190.95   10.18
   5  -7   1  198.23   10.18
   5  -7   1  188.02   10.17
   5  -7   1  215.12   10.38
  -6   7  -1  161.18    9.13
  -6   7  -1  175.50    9.15
  -6   7  -1  179.71    9.28
   6  -7   1  183.30    9.17
   6  -7   1  174.46    9.13
   6  -7   1  175.06    9.34
  -7   7  -1   21.69    1.33
  -7   7  -1   21.58    1.44
  -7   7  -1   22.28    1.27
   7  -7   1   23.13    1.66
   7  -7   1   20.15    1.33
   7  -7   1   20.85    1.25
  -8   7  -1   46.73    2.64
   8  -7   1   49.10    2.53
   8  -7   1   47.03    2.67
   8  -7   1   42.68    2.81
  -9   7  -1  120.53    6.69
   9  -7   1  124.30    6.81
   9  -7   1  124.31    6.63
 -10   7  -1   65.37    3.96
  10  -7   1   70.17    4.11
  10  -7   1   73.53    4.07
 -11   7  -1   45.80    2.89
  11  -7   1   49.54    2.88
  11  -7   1   48.46    3.05
  10   6  -1   71.01    3.86
  10   6  -1   64.47    3.71
  10   6  -1   65.22    3.82
   9   6  -1   51.93    3.21
   9   6  -1   57.37    3.32
   9   6  -1   64.84    3.36
   8   6  -1   45.68    2.55
   8   6  -1   43.86    2.62
   7   6  -1   25.43    1.63
   7   6  -1   26.67    1.59
   7   6  -1   26.56    1.68
   6   6  -1   18.63    1.27
   6   6  -1   23.25    1.39
   6   6  -1   22.11    1.49
   6   6  -1   19.49    1.34
   5   6  -1  176.87    9.15
   5   6  -1  166.81    9.11
   5   6  -1  178.10    9.10
   5   6  -1  173.82    9.11
  -5  -6   1  170.70    9.12
   4   6  -1  378.19   18.97
   4   6  -1  327.88   18.95
   4   6  -1  362.97   18.98
   4   6  -1  372.57   19.02
  -4  -6   1  382.77   19.09
  -4  -6   1  367.09   18.96
   3   6  -1  143.69    8.75
   3   6  -1  168.33    8.80
   3   6  -1  169.81    8.74
  -3  -6   1  175.35    8.79
  -3  -6   1  170.85    8.74
  -3  -6   1  175.53    8.80
   2   6  -1   64.36    3.34
   2   6  -1   65.75    3.40
   2   6  -1   61.86    3.41
  -2  -6   1   61.42    3.34
  -2  -6   1   60.92    3.40
  -2  -6   1   62.34    3.39
   1   6  -1   25.81    1.43
   1   6  -1   20.81    1.32
   1   6  -1   24.71    1.40
  -1  -6   1   24.54    1.31
  -1  -6   1   24.80    1.40
  -1  -6   1   23.28    1.39
   0   6  -1  136.80    7.08
   0   6  -1  134.91    7.10
   0   6  -1  141.31    7.07
   0  -6   1  139.96    7.06
   0  -6   1  130.36    7.09
   0  -6   1  125.16    7.07
  -1   6  -1  279.11   14.96
  -1   6  -1  284.98   14.93
  -1   6  -1  328.20   14.96
   1  -6   1  267.50   14.93
   1  -6   1  256.71   14.94
   1  -6   1  307.75   14.93
  -2   6  -1  215.70   11.92
  -2   6  -1  232.28   11.88
  -2   6  -1  236.62   11.93
   2  -6   1  230.89   11.87
   2  -6   1  225.23   11.92
   2  -6   1  228.40   11.93
  -3   6  -1   46.24    2.69
  -3   6  -1   52.37    2.64
  -3   6  -1   51.04    2.71
   3  -6   1   49.87    2.62
   3  -6   1   49.03    2.57
   3  -6   1   43.03    2.57
  -4   6  -1   29.96    1.81
  -4   6  -1   34.19    1.91
  -4   6  -1   33.45    1.93
   4  -6   1   31.50    1.79
   4  -6   1   30.84    1.88
   4  -6   1   37.52    1.96
   4  -6   1   32.97    1.81
  -5   6  -1  121.14    6.41
  -5   6  -1  132.32    6.42
  -5   6  -1  102.46    6.49
  -5   6  -1  135.56    6.86
   5  -6   1  124.60    6.42
   5  -6   1  119.97    6.73
   5  -6   1  118.88    6.39
   5  -6   1  123.09    6.50
  -6   6  -1   44.93    2.29
  -6   6  -1   38.31    2.44
  -6   6  -1   39.19    2.24
   6  -6   1   44.06    2.44
   6  -6   1   40.82    2.28
   6  -6   1   38.24    2.23
  -7   6  -1  141.45    7.53
   7  -6   1  140.34    7.47
   7  -6   1  141.24    7.39
  -8   6  -1   78.41    4.86
  -8   6  -1   88.11    4.66
   8  -6   1   79.34    4.48
   8  -6   1   97.10    4.81
   8  -6   1   80.66    4.61
   8  -6   1   84.81    4.48
   9  -6   1    1.13    0.22
   9  -6   1    1.20    0.37
   9  -6   1    0.86    0.41
   9  -6   1    0.77    0.20
 -10   6  -1   28.02    1.80
  10  -6   1   26.12    1.89
  10  -6   1   28.04    1.87
 -11   6  -1   53.66    3.11
  11  -6   1   50.91    3.32
  11  -6   1   53.14    3.11
  11   5  -1   20.54    1.45
  11   5  -1   19.08    1.24
  10   5  -1    0.04    0.34
  10   5  -1    0.41    0.31
  10   5  -1    0.05    0.21
  10   5  -1    0.68    0.39
 -10  -5   1   -0.21    0.23
   9   5  -1  105.90    5.71
   9   5  -1  111.21    5.78
   9   5  -1  108.36    5.90
   9   5  -1  106.56    5.87
   8   5  -1  145.88    7.44
   8   5  -1  145.38    7.74
   8   5  -1  137.29    7.52
  -8  -5   1  134.44    7.37
   7   5  -1   42.70    2.41
   7   5  -1   39.99    2.40
   7   5  -1   39.80    2.35
  -7  -5   1   43.91    2.36
   6   5  -1    2.67    0.43
   6   5  -1    2.73    0.37
   6   5  -1    2.90    0.49
   6   5  -1    2.83    0.37
  -6  -5   1    3.02    0.42
   5   5  -1   45.20    2.53
   5   5  -1   44.78    2.53
   5   5  -1   49.53    2.57
   5   5  -1   49.57    2.72
  -5  -5   1   41.42    2.55
   4   5  -1   92.79    5.18
   4   5  -1   95.38    5.21
   4   5  -1   99.59    5.19
  -4  -5   1  102.22    5.19
  -4  -5   1   98.58    5.21
   3   5  -1  386.81   20.12
   3   5  -1  381.70   20.16
   3   5  -1  395.45   20.14
  -3  -5   1  402.94   20.13
  -3  -5   1  396.78   20.14
  -3  -5   1  367.41   20.15
   2   5  -1  158.07    8.45
   2   5  -1  148.68    8.48
   2   5  -1  157.64    8.50
  -2  -5   1  167.80    8.46
  -2  -5   1  164.35    8.49
  -2  -5   1  177.78    8.51
   1   5  -1   60.20    3.44
   1   5  -1   65.06    3.46
   1   5  -1   67.08    3.41
   1   5  -1   65.92    3.47
  -1  -5   1   65.72    3.46
  -1  -5   1   65.42    3.46
  -1  -5   1   65.04    3.41
  -1  -5   1   63.14    3.40
   0   5  -1  155.34    7.36
   0   5  -1  137.30    7.28
   0   5  -1  128.99    7.33
   0   5  -1  137.13    7.35
   0  -5   1  145.62    7.33
   0  -5   1  141.83    7.34
   0  -5   1  139.80    7.27
   0  -5   1  136.82    7.35
  -1   5  -1    3.70    0.37
  -1   5  -1    3.67    0.35
  -1   5  -1    4.23    0.36
   1  -5   1    3.46    0.35
   1  -5   1    3.34    0.33
  -2   5  -1  155.85    9.06
  -2   5  -1  183.74    9.12
  -2   5  -1  185.05    9.12
   2  -5   1  172.46    9.02
   2  -5   1  177.90    9.07
   2  -5   1  169.81    9.02
   2  -5   1  165.04    9.10
   2  -5   1  183.57    9.13
  -3   5  -1  612.93   32.56
  -3   5  -1  661.45   32.63
  -3   5  -1  656.36   32.63
   3  -5   1  629.33   32.61
   3  -5   1  628.35   32.55
   3  -5   1  638.82   32.64
   3  -5   1  622.17   32.53
   3  -5   1  594.45   32.58
  -4   5  -1  303.56   15.21
  -4   5  -1  284.05   15.11
  -4   5  -1  331.49   15.21
  -4   5  -1  301.02   15.11
   4  -5   1  274.75   15.17
   4  -5   1  305.00   15.11
   4  -5   1  259.63   15.10
   4  -5   1  273.02   15.21
  -5   5  -1   12.95    0.94
  -5   5  -1   13.46    0.88
  -5   5  -1   15.01    0.87
  -5   5  -1   13.48    0.96
   5  -5   1   16.03    0.86
   5  -5   1   12.39    0.97
   5  -5   1   15.16    0.90
  -6   5  -1    0.98    0.28
  -6   5  -1    1.03    0.21
  -6   5  -1    1.23    0.24
   6  -5   1    1.31    0.29
   6  -5   1    1.51    0.29
   6  -5   1    1.16    0.39
   6  -5   1    1.07    0.21
  -7   5  -1   18.66    1.29
   7  -5   1   19.62    1.35
   7  -5   1   19.99    1.26
   7  -5   1   19.26    1.14
   7  -5   1   21.06    1.16
  -8   5  -1  174.13    9.43
   8  -5   1  167.16    9.53
   8  -5   1  178.34    9.28
   8  -5   1  164.95    9.49
   8  -5   1  203.26    9.31
  -9   5  -1  139.36    7.86
   9  -5   1  141.36    7.71
   9  -5   1  157.76    7.89
   9  -5   1  153.48    7.99
   9  -5   1  144.94    7.73
 -10   5  -1   21.04    1.38
  10  -5   1   19.55    1.43
  10  -5   1   20.59    1.45
  10  -5   1   14.95    1.09
 -11   5  -1    1.13    0.43
  11  -5   1    1.12    0.44
  11  -5   1    1.02    0.48
  11  -5   1    0.92    0.25
  11   4  -1   52.21    3.22
  11   4  -1   54.21    3.16
  11   4  -1   56.16    3.07
  10   4  -1  112.47    5.97
  10   4  -1  113.04    5.92
  10   4  -1  100.88    5.78
   9   4  -1   45.97    2.60
   9   4  -1   48.29    2.88
   9   4  -1   48.02    2.77
   9   4  -1   46.12    2.62
  -9  -4   1   46.96    2.63
   8   4  -1   19.88    1.24
   8   4  -1   17.99    1.25
   8   4  -1   18.34    1.11
   8   4  -1   15.64    1.14
  -8  -4   1   18.67    1.12
   7   4  -1  108.59    5.52
   7   4  -1  100.48    5.61
   7   4  -1  106.49    5.58
   7   4  -1  102.52    5.55
   7   4  -1  103.69    5.63
  -7  -4   1  105.47    5.52
   6   4  -1   77.53    4.07
   6   4  -1   76.48    4.14
   6   4  -1   73.80    3.94
   6   4  -1   76.01    3.99
  -6  -4   1   73.91    4.05
  -6  -4   1   71.09    4.02
  -6  -4   1   73.00    3.94
   5   4  -1  122.93    6.43
   5   4  -1  117.02    6.44
   5   4  -1  109.45    6.46
   5   4  -1  134.27    6.48
   5   4  -1  123.63    6.48
  -5  -4   1  120.72    6.47
  -5  -4   1  121.43    6.47
  -5  -4   1  128.80    6.38
   4   4  -1  169.82    8.88
   4   4  -1  182.99    8.91
   4   4  -1  165.53    8.91
   4   4  -1  162.35    8.87
  -4  -4   1  169.08    8.81
  -4  -4   1  166.63    8.90
  -4  -4   1  173.79    8.90
   3   4  -1    4.74    0.38
   3   4  -1    3.69    0.39
   3   4  -1    4.91    0.38
  -3  -4   1    4.51    0.36
  -3  -4   1    4.19    0.40
  -3  -4   1    4.22    0.37
   2   4  -1  233.75   12.40
   2   4  -1  247.35   12.37
   2   4  -1  225.32   12.38
  -2  -4   1  224.13   12.39
  -2  -4   1  262.21   12.39
   1   4  -1  365.36   20.25
   1   4  -1  383.36   20.30
   1   4  -1  421.02   20.30
   1   4  -1  425.33   20.26
  -1  -4   1  372.88   20.30
  -1  -4   1  390.21   20.26
  -1  -4   1  387.77   20.26
   0   4  -1  166.07    8.85
   0   4  -1  155.08    8.83
   0   4  -1  165.97    8.84
   0   4  -1  192.16    8.81
   0  -4   1  162.60    8.79
   0  -4   1  190.86    8.85
   0  -4   1  170.07    8.84
   0  -4   1  156.38    8.84
  -1   4  -1   66.44    3.54
  -1   4  -1   65.86    3.56
   1  -4   1   62.92    3.55
   1  -4   1   61.82    3.55
   1  -4   1   77.07    3.50
  -2   4  -1   14.47    0.78
  -2   4  -1   12.01    0.80
  -2   4  -1   14.07    0.81
   2  -4   1   12.98    0.76
   2  -4   1   12.40    0.81
   2  -4   1   12.16    0.73
   2  -4   1   12.47    0.73
   2  -4   1   12.89    0.80
  -3   4  -1   25.14    1.24
  -3   4  -1   22.11    1.21
  -3   4  -1   20.73    1.28
  -3   4  -1   20.29    1.27
   3  -4   1   21.45    1.30
   3  -4   1   20.97    1.26
   3  -4   1   21.73    1.22
  -4   4  -1  231.06   11.51
  -4   4  -1  214.34   11.51
  -4   4  -1  224.16   11.44
  -4   4  -1  228.44   11.45
   4  -4   1  215.09   11.43
   4  -4   1  220.36   11.49
   4  -4   1  218.36   11.45
   4  -4   1  210.23   11.52
  -5   4  -1  387.39   19.55
  -5   4  -1  362.36   19.43
  -5   4  -1  384.92   19.41
  -5   4  -1  367.58   19.50
   5  -4   1  375.37   19.47
   5  -4   1  363.92   19.43
   5  -4   1  362.50   19.51
   5  -4   1  395.21   19.41
  -6   4  -1  188.63    9.90
  -6   4  -1  183.08    9.93
  -6   4  -1  188.57    9.86
   6  -4   1  171.16    9.80
   6  -4   1  190.10    9.89
   6  -4   1  198.08    9.96
   6  -4   1  200.98   10.12
  -7   4  -1   43.97    2.42
  -7   4  -1   49.58    2.48
   7  -4   1   40.60    2.42
   7  -4   1   42.90    2.44
   7  -4   1   40.78    2.33
   7  -4   1   40.54    2.49
   7  -4   1   42.59    2.33
  -8   4  -1    1.26    0.35
   8  -4   1    0.77    0.22
   8  -4   1    0.84    0.22
   8  -4   1    0.28    0.33
  -9   4  -1   81.73    4.38
   9  -4   1   79.00    4.23
   9  -4   1   85.25    4.39
   9  -4   1   71.79    4.23
 -10   4  -1  125.07    6.13
  10  -4   1  107.37    5.98
  10  -4   1  101.27    5.95
  10  -4   1  116.55    6.21
  10  -4   1  115.30    6.21
  11  -4   1   96.40    5.20
  11  -4   1   87.54    4.97
  11  -4   1   96.63    5.27
 -12   4  -1   25.24    1.80
  12  -4   1   28.69    1.98
  12  -4   1   28.78    1.92
  11   3  -1    5.84    0.61
  11   3  -1    5.74    0.65
  11   3  -1    5.08    0.71
  11   3  -1    6.25    0.71
  10   3  -1   49.75    2.80
  10   3  -1   44.46    2.69
  10   3  -1   45.70    2.61
   9   3  -1  198.17   10.98
   9   3  -1  217.46   10.94
   9   3  -1  206.99   11.05
   9   3  -1  208.81   10.93
  -9  -3   1  210.73   10.96
   8   3  -1  209.10   11.13
   8   3  -1  222.12   11.09
   8   3  -1  220.96   11.03
   8   3  -1  190.25   11.03
  -8  -3   1  211.55   11.03
   7   3  -1    2.25    0.30
   7   3  -1    2.17    0.37
   7   3  -1    1.71    0.30
   7   3  -1    1.67    0.34
   7   3  -1    2.40    0.30
  -7  -3   1    2.25    0.30
  -7  -3   1    2.05    0.34
   6   3  -1   71.39    3.82
   6   3  -1   69.58    3.75
   6   3  -1   69.06    3.76
   6   3  -1   70.66    3.84
   6   3  -1   72.77    3.79
  -6  -3   1   69.70    3.84
  -6  -3   1   70.95    3.81
  -6  -3   1   70.43    3.76
   5   3  -1   41.01    2.28
   5   3  -1   40.50    2.23
   5   3  -1   40.82    2.22
   5   3  -1   41.94    2.20
   5   3  -1   41.41    2.26
  -5  -3   1   42.98    2.28
  -5  -3   1   36.67    2.24
   4   3  -1  227.56   11.08
   4   3  -1  210.21   11.01
   4   3  -1  202.84   11.03
   4   3  -1  207.97   11.07
   4   3  -1  202.61   11.04
  -4  -3   1  216.03   11.08
  -4  -3   1  232.11   11.08
  -4  -3   1  201.18   11.01
   3   3  -1  332.73   17.73
   3   3  -1  299.98   17.75
   3   3  -1  347.20   17.73
   3   3  -1  325.98   17.75
   3   3  -1  326.68   17.70
  -3  -3   1  365.43   17.76
  -3  -3   1  385.34   17.77
  -3  -3   1  358.94   17.70
   2   3  -1   69.46    4.02
   2   3  -1   76.73    4.01
   2   3  -1   79.23    4.01
  -2  -3   1   76.86    4.01
  -2  -3   1   73.53    4.03
  -2  -3   1   73.88    4.02
  -2  -3   1   78.22    3.97
  -2  -3   1   81.43    3.97
   1   3  -1    1.80    0.22
   1   3  -1    1.71    0.16
   1   3  -1    1.42    0.18
   1   3  -1    1.34    0.18
  -1  -3   1    1.39    0.17
  -1  -3   1    1.40    0.19
  -1  -3   1    1.21    0.17
   0   3  -1   20.75    1.16
   0   3  -1   20.19    1.15
   0   3  -1   20.14    1.16
   0   3  -1   22.96    1.13
   0  -3   1   18.78    1.15
   0  -3   1   20.72    1.16
   0  -3   1   21.87    1.16
   0  -3   1   21.06    1.12
  -1   3  -1  770.89   39.47
  -1   3  -1  727.08   39.49
  -1   3  -1  746.99   39.47
   1  -3   1  755.26   39.43
   1  -3   1  825.07   39.43
  -2   3  -1  312.83   16.35
  -2   3  -1  280.21   16.35
  -2   3  -1  314.79   16.30
   2  -3   1  312.21   16.31
   2  -3   1  322.01   16.34
   2  -3   1  323.87   16.36
   2  -3   1  343.22   16.31
  -3   3  -1  556.84   26.65
  -3   3  -1  468.16   26.60
  -3   3  -1  467.92   26.64
  -3   3  -1  568.41   26.65
   3  -3   1  558.44   26.60
   3  -3   1  491.87   26.63
   3  -3   1  513.73   26.63
   3  -3   1  496.92   26.66
  -4   3  -1   44.32    2.25
  -4   3  -1   37.29    2.30
  -4   3  -1   47.14    2.31
  -4   3  -1   44.88    2.27
   4  -3   1   39.93    2.32
   4  -3   1   38.98    2.26
   4  -3   1   42.27    2.29
   4  -3   1   39.61    2.23
  -5   3  -1   65.80    3.63
  -5   3  -1   66.52    3.60
  -5   3  -1   70.13    3.66
   5  -3   1   70.35    3.64
   5  -3   1   65.90    3.64
   5  -3   1   69.09    3.66
  -6   3  -1  337.58   18.49
  -6   3  -1  382.87   18.54
  -6   3  -1  362.05   18.61
   6  -3   1  345.15   18.51
   6  -3   1  339.62   18.44
   6  -3   1  335.28   18.45
   6  -3   1  362.45   18.66
   6  -3   1  386.47   18.58
  -7   3  -1  156.14    7.26
  -7   3  -1  119.46    7.20
  -7   3  -1  125.93    7.27
   7  -3   1  134.32    7.40
   7  -3   1  148.13    7.37
   7  -3   1  136.59    7.24
   7  -3   1  143.13    7.15
   7  -3   1  130.05    7.16
   8  -3   1  306.65   14.84
   8  -3   1  282.21   14.91
   8  -3   1  271.42   14.81
   8  -3   1  280.10   14.97
  -9   3  -1   37.01    2.11
   9  -3   1   33.47    2.00
   9  -3   1   35.11    2.17
   9  -3   1   38.04    2.01
   9  -3   1   34.38    2.13
 -10   3  -1    0.47    0.30
  10  -3   1    0.46    0.26
  10  -3   1    0.57    0.36
  10  -3   1    0.11    0.25
  10  -3   1    0.61    0.37
 -11   3  -1   56.93    3.28
  11  -3   1   54.87    3.32
  11  -3   1   55.74    3.29
  11  -3   1   57.45    3.15
 -12   3  -1   90.19    4.74
  12  -3   1   81.45    4.81
  12  -3   1   87.13    4.60
  12  -3   1   80.55    4.80
  12   2  -1   66.87    3.82
  12   2  -1   67.33    3.75
  12   2  -1   65.15    3.82
  12   2  -1   72.56    3.99
  11   2  -1   32.31    1.93
  11   2  -1   31.42    2.00
  11   2  -1   32.39    2.12
  11   2  -1   35.04    2.02
  10   2  -1    9.08    0.90
  10   2  -1    9.72    0.83
  10   2  -1    9.47    0.79
   9   2  -1    6.25    0.76
   9   2  -1    5.05    0.65
   9   2  -1    4.95    0.57
   9   2  -1    6.14    0.60
  -9  -2   1    5.29    0.57
  -9  -2   1    5.39    0.64
   8   2  -1  120.36    6.43
   8   2  -1  121.41    6.36
   8   2  -1  100.90    6.38
   8   2  -1  120.15    6.48
  -8  -2   1  133.03    6.36
  -8  -2   1  121.54    6.37
   7   2  -1  367.15   20.04
   7   2  -1  382.10   20.07
  -7  -2   1  393.44   20.07
  -7  -2   1  399.47   20.12
  -7  -2   1  390.10   20.06
   6   2  -1  165.06    8.93
   6   2  -1  170.96    8.96
   6   2  -1  154.33    8.92
   6   2  -1  175.52    9.00
  -6  -2   1  176.63    9.00
  -6  -2   1  179.72    8.94
  -6  -2   1  173.67    8.94
  -6  -2   1  172.01    8.95
   5   2  -1  110.28    5.98
   5   2  -1  111.87    6.00
   5   2  -1  108.33    5.98
  -5  -2   1  115.16    6.03
  -5  -2   1  117.99    5.99
  -5  -2   1  115.28    6.00
  -5  -2   1  119.39    5.99
   4   2  -1    4.15    0.32
   4   2  -1    4.02    0.33
   4   2  -1    4.29    0.31
   4   2  -1    3.70    0.35
   4   2  -1    3.34    0.36
  -4  -2   1    3.96    0.31
  -4  -2   1    3.24    0.34
  -4  -2   1    3.38    0.35
   3   2  -1  259.42   12.95
   3   2  -1  273.70   12.92
   3   2  -1  240.76   12.92
   3   2  -1  237.58   12.95
   3   2  -1  238.38   12.92
  -3  -2   1  247.37   12.91
  -3  -2   1  250.55   12.95
  -3  -2   1  249.23   12.94
   2   2  -1  616.26   32.56
  -2  -2   1  655.54   32.55
  -2  -2   1  622.39   32.58
   1   2  -1  441.54   22.09
   1   2  -1  435.56   22.13
   1   2  -1  431.06   22.08
  -1  -2   1  415.67   22.08
  -1  -2   1  415.59   22.10
  -1  -2   1  439.63   22.07
  -1  -2   1  392.42   22.08
  -1  -2   1  452.76   22.10
   0   2  -1  400.55   20.39
   0   2  -1  451.69   20.40
   0  -2   1  421.05   20.39
   0  -2   1  336.23   20.36
   0  -2   1  365.81   20.39
  -1   2  -1    7.94    0.49
  -1   2  -1    7.58    0.50
  -1   2  -1    8.17    0.48
   1  -2   1    7.24    0.46
   1  -2   1    8.26    0.51
   1  -2   1    8.83    0.47
   1  -2   1    7.44    0.49
   1  -2   1    8.24    0.48
  -2   2  -1  341.93   15.58
  -2   2  -1  320.94   15.58
  -2   2  -1  289.66   15.54
  -2   2  -1  301.52   15.54
   2  -2   1  322.06   15.59
   2  -2   1  257.73   15.53
   2  -2   1  289.05   15.56
   2  -2   1  284.06   15.53
  -3   2  -1  169.64    9.43
  -3   2  -1  186.88    9.41
  -3   2  -1  199.13    9.43
   3  -2   1  179.86    9.44
   3  -2   1  177.71    9.42
   3  -2   1  172.80    9.45
   3  -2   1  183.85    9.40
  -4   2  -1  337.54   15.87
  -4   2  -1  306.33   15.83
  -4   2  -1  331.34   15.90
  -4   2  -1  298.95   15.85
   4  -2   1  313.38   15.83
   4  -2   1  281.04   15.85
   4  -2   1  272.66   15.88
  -5   2  -1  298.74   15.09
  -5   2  -1  260.64   15.10
  -5   2  -1  260.46   15.07
   5  -2   1  289.49   15.05
   5  -2   1  309.52   15.04
   5  -2   1  298.48   15.09
   5  -2   1  315.34   15.10
  -6   2  -1   26.19    1.51
  -6   2  -1   24.82    1.47
  -6   2  -1   28.78    1.49
   6  -2   1   25.20    1.48
   6  -2   1   22.71    1.41
   6  -2   1   25.56    1.41
   6  -2   1   23.79    1.50
  -7   2  -1  139.07    7.62
  -7   2  -1  142.11    7.66
  -7   2  -1  163.41    7.64
   7  -2   1  150.72    7.68
   7  -2   1  142.94    7.55
   7  -2   1  144.72    7.57
   7  -2   1  139.70    7.62
   7  -2   1  132.57    7.62
  -8   2  -1  188.25    9.79
   8  -2   1  175.26    9.71
   8  -2   1  204.97    9.96
   8  -2   1  177.88    9.79
   8  -2   1  172.64   10.00
   8  -2   1  197.46    9.74
  -9   2  -1  106.55    6.02
   9  -2   1  110.40    6.00
   9  -2   1  111.53    5.99
   9  -2   1  112.88    5.87
   9  -2   1  111.68    5.89
 -10   2  -1  149.12    7.72
  10  -2   1  139.82    7.77
  10  -2   1  160.18    7.64
  10  -2   1  126.95    7.89
 -11   2  -1   26.76    1.81
  11  -2   1   27.12    1.85
  11  -2   1   29.68    1.69
  11  -2   1   28.18    1.86
 -12   2  -1   16.95    1.29
  12  -2   1   17.45    1.38
  12  -2   1   18.62    1.40
  12  -2   1   17.52    1.19
  12   1  -1   55.90    3.11
  12   1  -1   53.11    3.15
  12   1  -1   53.75    3.28
  11   1  -1  107.90    6.48
  11   1  -1  117.13    6.40
 -11  -1   1  122.99    6.25
  10   1  -1   71.60    4.00
  10   1  -1   80.01    4.06
  10   1  -1   70.03    4.11
 -10  -1   1   70.47    3.99
   9   1  -1  105.75    5.87
   9   1  -1   94.36    5.32
   9   1  -1   99.22    5.41
  -9  -1   1  100.13    5.33
   8   1  -1   33.31    2.07
   8   1  -1   35.68    2.00
   8   1  -1   31.09    1.98
  -8  -1   1   35.82    1.98
  -8  -1   1   35.37    2.02
  -8  -1   1   37.86    2.00
   7   1  -1   78.88    4.34
   7   1  -1   68.37    4.30
   7   1  -1   87.77    4.45
   7   1  -1   78.67    4.31
  -7  -1   1   79.45    4.31
  -7  -1   1   83.49    4.34
  -7  -1   1   88.86    4.32
   6   1  -1  426.37   20.37
   6   1  -1  382.33   20.38
   6   1  -1  387.59   20.37
   6   1  -1  395.40   20.43
  -6  -1   1  395.62   20.36
  -6  -1   1  392.51   20.36
  -6  -1   1  383.24   20.43
  -6  -1   1  381.14   20.38
   5   1  -1  704.73   32.24
   5   1  -1  662.49   32.24
   5   1  -1  569.83   32.27
   5   1  -1  613.58   32.24
  -5  -1   1  636.27   32.23
  -5  -1   1  586.73   32.26
  -5  -1   1  606.53   32.24
  -5  -1   1  611.32   32.22
   4   1  -1   90.60    5.59
   4   1  -1  110.43    5.62
   4   1  -1  106.23    5.65
   4   1  -1  109.57    5.62
  -4  -1   1  110.85    5.61
  -4  -1   1  120.79    5.69
  -4  -1   1  103.03    5.61
   3   1  -1  191.45   10.51
   3   1  -1  195.06   10.53
   3   1  -1  192.89   10.51
   3   1  -1  199.41   10.50
  -3  -1   1  213.81   10.54
  -3  -1   1  220.69   10.56
  -3  -1   1  217.10   10.52
  -3  -1   1  192.35   10.50
   2   1  -1    7.28    0.39
   2   1  -1    6.27    0.39
   2   1  -1    6.77    0.42
   2   1  -1    5.93    0.40
  -2  -1   1    6.79    0.41
  -2  -1   1    6.45    0.41
  -2  -1   1    5.90    0.42
   1   1  -1  209.92   10.23
   1   1  -1  192.54   10.23
   1   1  -1  200.04   10.23
   1   1  -1  195.57   10.23
  -1  -1   1  190.15   10.22
  -1  -1   1  202.19   10.23
  -1  -1   1  200.68   10.21
  -1  -1   1  191.78   10.23
  -1   1  -1  314.48   17.38
  -1   1  -1  320.93   17.38
  -1   1  -1  337.90   17.40
   1  -1   1  336.19   17.40
   1  -1   1  375.52   17.39
  -2   1  -1  297.63   16.04
  -2   1  -1  294.91   16.03
  -2   1  -1  284.93   16.02
  -2   1  -1  298.59   16.02
   2  -1   1  326.05   16.03
   2  -1   1  306.00   16.04
   2  -1   1  338.02   16.03
   2  -1   1  335.58   16.02
  -3   1  -1   67.16    3.33
  -3   1  -1   53.20    3.30
  -3   1  -1   61.48    3.32
  -3   1  -1   59.68    3.29
   3  -1   1   67.45    3.32
   3  -1   1   68.59    3.34
   3  -1   1   61.59    3.31
   3  -1   1   62.85    3.29
  -4   1  -1   52.86    2.63
  -4   1  -1   53.11    2.65
  -4   1  -1   45.22    2.62
   4  -1   1   45.29    2.59
   4  -1   1   44.99    2.59
   4  -1   1   49.58    2.62
   4  -1   1   49.71    2.63
   4  -1   1   50.30    2.65
  -5   1  -1  290.77   14.73
  -5   1  -1  295.14   14.73
  -5   1  -1  280.36   14.74
   5  -1   1  260.58   14.72
   5  -1   1  307.94   14.75
   5  -1   1  274.00   14.68
   5  -1   1  296.45   14.72
   5  -1   1  262.47   14.68
  -6   1  -1  411.53   19.82
  -6   1  -1  342.30   19.80
   6  -1   1  376.19   19.82
   6  -1   1  394.97   19.76
   6  -1   1  403.94   19.77
   6  -1   1  358.20   19.79
   6  -1   1  383.90   19.89
  -7   1  -1   66.00    3.69
  -7   1  -1   60.82    3.65
  -7   1  -1   73.21    3.84
   7  -1   1   65.43    3.67
   7  -1   1   62.81    3.63
   7  -1   1   70.85    3.72
   7  -1   1   70.44    3.63
   7  -1   1   73.58    3.72
  -8   1  -1    4.76    0.53
  -8   1  -1    5.03    0.56
   8  -1   1    5.19    0.59
   8  -1   1    4.98    0.49
   8  -1   1    5.16    0.53
   8  -1   1    5.58    0.49
   8  -1   1    5.71    0.82
  -9   1  -1   26.71    1.79
   9  -1   1   26.72    1.73
   9  -1   1   31.22    1.67
   9  -1   1   26.79    1.63
   9  -1   1   27.91    1.75
 -10   1  -1   55.55    2.92
  10  -1   1   43.33    2.93
  10  -1   1   51.91    2.96
  10  -1   1   52.75    2.98
 -11   1  -1   89.71    4.94
  11  -1   1   92.81    5.04
  11  -1   1   88.21    4.87
  11  -1   1   89.95    4.99
 -12   1  -1   59.65    3.50
  12  -1   1   61.50    3.62
  12  -1   1   65.36    3.60
  12  -1   1   60.17    3.44
  12   0  -1   25.96    1.76
  12   0  -1   25.29    2.36
  12   0  -1   33.43    1.92
  11   0  -1    3.93    0.63
  11   0  -1    4.84    0.59
  11   0  -1    4.98    0.62
 -11   0   1    4.78    0.56
  10   0  -1   52.19    3.11
  10   0  -1   51.20    2.97
  10   0  -1   56.22    3.07
 -10   0   1   54.19    3.06
   9   0  -1   92.63    5.55
   9   0  -1  107.97    5.64
   9   0  -1  114.39    5.71
   9   0  -1  103.97    5.56
  -9   0   1  102.15    5.55
   8   0  -1  132.39    6.91
   8   0  -1  124.43    6.82
   8   0  -1  136.67    6.82
   8   0  -1  131.43    7.06
  -8   0   1  117.79    6.80
  -8   0   1  126.92    6.87
  -8   0   1  133.20    6.81
   7   0  -1  264.11   15.23
   7   0  -1  317.31   15.39
   7   0  -1  271.12   15.19
   7   0  -1  284.77   15.18
  -7   0   1  299.00   15.19
  -7   0   1  294.31   15.27
  -7   0   1  296.20   15.20
  -7   0   1  312.78   15.33
   6   0  -1   33.47    1.84
   6   0  -1   32.26    1.85
   6   0  -1   28.52    1.78
   6   0  -1   35.97    1.80
  -6   0   1   33.11    1.78
  -6   0   1   31.77    1.79
  -6   0   1   30.19    1.83
   5   0  -1  211.32   10.81
   5   0  -1  203.37   10.86
   5   0  -1  193.74   10.84
  -5   0   1  209.74   10.81
  -5   0   1  217.25   10.81
  -5   0   1  222.82   10.86
  -5   0   1  197.57   10.85
   4   0  -1  507.44   26.60
   4   0  -1  512.45   26.56
   4   0  -1  532.65   26.56
   4   0  -1  556.72   26.60
  -4   0   1  462.49   26.58
  -4   0   1  533.17   26.56
  -4   0   1  478.65   26.58
  -4   0   1  531.39   26.60
   3   0  -1  429.32   22.51
   3   0  -1  388.83   22.49
   3   0  -1  493.82   22.48
   3   0  -1  424.40   22.47
  -3   0   1  466.07   22.48
  -3   0   1  385.05   22.49
  -3   0   1  441.46   22.51
  -3   0   1  454.65   22.47
   2   0  -1  301.83   14.69
   2   0  -1  249.51   14.70
   2   0  -1  263.23   14.68
  -2   0   1  305.91   14.69
  -2   0   1  321.92   14.72
  -2   0   1  283.05   14.71
  -2   0   1  266.61   14.68
   1   0  -1  278.00   13.91
   1   0  -1  281.87   13.89
  -1   0   1  256.05   13.91
  -1   0   1  267.90   13.91
  -1   0   1  263.77   13.89
  -3   0  -1   25.92    1.35
  -3   0  -1   21.73    1.34
   3   0   1   23.15    1.34
   3   0   1   23.82    1.32
   3   0   1   28.44    1.35
   3   0   1   23.57    1.33
   3   0   1   24.60    1.34
  -4   0  -1    9.48    0.63
  -4   0  -1   10.68    0.70
  -4   0  -1   10.72    0.64
   4   0   1    9.77    0.64
   4   0   1    9.19    0.63
   4   0   1   10.62    0.61
   4   0   1    9.80    0.63
  -5   0  -1   31.94    1.60
  -5   0  -1   28.04    1.59
  -5   0  -1   28.09    1.59
   5   0   1   27.32    1.56
   5   0   1   24.38    1.57
   5   0   1   29.65    1.61
   5   0   1   27.16    1.58
   5   0   1   29.23    1.57
  -6   0  -1   73.72    3.86
  -6   0  -1   66.84    3.84
  -6   0  -1   65.42    3.82
   6   0   1   74.41    3.87
   6   0   1   76.57    3.82
   6   0   1   72.04    3.81
  -7   0  -1  211.91   10.52
  -7   0  -1  207.16   10.50
  -7   0  -1  179.67   10.49
   7   0   1  217.56   10.47
   7   0   1  190.09   10.50
   7   0   1  193.22   10.48
   7   0   1  194.99   10.52
   7   0   1  207.42   10.47
  -8   0  -1  205.52   10.48
  -8   0  -1  200.76   10.45
   8   0   1  197.15   10.45
   8   0   1  181.40   10.47
   8   0   1  198.80   10.49
   8   0   1  216.48   10.48
   8   0   1  192.75   10.41
  -9   0  -1   27.12    1.62
   9   0   1   26.00    1.67
   9   0   1   26.07    1.58
   9   0   1   24.12    1.66
   9   0   1   28.96    1.70
 -10   0  -1    5.42    0.63
  10   0   1    5.44    0.70
  10   0   1    6.37    0.61
  10   0   1    4.97    0.62
 -11   0  -1   13.72    1.04
  11   0   1   12.79    0.99
  11   0   1   14.70    1.31
  11   0   1   13.99    1.15
 -12   0  -1   52.43    3.01
  12   0   1   55.26    3.00
  12   0   1   47.75    3.11
  12   0   1   52.98    3.08
  12  -1  -1   99.13    5.63
  12  -1  -1  110.60    5.81
  11  -1  -1   92.68    5.30
  11  -1  -1   96.86    5.49
  11  -1  -1  104.25    5.47
 -11   1   1  102.02    5.36
  10  -1  -1    3.14    0.41
  10  -1  -1    2.27    0.48
  10  -1  -1    2.24    0.57
  10  -1  -1    2.26    0.60
 -10   1   1    2.66    0.41
   9  -1  -1   23.56    1.53
   9  -1  -1   23.09    1.43
   9  -1  -1   22.38    1.39
   9  -1  -1   22.87    1.51
  -9   1   1   24.47    1.44
   8  -1  -1   54.44    2.96
   8  -1  -1   53.46    2.92
   8  -1  -1   51.00    3.03
  -8   1   1   55.76    2.96
   7  -1  -1  110.29    6.34
   7  -1  -1  126.88    6.40
   7  -1  -1  130.68    6.37
  -7   1   1  111.59    6.43
  -7   1   1  127.36    6.39
  -7   1   1  119.04    6.44
   6  -1  -1  294.55   15.96
   6  -1  -1  286.27   15.88
   6  -1  -1  324.37   15.98
   6  -1  -1  321.04   15.93
  -6   1   1  290.12   15.91
  -6   1   1  335.86   15.99
  -6   1   1  294.65   15.96
   5  -1  -1  173.60    9.10
   5  -1  -1  184.56    9.16
   5  -1  -1  172.79    9.14
   5  -1  -1  163.20    9.07
  -5   1   1  174.40    9.14
  -5   1   1  165.83    9.14
  -5   1   1  185.49    9.10
  -5   1   1  177.88    9.19
   4  -1  -1   24.23    1.49
   4  -1  -1   27.12    1.55
   4  -1  -1   28.73    1.52
   4  -1  -1   28.78    1.57
  -4   1   1   28.83    1.56
  -4   1   1   25.49    1.51
  -4   1   1   29.52    1.55
  -4   1   1   28.90    1.49
   3  -1  -1   87.74    4.83
   3  -1  -1   91.03    4.81
   3  -1  -1   93.46    4.78
   3  -1  -1   89.49    4.84
  -3   1   1   91.32    4.81
  -3   1   1   99.24    4.79
   2  -1  -1  287.20   15.18
   2  -1  -1  311.71   15.16
   2  -1  -1  300.57   15.14
  -2   1   1  305.54   15.18
  -2   1   1  294.60   15.19
  -2   1   1  283.49   15.16
  -2   1   1  272.96   15.14
  -1  -1  -1   45.58    2.37
  -1  -1  -1   45.32    2.36
   1   1   1   45.25    2.36
  -2  -1  -1   15.65    0.85
  -2  -1  -1   15.44    0.83
  -2  -1  -1   15.30    0.85
   2   1   1   14.54    0.84
  -3  -1  -1  221.38   11.43
  -3  -1  -1  226.64   11.44
  -3  -1  -1  206.72   11.43
  -3  -1  -1  205.10   11.44
   3   1   1  230.73   11.43
   3   1   1  235.80   11.44
   3   1   1  219.17   11.44
  -4  -1  -1  579.29   27.44
  -4  -1  -1  556.21   27.43
  -4  -1  -1  520.79   27.45
  -4  -1  -1  537.78   27.44
   4   1   1  499.80   27.45
   4   1   1  516.44   27.43
   4   1   1  532.30   27.43
   4   1   1  506.35   27.43
  -5  -1  -1  171.12    9.04
  -5  -1  -1  173.01    9.02
  -5  -1  -1  161.69    9.00
  -5  -1  -1  160.05    9.00
   5   1   1  164.46    9.03
   5   1   1  181.04    9.01
   5   1   1  174.35    9.00
   5   1   1  196.51    9.03
  -6  -1  -1   32.70    1.93
  -6  -1  -1   35.16    1.92
  -6  -1  -1   35.84    1.92
  -6  -1  -1   34.95    1.90
   6   1   1   36.78    1.91
   6   1   1   34.12    1.90
   6   1   1   29.62    1.90
  -7  -1  -1   11.00    0.75
  -7  -1  -1   10.58    0.72
  -7  -1  -1    9.73    0.74
  -7  -1  -1   10.33    0.76
   7   1   1    9.86    0.73
   7   1   1   10.24    0.77
   7   1   1   10.48    0.74
   7   1   1   11.27    0.74
  -8  -1  -1   69.28    3.78
  -8  -1  -1   72.78    3.78
   8   1   1   72.80    3.83
   8   1   1   72.55    3.77
   8   1   1   67.15    3.75
   8   1   1   69.42    3.77
   8   1   1   60.74    3.75
  -9  -1  -1  115.32    6.01
  -9  -1  -1  105.25    6.05
   9   1   1  117.03    6.06
   9   1   1  108.95    5.99
 -10  -1  -1  135.49    7.21
  10   1   1  137.18    7.20
  10   1   1  128.77    7.28
  10   1   1  138.33    7.22
 -11  -1  -1   22.22    1.41
  11   1   1   20.77    1.40
  11   1   1   20.97    1.51
  11   1   1   20.32    1.42
 -12  -1  -1    4.68    0.58
  12   1   1    3.80    0.61
  12   1   1    3.81    0.57
  12   1   1    3.36    0.55
  12  -2  -1    0.10    0.39
  12  -2  -1    0.41    0.51
  12  -2  -1    0.64    0.29
 -12   2   1    0.91    0.37
  11  -2  -1   68.16    3.84
  11  -2  -1   71.25    4.02
  11  -2  -1   72.09    4.03
 -11   2   1   69.06    3.88
  10  -2  -1  114.34    5.61
  10  -2  -1  103.60    5.60
  10  -2  -1  105.74    5.77
  10  -2  -1   87.85    5.73
 -10   2   1  114.09    5.68
   9  -2  -1   51.25    2.86
   9  -2  -1   48.27    2.69
   9  -2  -1   48.33    2.83
   9  -2  -1   48.39    2.75
   9  -2  -1   50.74    2.73
  -9   2   1   46.64    2.75
   8  -2  -1    4.41    0.48
   8  -2  -1    5.36    0.59
   8  -2  -1    4.05    0.42
   8  -2  -1    4.96    0.43
   8  -2  -1    4.80    0.57
  -8   2   1    3.71    0.47
   7  -2  -1    5.93    0.60
   7  -2  -1    5.76    0.54
   7  -2  -1    5.59    0.47
   7  -2  -1    7.30    0.49
  -7   2   1    6.84    0.58
  -7   2   1    7.33    0.56
   6  -2  -1   48.82    2.92
   6  -2  -1   58.86    3.00
   6  -2  -1   56.47    3.03
   6  -2  -1   57.74    3.07
   6  -2  -1   53.47    2.94
  -6   2   1   52.76    2.99
  -6   2   1   58.48    3.03
  -6   2   1   56.46    3.17
   5  -2  -1  395.58   18.72
   5  -2  -1  369.91   18.74
   5  -2  -1  358.84   18.76
   5  -2  -1  365.24   18.66
  -5   2   1  350.33   18.72
  -5   2   1  347.59   18.70
  -5   2   1  339.70   18.75
   4  -2  -1  202.70   11.06
   4  -2  -1  191.78   10.97
   4  -2  -1  207.89   11.04
   4  -2  -1  219.34   10.97
   4  -2  -1  207.71   11.03
  -4   2   1  213.24   11.03
  -4   2   1  228.41   11.03
  -4   2   1  226.77   11.08
   3  -2  -1   63.38    3.35
   3  -2  -1   64.83    3.32
   3  -2  -1   63.05    3.32
  -3   2   1   62.77    3.32
  -3   2   1   60.04    3.32
   2  -2  -1  103.06    5.29
   2  -2  -1  112.63    5.30
  -2   2   1   88.48    5.31
  -2   2   1  104.32    5.28
  -2   2   1   99.23    5.29
   1  -2  -1  253.87   13.39
   1  -2  -1  264.76   13.38
  -1   2   1  270.49   13.38
  -1   2   1  255.45   13.39
  -1   2   1  250.12   13.36
  -1  -2  -1  286.85   15.36
  -1  -2  -1  314.75   15.35
  -1  -2  -1  302.68   15.36
   1   2   1  289.67   15.36
   1   2   1  293.26   15.36
  -2  -2  -1  318.62   16.60
   2   2   1  318.09   16.60
   2   2   1  327.39   16.61
  -3  -2  -1   59.70    3.11
  -3  -2  -1   58.52    3.07
  -3  -2  -1   56.73    3.10
   3   2   1   58.48    3.11
   3   2   1   58.50    3.11
   3   2   1   59.85    3.06
  -4  -2  -1  191.30    9.53
  -4  -2  -1  185.55    9.52
  -4  -2  -1  183.78    9.49
  -4  -2  -1  186.84    9.54
   4   2   1  183.20    9.48
   4   2   1  181.41    9.53
   4   2   1  158.90    9.51
   4   2   1  192.51    9.53
  -5  -2  -1  209.07   10.52
  -5  -2  -1  200.70   10.54
  -5  -2  -1  213.67   10.55
  -5  -2  -1  190.54   10.55
   5   2   1  210.87   10.57
   5   2   1  204.62   10.54
   5   2   1  208.06   10.50
   5   2   1  180.62   10.52
  -6  -2  -1  318.96   16.12
  -6  -2  -1  315.81   16.15
  -6  -2  -1  322.17   16.11
  -6  -2  -1  280.49   16.10
   6   2   1  309.61   16.09
   6   2   1  303.87   16.11
   6   2   1  320.89   16.16
  -7  -2  -1  144.63    7.51
  -7  -2  -1  139.92    7.49
  -7  -2  -1  138.78    7.53
  -7  -2  -1  135.11    7.50
   7   2   1  141.05    7.47
   7   2   1  138.40    7.55
   7   2   1  142.44    7.50
   7   2   1  158.30    7.52
  -8  -2  -1   55.43    3.08
  -8  -2  -1   54.33    3.08
  -8  -2  -1   55.81    3.09
   8   2   1   62.45    3.19
   8   2   1   56.07    3.09
   8   2   1   51.99    3.13
  -9  -2  -1    0.89    0.27
  -9  -2  -1    0.49    0.29
   9   2   1    0.54    0.29
   9   2   1    0.80    0.32
   9   2   1    0.36    0.25
 -10  -2  -1  103.95    5.25
  10   2   1   91.58    5.22
  10   2   1   91.63    5.22
  10   2   1   99.37    5.32
 -11  -2  -1  110.21    6.14
  11   2   1  106.18    6.11
  11   2   1  110.34    6.21
  11   2   1  125.62    6.12
 -12  -2  -1   54.85    3.16
  12   2   1   57.34    3.17
  12   2   1   52.81    3.28
  12  -3  -1   17.72    1.48
  12  -3  -1   20.06    1.63
 -12   3   1   18.24    1.32
  11  -3  -1    2.67    0.56
  11  -3  -1    2.73    0.36
  11  -3  -1    3.34    0.61
  11  -3  -1    1.90    0.37
 -11   3   1    3.86    0.54
  10  -3  -1   16.43    1.25
  10  -3  -1   16.84    1.30
  10  -3  -1   17.65    1.07
 -10   3   1   15.91    1.14
   9  -3  -1  163.06    8.13
   9  -3  -1  163.28    8.38
   9  -3  -1  154.12    8.25
   9  -3  -1  144.91    8.13
   9  -3  -1  151.63    8.30
   8  -3  -1  104.54    6.07
   8  -3  -1  105.59    5.99
   8  -3  -1  117.95    5.90
   8  -3  -1  111.43    6.04
   8  -3  -1  108.89    5.91
  -8   3   1  125.37    6.00
   7  -3  -1   40.28    2.19
   7  -3  -1   40.58    2.05
   7  -3  -1   37.20    2.05
   7  -3  -1   37.02    2.14
  -7   3   1   34.77    2.13
  -7   3   1   36.50    2.15
   6  -3  -1   11.51    0.70
   6  -3  -1   13.26    0.83
   6  -3  -1   11.09    0.71
   6  -3  -1   12.27    0.80
   6  -3  -1   11.85    0.86
  -6   3   1   11.86    0.80
  -6   3   1   11.44    0.84
  -6   3   1   12.56    0.80
   5  -3  -1    2.57    0.32
   5  -3  -1    2.50    0.28
   5  -3  -1    2.19    0.21
   5  -3  -1    1.87    0.30
   5  -3  -1    2.28    0.22
  -5   3   1    2.13    0.32
  -5   3   1    1.87    0.26
  -5   3   1    1.74    0.26
   4  -3  -1   89.62    4.71
   4  -3  -1   85.79    4.71
   4  -3  -1   87.25    4.76
  -4   3   1   93.49    4.71
  -4   3   1   94.64    4.77
  -4   3   1   84.97    4.71
   3  -3  -1  305.55   14.55
   3  -3  -1  286.75   14.52
   3  -3  -1  294.77   14.58
  -3   3   1  293.90   14.58
  -3   3   1  246.53   14.53
  -3   3   1  256.31   14.51
   2  -3  -1  635.77   36.37
  -2   3   1  735.33   36.40
  -2   3   1  679.92   36.37
  -2   3   1  768.64   36.34
   1  -3  -1  101.03    5.24
   1  -3  -1   99.03    5.19
  -1   3   1  106.69    5.24
  -1   3   1   94.40    5.19
   0  -3  -1  143.08    7.53
   0  -3  -1  146.09    7.53
   0  -3  -1  132.44    7.55
   0   3   1  141.76    7.55
   0   3   1  163.07    7.54
   0   3   1  145.40    7.53
  -1  -3  -1  114.44    5.82
  -1  -3  -1  111.67    5.79
   1   3   1  114.08    5.79
   1   3   1  106.64    5.82
   2   3   1  724.05   37.35
  -3  -3  -1  661.81   36.17
  -3  -3  -1  724.88   36.14
   3   3   1  696.36   36.14
   3   3   1  716.47   36.15
   3   3   1  675.24   36.13
   3   3   1  726.07   36.13
  -4  -3  -1  272.50   13.73
  -4  -3  -1  269.70   13.73
   4   3   1  268.42   13.71
   4   3   1  249.91   13.71
   4   3   1  273.52   13.73
   4   3   1  251.50   13.72
  -5  -3  -1    1.63    0.25
  -5  -3  -1    1.95    0.28
  -5  -3  -1    1.79    0.21
  -5  -3  -1    1.97    0.27
   5   3   1    1.87    0.27
   5   3   1    1.76    0.25
   5   3   1    2.33    0.31
   5   3   1    1.72    0.20
  -6  -3  -1   52.17    2.93
  -6  -3  -1   56.18    2.97
  -6  -3  -1   58.48    2.94
  -6  -3  -1   53.95    2.90
   6   3   1   51.99    2.88
   6   3   1   48.14    2.85
   6   3   1   51.57    2.79
   6   3   1   46.74    2.84
  -7  -3  -1  143.68    7.45
  -7  -3  -1  149.22    7.41
  -7  -3  -1  144.34    7.45
  -7  -3  -1  143.50    7.48
   7   3   1  128.86    7.37
   7   3   1  136.57    7.46
  -8  -3  -1  201.99   10.30
   8   3   1  198.65   10.27
   8   3   1  206.85   10.33
   8   3   1  201.91   10.38
   8   3   1  173.41   10.31
  -9  -3  -1  119.57    6.51
   9   3   1  121.56    6.60
   9   3   1  136.01    6.50
   9   3   1  112.13    6.54
 -10  -3  -1   29.75    1.74
 -10  -3  -1   26.96    1.70
  10   3   1   28.34    1.67
  10   3   1   26.45    1.80
  11   3   1   13.71    0.95
  11   3   1   11.43    1.01
  11   3   1   12.50    1.10
  12   3   1   38.70    2.41
  12   3   1   39.50    3.07
  12   3   1   39.74    2.33
  12   3   1   41.18    2.37
  11  -4  -1   77.66    4.59
  11  -4  -1   82.89    4.55
  10  -4  -1   99.31    5.11
  10  -4  -1   95.55    5.04
 -10   4   1   77.97    4.90
   9  -4  -1    1.86    0.26
   9  -4  -1    2.10    0.44
   9  -4  -1    1.48    0.41
  -9   4   1    1.51    0.37
   8  -4  -1   25.76    1.67
   8  -4  -1   25.77    1.56
   8  -4  -1   25.00    1.59
   7  -4  -1  267.50   14.17
   7  -4  -1  262.06   13.98
   7  -4  -1  288.45   14.12
  -7   4   1  255.85   14.08
  -7   4   1  275.47   14.09
   6  -4  -1  191.25   10.11
   6  -4  -1  177.56   10.10
   6  -4  -1  223.11   10.55
  -6   4   1  192.77   10.10
  -6   4   1  167.39   10.14
  -6   4   1  209.68   10.13
   5  -4  -1  149.65    7.64
   5  -4  -1  152.65    7.63
   5  -4  -1  145.43    7.69
  -5   4   1  147.79    7.64
  -5   4   1  141.02    7.61
  -5   4   1  134.47    7.77
   4  -4  -1    8.45    0.59
   4  -4  -1    9.58    0.63
  -4   4   1    8.70    0.62
  -4   4   1    8.91    0.64
  -4   4   1    9.02    0.59
   3  -4  -1    1.58    0.20
   3  -4  -1    1.10    0.20
   3  -4  -1    1.13    0.23
  -3   4   1    0.55    0.14
  -3   4   1    0.89    0.20
  -3   4   1    1.99    0.26
   2  -4  -1  427.12   21.52
   2  -4  -1  398.45   21.58
   2  -4  -1  429.45   21.60
   2  -4  -1  410.89   21.52
  -2   4   1  464.52   21.53
  -2   4   1  412.45   21.59
  -2   4   1  415.15   21.52
  -2   4   1  378.95   21.58
   1  -4  -1  506.81   27.92
   1  -4  -1  584.08   27.93
   1  -4  -1  547.56   27.88
  -1   4   1  526.90   27.96
  -1   4   1  549.10   27.93
  -1   4   1  529.54   27.88
   0  -4  -1   92.62    5.13
   0  -4  -1   95.13    5.11
   0  -4  -1  104.00    5.11
   0   4   1  101.00    5.11
   0   4   1   93.86    5.14
   0   4   1  100.90    5.14
  -1  -4  -1   57.06    3.19
  -1  -4  -1   57.31    3.13
  -1  -4  -1   62.14    3.14
  -1  -4  -1   58.25    3.18
   1   4   1   58.61    3.14
   1   4   1   62.35    3.13
   1   4   1   60.99    3.19
   1   4   1   63.92    3.19
  -2  -4  -1    5.60    0.38
  -2  -4  -1    5.71    0.41
  -2  -4  -1    5.90    0.42
   2   4   1    5.64    0.42
   2   4   1    5.60    0.37
   2   4   1    5.59    0.42
  -3  -4  -1  176.69    9.18
  -3  -4  -1  185.82    9.20
   3   4   1  172.07    9.20
   3   4   1  182.19    9.17
   3   4   1  159.62    9.18
   3   4   1  181.85    9.21
  -4  -4  -1  740.51   39.79
  -4  -4  -1  781.16   39.78
   4   4   1  790.42   39.78
   4   4   1  736.11   39.77
   4   4   1  830.98   39.80
   4   4   1  743.05   39.79
  -5  -4  -1  422.82   22.73
  -5  -4  -1  419.55   22.73
   5   4   1  440.70   22.78
   5   4   1  458.76   22.74
   5   4   1  413.73   22.73
   5   4   1  476.59   22.76
  -6  -4  -1   92.87    5.11
  -6  -4  -1   95.16    5.23
  -6  -4  -1  100.44    5.03
   6   4   1   93.83    5.12
   6   4   1   94.90    5.09
   6   4   1   97.41    5.03
   6   4   1   94.99    5.11
   6   4   1   95.93    5.12
  -7  -4  -1    0.40    0.18
   7   4   1    0.28    0.16
   7   4   1    0.38    0.25
   7   4   1    0.51    0.29
   7   4   1    0.03    0.20
   7   4   1    0.24    0.21
  -8  -4  -1   62.01    3.32
   8   4   1   68.03    3.43
   8   4   1   61.47    3.42
   8   4   1   54.91    3.27
  -9  -4  -1  113.62    5.88
   9   4   1  114.69    5.92
   9   4   1  105.80    6.11
   9   4   1  102.59    5.94
   9   4   1  114.17    5.84
  10   4   1  166.94    8.64
  10   4   1  145.85    8.49
  10   4   1  168.75    8.58
  10   4   1  166.69    8.69
  11   4   1   72.81    4.03
  11   4   1   65.77    3.88
  11   4   1   75.29    4.10
  11   4   1   72.58    3.96
  12   4   1    1.65    0.39
  12   4   1    1.69    0.53
  12   4   1    1.74    0.43
  12   4   1    2.10    0.48
  11  -5  -1   24.31    1.68
  11  -5  -1   23.74    1.76
 -11   5   1   24.58    1.61
  10  -5  -1  106.10    6.24
  10  -5  -1  118.77    6.19
 -10   5   1  114.53    6.12
   9  -5  -1  253.23   12.58
   9  -5  -1  241.39   12.46
  -9   5   1  214.52   12.41
   8  -5  -1   78.38    4.54
   8  -5  -1   72.63    4.16
  -8   5   1   77.20    4.25
   7  -5  -1    0.79    0.28
   7  -5  -1    0.40    0.31
   7  -5  -1    0.88    0.28
  -7   5   1    1.23    0.31
  -7   5   1    0.35    0.22
   6  -5  -1   94.56    5.33
   6  -5  -1   93.10    5.30
   6  -5  -1   98.34    5.38
  -6   5   1  102.31    5.23
  -6   5   1  103.55    5.28
   5  -5  -1  172.64    9.49
   5  -5  -1  188.98    9.41
   5  -5  -1  169.28    9.43
  -5   5   1  186.44    9.45
  -5   5   1  191.12    9.40
  -5   5   1  170.76    9.48
   4  -5  -1  426.01   20.35
   4  -5  -1  370.54   20.27
   4  -5  -1  382.52   20.23
  -4   5   1  376.66   20.22
  -4   5   1  414.65   20.30
  -4   5   1  375.96   20.31
   3  -5  -1  241.65   12.96
   3  -5  -1  252.53   12.87
   3  -5  -1  247.33   12.93
  -3   5   1  247.57   12.94
  -3   5   1  261.58   12.97
  -3   5   1  252.24   12.86
  -3   5   1  236.61   12.85
   2  -5  -1  221.36   12.45
   2  -5  -1  250.99   12.39
   2  -5  -1  240.50   12.48
  -2   5   1  236.06   12.40
  -2   5   1  240.43   12.47
  -2   5   1  247.64   12.47
   1  -5  -1   88.35    4.90
   1  -5  -1   94.55    4.86
   1  -5  -1   92.85    4.91
  -1   5   1   92.14    4.91
  -1   5   1   88.55    4.89
  -1   5   1  101.12    4.87
   0  -5  -1  455.64   22.92
   0  -5  -1  431.92   22.91
   0  -5  -1  453.28   22.95
   0   5   1  447.35   22.92
   0   5   1  421.55   22.91
   0   5   1  451.21   22.95
  -1  -5  -1  155.17    8.32
  -1  -5  -1  159.99    8.31
  -1  -5  -1  164.26    8.26
   1   5   1  151.34    8.32
   1   5   1  166.61    8.31
   1   5   1  158.29    8.26
  -2  -5  -1  190.27    9.75
  -2  -5  -1  182.38    9.70
  -2  -5  -1  177.93    9.75
   2   5   1  195.64    9.76
   2   5   1  188.59    9.70
   2   5   1  187.61    9.76
  -3  -5  -1   42.26    2.42
  -3  -5  -1   43.05    2.39
   3   5   1   43.97    2.38
   3   5   1   47.17    2.44
   3   5   1   45.70    2.43
  -4  -5  -1    4.78    0.41
  -4  -5  -1    4.24    0.42
   4   5   1    4.90    0.40
   4   5   1    4.67    0.43
   4   5   1    4.58    0.45
   4   5   1    3.98    0.41
  -5  -5  -1   73.58    3.85
  -5  -5  -1   70.38    3.86
   5   5   1   74.95    3.92
   5   5   1   61.09    3.84
   5   5   1   73.37    3.92
   5   5   1   75.28    3.85
  -6  -5  -1  172.22    8.78
   6   5   1  163.23    8.76
   6   5   1  158.56    9.06
   6   5   1  174.38    8.77
   6   5   1  163.35    8.74
   7   5   1  207.91   11.71
   7   5   1  240.25   11.78
   8   5   1   17.64    1.21
   8   5   1   17.15    1.21
   8   5   1   19.04    1.17
  -9  -5  -1    0.74    0.20
   9   5   1    0.74    0.20
   9   5   1    0.66    0.35
   9   5   1    0.78    0.31
   9   5   1    1.09    0.37
  10   5   1    3.29    0.54
  10   5   1    3.53    0.40
  10   5   1    3.27    0.55
  10   5   1    3.09    0.56
  11   5   1   73.10    4.14
  11   5   1   73.46    4.06
  11   5   1   73.87    4.03
  11   5   1   72.76    4.19
  11  -6  -1    4.61    0.66
  11  -6  -1    3.32    0.71
 -11   6   1    4.69    0.65
  10  -6  -1    0.41    0.36
  10  -6  -1   -0.13    0.40
 -10   6   1    0.34    0.37
   9  -6  -1   59.26    3.31
   9  -6  -1   61.17    3.45
  -9   6   1   54.48    3.29
   8  -6  -1  185.59    9.92
   8  -6  -1  190.66   10.05
  -8   6   1  186.99    9.94
   7  -6  -1  199.93   10.53
   7  -6  -1  189.42   10.38
  -7   6   1  180.71   10.36
  -7   6   1  222.28   10.47
   6  -6  -1   55.09    3.03
   6  -6  -1   56.28    3.08
   6  -6  -1   51.17    2.97
  -6   6   1   51.72    2.91
   5  -6  -1    6.18    0.57
   5  -6  -1    6.64    0.69
   5  -6  -1    6.64    0.52
  -5   6   1    6.77    0.52
  -5   6   1    7.49    0.62
   4  -6  -1  130.20    7.04
   4  -6  -1  127.48    7.25
   4  -6  -1  133.69    6.91
  -4   6   1  128.84    7.03
  -4   6   1  133.97    7.01
  -4   6   1  139.17    6.95
   3  -6  -1  155.20    8.66
   3  -6  -1  162.77    8.69
   3  -6  -1  169.38    8.57
  -3   6   1  180.06    8.69
  -3   6   1  158.17    8.68
   2  -6  -1  316.12   16.50
   2  -6  -1  318.91   16.51
  -2   6   1  314.21   16.50
  -2   6   1  295.94   16.51
  -2   6   1  341.76   16.44
   1  -6  -1  329.97   16.89
   1  -6  -1  350.23   16.93
   1  -6  -1  321.33   16.94
  -1   6   1  320.83   16.92
  -1   6   1  308.54   16.88
   0  -6  -1   41.64    2.27
   0  -6  -1   44.99    2.27
   0   6   1   42.40    2.29
   0   6   1   38.88    2.27
  -1  -6  -1   27.83    1.62
  -1  -6  -1   30.50    1.58
   1   6   1   26.95    1.72
   1   6   1   27.14    1.63
   1   6   1   31.97    1.59
  -2  -6  -1  156.62    7.92
  -2  -6  -1  155.24    7.93
  -2  -6  -1  142.28    7.85
   2   6   1  153.31    7.93
   2   6   1  155.01    7.93
   2   6   1  144.33    7.87
  -3  -6  -1  259.98   13.64
  -3  -6  -1  268.33   13.64
  -3  -6  -1  261.36   13.58
   3   6   1  243.28   13.62
   3   6   1  269.97   13.64
   3   6   1  267.17   13.57
  -4  -6  -1  107.78    5.76
  -4  -6  -1  106.03    5.80
   4   6   1  110.37    5.80
   4   6   1  106.20    5.80
   4   6   1  109.65    5.81
   4   6   1  114.94    5.76
  -5  -6  -1  108.06    5.66
   5   6   1  104.84    5.67
   5   6   1  103.59    5.71
   5   6   1  107.34    5.67
   5   6   1  108.16    5.78
  -6  -6  -1    1.21    0.29
   6   6   1    1.18    0.29
   6   6   1    1.28    0.42
   6   6   1    1.16    0.33
   7   6   1   96.96    4.94
   7   6   1   86.91    4.90
   7   6   1   89.51    4.96
   8   6   1  201.40   10.90
   8   6   1  216.65   10.95
   8   6   1  201.94   10.87
   9   6   1   47.98    2.91
   9   6   1   51.21    2.87
   9   6   1   48.30    2.86
  10   6   1    8.94    0.89
  10   6   1    9.66    0.87
  10   6   1   10.94    0.93
  11   6   1    1.53    0.47
  11   6   1    1.87    0.48
  11   6   1    1.33    0.40
  10  -7  -1   74.09    3.89
  10  -7  -1   65.53    4.03
 -10   7   1   64.93    3.86
   9  -7  -1   16.23    1.26
   9  -7  -1   13.03    1.08
  -9   7   1   14.55    1.13
   8  -7  -1    1.03    0.44
  -8   7   1    1.48    0.38
   7  -7  -1   44.73    2.84
   7  -7  -1   46.23    2.61
  -7   7   1   53.15    2.88
  -7   7   1   43.17    2.67
   6  -7  -1  230.04   11.79
   6  -7  -1  209.33   11.93
  -6   7   1  231.35   11.89
  -6   7   1  232.05   11.78
   5  -7  -1  212.78   11.67
   5  -7  -1  224.33   11.52
  -5   7   1  226.46   11.51
   4  -7  -1   21.69    1.14
   4  -7  -1   20.77    1.15
   4  -7  -1   20.84    1.28
  -4   7   1   19.54    1.15
  -4   7   1   18.90    1.29
   3  -7  -1   18.73    1.17
   3  -7  -1   17.09    1.02
   3  -7  -1   16.23    1.12
  -3   7   1   18.01    1.14
  -3   7   1   19.46    1.05
   2  -7  -1   18.88    1.09
   2  -7  -1   18.00    1.17
   2  -7  -1   20.35    1.27
  -2   7   1   19.50    1.19
  -2   7   1   19.57    1.18
  -2   7   1   18.14    1.10
   1  -7  -1  121.50    6.71
   1  -7  -1  123.83    6.65
   1  -7  -1  133.85    6.69
  -1   7   1  128.86    6.72
  -1   7   1  130.28    6.66
  -1   7   1  123.17    6.68
   0  -7  -1  353.61   18.00
   0  -7  -1  350.24   18.01
   0  -7  -1  355.77   18.06
   0   7   1  347.39   18.02
   0   7   1  340.87   18.06
   0   7   1  336.08   18.00
  -1  -7  -1  137.60    7.52
  -1  -7  -1  136.91    7.58
  -1  -7  -1  155.02    7.63
   1   7   1  146.61    7.53
   1   7   1  146.67    7.62
  -2  -7  -1    9.53    0.73
  -2  -7  -1    9.45    0.58
  -2  -7  -1    9.23    0.67
   2   7   1    9.07    0.70
   2   7   1    9.01    0.68
  -3  -7  -1   34.20    2.00
  -3  -7  -1   34.51    2.01
  -3  -7  -1   33.85    1.93
   3   7   1   36.96    2.02
   3   7   1   35.64    1.92
   3   7   1   36.60    2.04
  -4  -7  -1   47.15    2.70
   4   7   1   51.35    2.69
   4   7   1   48.13    2.75
   4   7   1   52.72    3.08
   4   7   1   48.83    2.85
  -5  -7  -1   79.85    4.23
   5   7   1   79.87    4.21
   5   7   1   77.38    4.25
   5   7   1   76.16    4.27
  -6  -7  -1  105.78    5.96
   6   7   1  106.00    6.00
   6   7   1  114.82    5.96
   6   7   1  120.23    6.00
   7   7   1   82.98    4.42
   7   7   1   84.13    4.42
   7   7   1   75.34    4.53
   8   7   1    0.47    0.31
   8   7   1    0.35    0.33
   8   7   1    1.04    0.42
   9   7   1   49.79    2.86
   9   7   1   50.08    2.89
   9   7   1   47.67    2.82
  10   7   1   41.76    2.37
  10   7   1   36.81    2.38
  10  -8  -1   53.88    3.25
  10  -8  -1   58.74    3.49
 -10   8   1   57.40    3.30
   9  -8  -1   71.24    4.15
   9  -8  -1   70.64    4.34
  -9   8   1   83.95    4.27
   8  -8  -1   58.71    3.39
   8  -8  -1   55.36    3.18
  -8   8   1   55.26    3.18
  -8   8   1   57.95    3.27
   7  -8  -1    4.67    0.50
   7  -8  -1    4.17    0.65
  -7   8   1    4.82    0.51
  -7   8   1    5.51    0.65
   6  -8  -1   10.19    0.96
   6  -8  -1   10.21    0.69
  -6   8   1    8.56    0.66
  -6   8   1    8.78    0.81
   5  -8  -1   62.13    3.66
  -5   8   1   67.79    3.63
   4  -8  -1  217.49   11.61
   4  -8  -1  223.84   11.81
  -4   8   1  226.06   11.63
  -4   8   1  228.47   11.78
   3  -8  -1  182.98    9.55
   3  -8  -1  175.23    9.41
  -3   8   1  173.33    9.42
  -3   8   1  179.81    9.54
  -3   8   1  193.13    9.56
   2  -8  -1    1.99    0.35
   2  -8  -1    1.98    0.29
  -2   8   1    2.46    0.35
  -2   8   1    3.49    0.36
   1  -8  -1    5.50    0.48
   1  -8  -1    5.47    0.52
  -1   8   1    6.46    0.82
  -1   8   1    5.45    0.48
  -1   8   1    5.13    0.50
   0  -8  -1   42.02    2.31
   0  -8  -1   41.65    2.29
   0   8   1   44.80    2.30
   0   8   1   41.28    2.31
   0   8   1   37.09    2.43
  -1  -8  -1  263.92   14.55
  -1  -8  -1  286.61   14.38
   1   8   1  281.21   14.46
  -2  -8  -1  296.05   15.07
   2   8   1  298.77   15.11
   2   8   1  272.28   15.06
  -3  -8  -1   74.78    3.95
   3   8   1   71.76    3.93
   3   8   1   71.18    4.05
   3   8   1   80.84    4.23
  -4  -8  -1    1.64    0.27
   4   8   1    1.36    0.24
   4   8   1    1.69    0.34
   4   8   1    1.07    0.31
  -5  -8  -1   16.35    1.04
   5   8   1   16.65    1.10
   5   8   1   15.96    1.01
   5   8   1   14.19    1.09
  -6  -8  -1   80.50    4.71
   6   8   1   92.15    4.76
   6   8   1   89.51    4.92
   7   8   1  141.37    7.56
   7   8   1  141.00    7.49
   7   8   1  135.99    7.41
   8   8   1   94.80    5.24
   8   8   1  100.56    5.31
   8   8   1   93.07    5.24
   9   8   1    3.85    0.57
   9   8   1    4.27    0.57
   9   8   1    3.68    0.60
  10   8   1    4.17    0.64
  10   8   1    4.73    0.61
  10   8   1    3.54    0.58
   9  -9  -1   23.13    1.98
   9  -9  -1   21.24    1.40
  -9   9   1   20.38    1.51
   8  -9  -1   81.12    4.31
   8  -9  -1   67.20    4.05
  -8   9   1   73.40    4.15
  -8   9   1   73.07    3.99
   7  -9  -1   88.21    4.92
  -7   9   1   88.03    4.82
  -7   9   1   84.66    4.63
   6  -9  -1  127.65    7.18
  -6   9   1  136.15    7.14
   5  -9  -1   23.61    1.60
  -5   9   1   23.60    1.55
   4  -9  -1   16.97    1.03
   4  -9  -1   17.81    1.25
  -4   9   1   17.79    1.23
  -4   9   1   18.08    1.06
   3  -9  -1   94.64    4.87
  -3   9   1   89.03    5.00
   2  -9  -1  159.22    7.82
   2  -9  -1  147.48    7.72
  -2   9   1  140.53    7.79
  -2   9   1  147.79    7.83
  -2   9   1  140.26    7.73
   1  -9  -1   74.65    3.95
   1  -9  -1   73.66    3.91
  -1   9   1   71.40    3.91
  -1   9   1   73.86    4.01
  -1   9   1   69.64    3.93
   0  -9  -1   66.37    3.60
   0  -9  -1   67.82    3.58
   0   9   1   65.43    3.58
   0   9   1   63.98    3.66
   0   9   1   67.97    3.61
  -1  -9  -1    0.75    0.20
  -1  -9  -1    1.08    0.27
   1   9   1    0.58    0.21
   1   9   1    0.81    0.30
   2   9   1   55.79    2.98
   2   9   1   49.40    2.92
   3   9   1  196.71   10.26
   3   9   1  188.58   10.11
   3   9   1  198.92   10.28
  -4  -9  -1   89.48    4.85
   4   9   1   87.37    4.82
   4   9   1   94.02    4.97
   4   9   1   94.00    4.96
  -5  -9  -1   44.60    2.51
   5   9   1   42.53    2.54
   5   9   1   43.23    2.41
  -6  -9  -1   -0.13    0.44
   6   9   1    0.41    0.32
   6   9   1    0.00    0.28
   6   9   1    0.58    0.25
   7   9   1   16.90    1.29
   7   9   1   20.77    1.35
   7   9   1   18.15    1.22
   8   9   1   46.81    2.81
   8   9   1   49.46    2.83
   8   9   1   45.91    2.77
   9   9   1  105.23    5.89
   9   9   1  111.63    6.13
   8 -10  -1    3.42    0.71
  -8  10   1    3.16    0.56
   7 -10  -1   46.35    2.84
  -7  10   1   44.59    2.72
   6 -10  -1   70.62    4.06
  -6  10   1   70.20    3.99
   5 -10  -1  134.99    7.40
  -5  10   1  137.54    7.36
   4 -10  -1  124.44    6.81
  -4  10   1  127.37    6.62
  -4  10   1  124.93    6.79
   3 -10  -1   22.17    1.44
   3 -10  -1   19.03    1.26
  -3  10   1   24.32    1.61
  -3  10   1   22.02    1.44
   2 -10  -1   83.38    4.73
  -2  10   1   86.09    4.56
  -2  10   1   85.19    4.63
   1 -10  -1  101.32    5.65
   1 -10  -1  109.56    5.68
  -1  10   1  106.47    5.67
  -1  10   1  107.28    5.91
   0 -10  -1  149.13    7.83
   0  10   1  149.01    8.05
   0  10   1  146.79    7.97
   0  10   1  150.47    7.85
  -1 -10  -1  140.54    7.81
   1  10   1  158.29    7.95
   1  10   1  151.16    8.37
   2  10   1   51.87    3.03
   2  10   1   56.68    3.23
   3  10   1   11.17    0.89
   3  10   1   10.33    0.89
   4  10   1   77.09    4.30
   4  10   1   78.28    4.13
   4  10   1   77.70    4.31
  -5 -10  -1  129.54    8.21
   5  10   1  171.25    8.24
   5  10   1  167.02    8.22
   5  10   1  145.51    8.04
   6  10   1   42.42    2.56
   6  10   1   42.92    2.55
   6  10   1   44.44    2.59
   7  10   1   17.06    1.28
   7  10   1   17.01    1.26
   7  10   1   16.63    1.15
   8  10   1    2.20    0.53
   8  10   1    2.96    0.57
   8  10   1    2.75    0.46
   7 -11  -1   15.60    1.37
  -7  11   1   16.42    1.29
   6 -11  -1    0.65    0.44
  -6  11   1    1.47    0.45
   5 -11  -1   45.47    2.85
  -5  11   1   49.31    2.84
   4 -11  -1   74.87    4.39
  -4  11   1   76.87    4.14
  -4  11   1   74.30    4.24
   3 -11  -1  146.87    8.67
   3 -11  -1  170.93    8.82
  -3  11   1  183.18    8.70
  -3  11   1  158.96    8.83
   2 -11  -1  103.26    5.49
   2 -11  -1   97.28    5.42
  -2  11   1  103.71    5.57
   1 -11  -1    1.53    0.33
  -1  11   1    1.96    0.37
  -1  11   1    1.60    0.41
  -1  11   1    1.33    0.35
   0 -11  -1   34.03    2.08
   0  11   1   37.10    2.04
   0  11   1   34.92    2.13
   0  11   1   31.70    1.97
   1  11   1   63.12    3.57
   1  11   1   67.68    3.70
   1  11   1   69.81    3.77
   2  11   1   80.95    4.50
   3  11   1  112.81    6.12
   3  11   1  113.01    6.15
   4  11   1   49.61    2.84
   4  11   1   47.02    2.83
   5  11   1    6.49    0.74
   5  11   1    4.75    0.67
   5  11   1    5.42    0.52
   6  11   1   65.03    3.82
   6  11   1   66.71    3.80
   6  11   1   68.37    3.84
   7  11   1   48.93    2.98
   7  11   1   54.95    3.19
   7  11   1   56.83    3.16
   5 -12  -1    0.61    0.42
  -5  12   1    1.87    0.46
   4 -12  -1    0.28    0.37
  -4  12   1    0.26    0.28
  -4  12   1   -0.24    0.33
   3 -12  -1   10.46    1.37
  -3  12   1   11.22    1.02
  -3  12   1   10.87    0.88
   2 -12  -1   91.11    4.91
  -2  12   1   95.23    5.02
  -2  12   1   82.80    4.83
   1 -12  -1  201.24   10.08
  -1  12   1  185.30    9.99
  -1  12   1  181.24   10.10
   0 -12  -1   32.17    1.87
   0  12   1   33.99    1.98
   0  12   1   30.86    1.89
   0  12   1   33.29    2.08
   1  12   1    0.39    0.34
   1  12   1   -0.10    0.31
   2  12   1   15.79    1.20
   2  12   1   17.22    1.28
   3  12   1   42.70    2.62
   3  12   1   46.34    2.69
   4  12   1  119.77    6.52
   4  12   1  118.91    6.51
   5  12   1   96.35    5.34
   5  12   1   95.46    5.49
   3 -13  -1   19.54    1.44
  -3  13   1   21.24    1.53
  -3  13   1   18.45    1.29
   2 -13  -1    0.21    0.33
  -2  13   1    0.54    0.67
  -2  13   1    0.20    0.33
   1 -13  -1   26.42    1.73
  -1  13   1   31.77    1.90
   0 -13  -1   40.38    2.27
   1  13   1   54.42    3.14
   2  13   1   19.60    1.48
   2  13   1   17.07    1.29
   3  13   1    0.42    0.39
   3  13   1    0.75    0.40
   0  13  -2   51.54    2.97
   0  13  -2   46.18    2.87
  -1  13  -2   85.92    4.86
  -1  13  -2   86.09    4.78
  -2  13  -2   54.46    3.27
   4  12  -2   23.90    1.72
   4  12  -2   23.64    1.46
   4  12  -2   26.68    1.90
   3  12  -2  110.99    5.98
   3  12  -2  105.04    5.95
   2  12  -2   51.33    3.05
   2  12  -2   51.89    3.05
   1  12  -2    4.25    0.64
   1  12  -2    4.56    0.64
   0  12  -2    5.19    0.66
   0  12  -2    4.51    0.61
   0 -12   2    3.47    0.45
  -1  12  -2   15.52    1.27
  -1  12  -2   15.59    1.17
   1 -12   2   17.20    1.46
  -2  12  -2   71.89    4.37
  -2  12  -2   78.88    4.50
   2 -12   2   87.38    4.43
  -3  12  -2   75.23    4.69
  -3  12  -2   79.58    4.42
  -4  12  -2   35.76    2.02
  -4  12  -2   31.49    2.18
   4 -12   2   30.31    2.10
  -5  12  -2   -0.12    0.41
  -5  12  -2    0.50    0.34
   5 -12   2    0.12    0.40
   5  11  -2   37.27    2.25
   5  11  -2   33.22    2.10
   5  11  -2   39.74    2.39
   4  11  -2    7.70    0.67
   4  11  -2    7.56    0.87
   4  11  -2    8.51    0.84
   3  11  -2    4.02    0.58
   3  11  -2    4.33    0.64
   2  11  -2   54.04    3.03
   2  11  -2   48.97    3.00
   1  11  -2   96.58    5.52
   1  11  -2  105.92    5.56
   0  11  -2   75.70    4.20
   0  11  -2   71.99    4.15
   0  11  -2   72.15    4.05
   0 -11   2   79.06    4.07
  -1  11  -2    9.48    0.84
  -1  11  -2    9.55    0.90
  -1  11  -2    8.67    0.77
   1 -11   2    8.93    0.89
  -2  11  -2    2.04    0.49
  -2  11  -2    2.31    0.42
   2 -11   2    1.84    0.44
  -3  11  -2   18.83    1.18
  -3  11  -2   17.96    1.29
   3 -11   2   13.26    1.21
  -4  11  -2  104.49    5.65
  -4  11  -2  101.82    5.77
   4 -11   2  107.52    5.87
  -5  11  -2  103.91    5.64
  -5  11  -2  103.11    5.48
   5 -11   2   97.23    5.65
  -6  11  -2   21.89    1.57
  -6  11  -2   20.54    1.37
   6 -11   2   21.75    1.62
  -7  11  -2    0.71    0.46
   7 -11   2    0.43    0.49
   7  10  -2    0.09    0.42
   7  10  -2   -0.35    0.31
   7  10  -2    0.34    0.36
   6  10  -2   39.80    2.47
   6  10  -2   40.97    2.55
   6  10  -2   43.91    2.44
   5  10  -2   87.58    4.25
   5  10  -2   72.82    4.35
   5  10  -2   71.16    4.28
   4  10  -2   77.79    4.22
   4  10  -2   75.90    4.25
   4  10  -2   82.54    4.12
  -4 -10   2   67.21    4.10
   3  10  -2   54.15    2.82
   3  10  -2   52.32    2.85
  -3 -10   2   40.55    2.64
   2  10  -2   29.05    1.80
   2  10  -2   29.39    1.63
   2  10  -2   27.20    1.79
   1  10  -2    9.93    0.86
   1  10  -2    8.71    0.86
  -1 -10   2   10.10    0.69
   0  10  -2  162.54    8.57
   0  10  -2  161.09    8.55
   0  10  -2  158.33    8.46
  -1  10  -2  142.72    7.46
  -1  10  -2  130.78    7.43
  -1  10  -2  137.16    7.50
   1 -10   2  148.13    7.44
  -2  10  -2   43.35    2.48
  -2  10  -2   39.38    2.52
  -2  10  -2   43.96    2.61
   2 -10   2   45.31    2.54
  -3  10  -2   41.03    2.31
  -3  10  -2   35.59    2.17
   3 -10   2   36.13    2.25
  -4  10  -2    6.42    0.75
   4 -10   2    6.84    0.78
  -5  10  -2   61.05    3.44
  -5  10  -2   61.97    3.38
   5 -10   2   56.31    3.27
   5 -10   2   58.47    3.46
  -6  10  -2   98.44    6.09
  -6  10  -2  120.55    6.21
   6 -10   2  119.75    6.28
  -7  10  -2   66.06    3.66
  -7  10  -2   66.73    3.86
   7 -10   2   67.92    3.96
  -8  10  -2   24.09    1.65
  -8  10  -2   21.76    1.38
   8 -10   2   22.53    1.74
   8   9  -2   65.32    3.80
   8   9  -2   74.09    3.93
   8   9  -2   62.69    3.76
   7   9  -2   85.20    4.80
   7   9  -2   83.48    4.69
   7   9  -2   87.66    4.71
   6   9  -2   64.02    3.84
   6   9  -2   72.09    3.75
   6   9  -2   66.03    3.76
   5   9  -2    0.44    0.35
   5   9  -2    0.54    0.37
   5   9  -2    0.84    0.30
   4   9  -2   27.67    1.80
   4   9  -2   31.60    1.95
   4   9  -2   32.91    1.91
  -4  -9   2   33.19    1.84
   3   9  -2   81.50    4.51
  -3  -9   2   83.26    4.42
   2   9  -2  123.07    6.71
   2   9  -2  121.80    6.84
   2   9  -2  135.79    6.85
  -2  -9   2  130.59    6.72
   1   9  -2  114.25    6.15
   1   9  -2  113.60    6.28
   1   9  -2  112.34    6.27
  -1  -9   2  122.50    6.13
  -1  -9   2  121.26    6.17
   0   9  -2   18.71    1.17
   0   9  -2   19.24    1.26
   0   9  -2   18.32    1.24
   0  -9   2   18.44    1.17
  -1   9  -2   35.64    2.07
  -1   9  -2   35.39    2.11
  -1   9  -2   33.47    1.99
   1  -9   2   33.50    2.00
  -2   9  -2  101.44    5.65
  -2   9  -2  114.87    5.64
  -2   9  -2  101.27    5.64
   2  -9   2  103.38    5.62
   2  -9   2   99.66    5.57
  -3   9  -2   91.77    5.20
  -3   9  -2   99.58    5.15
   3  -9   2   94.31    5.11
  -4   9  -2  128.00    6.43
   4  -9   2  110.87    6.52
   4  -9   2  122.59    6.41
  -5   9  -2   32.97    2.00
  -5   9  -2   32.80    1.86
   5  -9   2   31.90    1.85
   5  -9   2   28.64    1.99
  -6   9  -2    1.02    0.36
  -6   9  -2    0.73    0.30
   6  -9   2    1.00    0.43
   6  -9   2    1.08    0.24
   6  -9   2    0.52    0.19
  -7   9  -2   56.26    3.07
  -7   9  -2   55.79    3.25
   7  -9   2   53.30    3.33
   7  -9   2   56.76    3.11
  -8   9  -2   84.16    4.58
  -8   9  -2   87.02    4.81
   8  -9   2   89.69    4.93
   8  -9   2   81.72    4.62
  -9   9  -2   95.64    5.08
   9  -9   2   84.40    4.88
   9  -9   2   90.55    5.20
   9   8  -2    3.07    0.58
   9   8  -2    5.04    0.58
   9   8  -2    3.80    0.62
   8   8  -2    0.38    0.32
   8   8  -2    0.46    0.40
   8   8  -2   -0.37    0.29
   7   8  -2   46.51    3.01
   7   8  -2   44.71    2.71
   6   8  -2  195.49   10.25
   6   8  -2  189.81   10.31
   6   8  -2  196.80   10.25
   5   8  -2  147.98    8.14
   5   8  -2  156.73    8.09
   4   8  -2   49.09    2.78
   4   8  -2   49.53    2.87
   4   8  -2   51.75    2.83
  -4  -8   2   50.46    2.80
   3   8  -2   14.08    1.00
   3   8  -2   14.42    1.03
  -3  -8   2   13.88    0.91
   2   8  -2   46.84    2.76
   2   8  -2   47.62    2.66
   2   8  -2   50.88    2.76
  -2  -8   2   50.41    2.66
   1   8  -2  173.29    9.17
   1   8  -2  167.88    9.26
   1   8  -2  192.06    9.38
   1   8  -2  171.00    9.16
  -1  -8   2  173.24    9.18
  -1  -8   2  177.75    9.15
   0   8  -2  321.99   16.30
   0   8  -2  309.60   16.23
   0  -8   2  290.05   16.26
   0  -8   2  326.58   16.24
  -1   8  -2  141.61    7.39
  -1   8  -2  137.09    7.42
  -1   8  -2  135.22    7.38
   1  -8   2  136.55    7.38
   1  -8   2  147.27    7.41
  -2   8  -2   15.64    1.10
  -2   8  -2   16.32    1.11
  -2   8  -2   18.19    1.09
   2  -8   2   16.08    1.06
   2  -8   2   15.91    1.11
  -3   8  -2   11.16    0.77
  -3   8  -2    9.75    0.81
  -3   8  -2    9.17    0.78
   3  -8   2   10.44    0.84
   3  -8   2    9.45    0.76
  -4   8  -2  119.68    6.66
  -4   8  -2  120.36    6.58
   4  -8   2  129.38    6.73
   4  -8   2  127.01    6.57
  -5   8  -2  204.90   10.44
  -5   8  -2  205.48   10.32
   5  -8   2  193.82   10.30
   5  -8   2  191.25   10.46
   5  -8   2  196.22   10.25
   5  -8   2  188.88   10.25
  -6   8  -2  104.33    5.24
  -6   8  -2   96.27    5.51
   6  -8   2   95.39    5.20
   6  -8   2   96.95    5.22
   6  -8   2   97.68    5.21
   6  -8   2   97.34    5.42
  -7   8  -2    3.37    0.57
  -7   8  -2    3.81    0.47
   7  -8   2    3.79    0.46
   7  -8   2    3.74    0.48
   7  -8   2    3.61    0.61
   7  -8   2    4.73    0.46
  -8   8  -2    0.45    0.40
   8  -8   2    0.82    0.24
   8  -8   2    0.61    0.54
   8  -8   2    0.34    0.42
  -9   8  -2   37.24    2.26
   9  -8   2   34.66    2.13
   9  -8   2   35.11    2.37
 -10   8  -2   58.04    3.30
  10  -8   2   50.78    4.00
   9   7  -2   47.87    2.91
   9   7  -2   50.74    2.80
   9   7  -2   47.74    2.88
   8   7  -2   34.28    2.15
   8   7  -2   35.51    2.10
   8   7  -2   36.50    2.20
   7   7  -2    2.68    0.51
   7   7  -2    3.79    0.51
   7   7  -2    3.13    0.45
   6   7  -2   16.07    1.19
   6   7  -2   18.09    1.14
   6   7  -2   15.40    1.12
   5   7  -2   31.84    1.99
   5   7  -2   33.73    1.93
   5   7  -2   30.62    1.86
  -5  -7   2   30.56    1.85
   4   7  -2  206.48   10.46
   4   7  -2  186.22   10.38
   4   7  -2  199.84   10.42
  -4  -7   2  200.57   10.67
   3   7  -2  161.99    8.51
   3   7  -2  159.90    8.27
   3   7  -2  150.64    8.18
  -3  -7   2  151.38    8.22
  -3  -7   2  157.17    8.19
   2   7  -2   37.35    2.18
   2   7  -2   38.72    2.24
   2   7  -2   39.42    2.28
  -2  -7   2   40.04    2.14
  -2  -7   2   40.27    2.33
  -2  -7   2   41.40    2.17
  -2  -7   2   41.10    2.19
   1   7  -2    5.96    0.48
   1   7  -2    6.18    0.48
   1   7  -2    6.53    0.57
   1   7  -2    6.63    0.58
  -1  -7   2    7.29    0.52
  -1  -7   2    6.56    0.56
  -1  -7   2    7.16    0.58
  -1  -7   2    6.81    0.47
   0   7  -2   62.06    3.37
   0   7  -2   58.60    3.47
   0   7  -2   63.44    3.47
   0   7  -2   64.28    3.43
   0  -7   2   63.76    3.36
   0  -7   2   70.65    3.45
   0  -7   2   61.09    3.46
   0  -7   2   64.21    3.56
  -1   7  -2  281.32   14.71
  -1   7  -2  295.90   14.69
  -1   7  -2  271.26   14.68
   1  -7   2  296.68   14.69
   1  -7   2  249.72   14.68
   1  -7   2  288.35   14.57
   1  -7   2  288.70   14.68
  -2   7  -2  307.15   17.23
  -2   7  -2  364.32   17.23
   2  -7   2  330.28   17.24
   2  -7   2  325.63   17.11
   2  -7   2  327.64   17.20
  -3   7  -2   39.13    2.52
  -3   7  -2   46.21    2.54
   3  -7   2   49.77    2.56
   3  -7   2   41.99    2.43
  -4   7  -2    1.36    0.27
  -4   7  -2    1.12    0.30
  -4   7  -2    0.68    0.29
   4  -7   2    1.09    0.21
   4  -7   2    0.80    0.19
   4  -7   2    0.63    0.36
   4  -7   2    1.19    0.24
  -5   7  -2   49.67    2.82
  -5   7  -2   48.98    2.71
   5  -7   2   49.45    2.68
   5  -7   2   48.78    2.70
   5  -7   2   49.34    2.86
   5  -7   2   49.49    2.68
  -6   7  -2   64.44    3.18
  -6   7  -2   54.97    3.27
   6  -7   2   57.46    3.14
   6  -7   2   57.89    3.16
   6  -7   2   59.56    3.35
   6  -7   2   53.50    3.15
  -7   7  -2  199.93   10.92
  -7   7  -2  211.90   10.98
  -7   7  -2  211.96   10.90
   7  -7   2  206.82   10.82
   7  -7   2  205.29   10.87
  -8   7  -2   85.22    4.54
  -8   7  -2   82.40    4.43
  -8   7  -2   70.70    4.54
   8  -7   2   82.76    4.45
   8  -7   2   77.80    4.35
   8  -7   2   89.98    4.66
  -9   7  -2    3.74    0.60
   9  -7   2    4.59    0.45
   9  -7   2    4.73    0.52
   9  -7   2    4.85    0.76
   9  -7   2    5.17    0.65
 -10   7  -2   15.20    1.21
  10  -7   2   12.89    1.58
  10  -7   2   15.41    1.33
 -11   7  -2   25.87    1.77
  11  -7   2   23.53    1.87
  11  -7   2   25.91    1.72
  10   6  -2    0.34    0.36
  10   6  -2    0.30    0.36
  10   6  -2    0.07    0.30
   9   6  -2   35.65    2.23
   9   6  -2   36.60    2.12
   9   6  -2   36.60    2.25
   8   6  -2   84.44    4.59
   8   6  -2   82.89    4.58
   8   6  -2   80.84    4.47
   7   6  -2  142.02    7.49
   7   6  -2  146.17    7.58
   7   6  -2  136.52    7.58
   6   6  -2   64.60    3.35
   6   6  -2   62.53    3.29
   6   6  -2   52.15    3.29
   6   6  -2   59.30    3.34
   5   6  -2   20.08    1.27
   5   6  -2   19.31    1.20
   5   6  -2   19.01    1.20
   5   6  -2   19.15    1.22
  -5  -6   2   18.63    1.22
   4   6  -2   75.35    3.88
   4   6  -2   70.45    3.93
   4   6  -2   64.13    3.89
   4   6  -2   80.28    3.88
  -4  -6   2   68.00    3.87
   3   6  -2  252.38   13.13
   3   6  -2  223.29   13.12
   3   6  -2  281.90   13.30
  -3  -6   2  257.74   13.13
  -3  -6   2  232.11   13.16
  -3  -6   2  266.53   13.16
   2   6  -2  244.60   12.95
   2   6  -2  235.05   12.92
   2   6  -2  267.10   12.89
  -2  -6   2  248.54   12.89
  -2  -6   2  246.05   12.92
  -2  -6   2  256.10   12.95
  -2  -6   2  238.48   12.85
   1   6  -2   85.97    4.57
   1   6  -2   97.81    4.51
   1   6  -2   85.81    4.56
   1   6  -2   75.98    4.53
  -1  -6   2   81.82    4.56
  -1  -6   2   79.45    4.54
  -1  -6   2   84.11    4.49
  -1  -6   2   91.51    4.52
   0   6  -2   40.42    2.14
   0   6  -2   33.00    2.14
   0   6  -2   35.89    2.08
   0  -6   2   37.82    2.15
   0  -6   2   39.70    2.07
   0  -6   2   40.10    2.14
   0  -6   2   42.92    2.16
  -1   6  -2    1.01    0.23
  -1   6  -2    0.97    0.21
  -1   6  -2    0.50    0.20
  -1   6  -2    0.30    0.13
   1  -6   2    0.32    0.12
   1  -6   2    0.47    0.19
   1  -6   2    0.32    0.17
   1  -6   2    0.50    0.19
  -2   6  -2  199.38   10.72
  -2   6  -2  190.93   10.72
  -2   6  -2  194.93   10.68
   2  -6   2  220.25   10.74
   2  -6   2  214.80   10.69
   2  -6   2  181.84   10.60
   2  -6   2  224.52   10.63
   2  -6   2  211.50   10.79
  -3   6  -2  330.73   16.55
  -3   6  -2  319.61   16.53
  -3   6  -2  326.97   16.48
   3  -6   2  304.59   16.54
   3  -6   2  314.70   16.46
   3  -6   2  312.10   16.51
   3  -6   2  330.96   16.42
   3  -6   2  297.62   16.41
  -4   6  -2  246.90   14.03
  -4   6  -2  266.83   13.98
  -4   6  -2  256.49   14.06
   4  -6   2  279.81   14.04
   4  -6   2  281.70   13.95
   4  -6   2  262.59   13.96
   4  -6   2  283.62   14.10
   4  -6   2  271.19   13.95
  -5   6  -2   39.35    2.50
  -5   6  -2   39.85    2.48
  -5   6  -2   45.19    2.41
   5  -6   2   45.56    2.40
   5  -6   2   48.26    2.59
   5  -6   2   42.74    2.40
   5  -6   2   44.89    2.66
  -6   6  -2    4.27    0.43
  -6   6  -2    4.73    0.55
  -6   6  -2    3.84    0.45
   6  -6   2    5.74    0.63
   6  -6   2    4.04    0.47
   6  -6   2    4.43    0.42
  -7   6  -2   26.53    1.57
  -7   6  -2   27.67    1.69
   7  -6   2   27.87    1.63
   7  -6   2   24.38    1.74
   7  -6   2   27.91    1.56
  -8   6  -2   88.55    4.51
  -8   6  -2   79.17    4.49
   8  -6   2   82.83    4.46
   8  -6   2   70.07    4.32
   8  -6   2   87.21    4.68
  -9   6  -2  166.94    8.90
   9  -6   2  171.49    8.77
   9  -6   2  172.22    8.86
   9  -6   2  161.68    8.99
   9  -6   2  159.32    8.72
 -10   6  -2   40.65    2.40
  10  -6   2   37.89    2.16
  10  -6   2   34.05    2.74
  10  -6   2   41.12    2.51
 -11   6  -2   11.11    1.11
  11  -6   2   11.24    1.07
  11  -6   2   13.51    1.22
  10   5  -2   94.45    4.84
  10   5  -2   85.74    4.86
  10   5  -2   81.09    4.68
  10   5  -2   86.09    4.66
   9   5  -2   25.56    1.58
   9   5  -2   25.30    1.68
   9   5  -2   27.16    1.73
   8   5  -2   14.35    1.03
   8   5  -2   14.48    1.05
   8   5  -2   13.79    0.98
   8   5  -2   12.85    0.84
  -8  -5   2   10.30    0.80
   7   5  -2   44.72    2.39
   7   5  -2   39.18    2.38
   7   5  -2   42.20    2.31
   7   5  -2   43.56    2.46
   7   5  -2   41.74    2.45
  -7  -5   2   42.24    2.31
   6   5  -2  101.07    5.16
   6   5  -2   90.83    5.08
   6   5  -2   93.09    5.15
   6   5  -2   95.50    5.07
  -6  -5   2   95.92    5.01
   5   5  -2   53.94    2.96
   5   5  -2   49.88    2.96
   5   5  -2   56.19    3.02
  -5  -5   2   57.01    2.90
  -5  -5   2   54.04    2.90
  -5  -5   2   55.75    3.02
   4   5  -2  283.14   14.22
   4   5  -2  264.31   14.19
   4   5  -2  258.71   14.23
  -4  -5   2  277.14   14.23
  -4  -5   2  277.14   14.11
  -4  -5   2  283.83   14.16
  -4  -5   2  264.90   14.21
   3   5  -2   40.73    2.42
   3   5  -2   48.13    2.40
   3   5  -2   44.94    2.40
  -3  -5   2   42.13    2.39
  -3  -5   2   42.24    2.38
   2   5  -2   51.49    2.66
   2   5  -2   47.91    2.67
   2   5  -2   46.74    2.70
  -2  -5   2   50.72    2.64
  -2  -5   2   45.67    2.69
  -2  -5   2   50.89    2.62
  -2  -5   2   50.36    2.68
  -2  -5   2   50.28    2.66
   1   5  -2  246.92   12.69
   1   5  -2  224.03   12.63
   1   5  -2  243.10   12.67
   1   5  -2  241.65   12.63
  -1  -5   2  243.33   12.68
  -1  -5   2  256.38   12.69
  -1  -5   2  262.88   12.67
  -1  -5   2  230.40   12.66
   0   5  -2  133.00    7.49
   0   5  -2  154.59    7.52
   0   5  -2  139.97    7.54
   0   5  -2  152.22    7.55
   0  -5   2  144.08    7.50
   0  -5   2  129.42    7.44
   0  -5   2  144.48    7.50
   0  -5   2  147.57    7.50
  -1   5  -2  312.17   16.35
  -1   5  -2  329.12   16.41
  -1   5  -2  311.34   16.41
   1  -5   2  289.67   16.40
   1  -5   2  332.76   16.43
   1  -5   2  291.91   16.39
   1  -5   2  345.02   16.34
  -2   5  -2  173.95    9.30
  -2   5  -2  169.47    9.27
  -2   5  -2  190.24    9.32
   2  -5   2  169.61    9.22
   2  -5   2  187.51    9.33
   2  -5   2  170.01    9.29
   2  -5   2  172.51    9.26
   2  -5   2  187.85    9.23
  -3   5  -2   38.30    2.17
  -3   5  -2   41.08    2.29
  -3   5  -2   33.96    2.21
   3  -5   2   43.77    2.15
   3  -5   2   38.53    2.14
   3  -5   2   36.90    2.23
   3  -5   2   41.22    2.17
   3  -5   2   42.89    2.22
  -4   5  -2  251.74   13.45
  -4   5  -2  271.69   13.40
  -4   5  -2  248.60   13.47
   4  -5   2  253.38   13.38
   4  -5   2  247.28   13.44
   4  -5   2  264.37   13.39
   4  -5   2  266.29   13.50
  -5   5  -2  265.66   15.69
  -5   5  -2  298.08   15.69
  -5   5  -2  311.27   15.63
  -5   5  -2  319.54   15.63
   5  -5   2  337.51   15.63
   5  -5   2  300.29   15.74
   5  -5   2  269.36   15.61
   5  -5   2  304.44   15.69
  -6   5  -2  132.62    7.17
  -6   5  -2  131.20    7.15
   6  -5   2  137.34    7.23
   6  -5   2  147.59    7.21
   6  -5   2  137.03    7.14
   6  -5   2  130.20    7.42
  -7   5  -2   73.12    4.27
  -7   5  -2   88.54    4.40
  -7   5  -2   79.65    4.41
   7  -5   2   91.17    4.29
   7  -5   2   71.60    4.32
   7  -5   2   76.41    4.44
  -8   5  -2    2.09    0.43
   8  -5   2    1.82    0.45
   8  -5   2    2.60    0.31
   8  -5   2    2.63    0.32
   8  -5   2    1.80    0.44
  -9   5  -2   57.17    2.92
   9  -5   2   49.59    2.71
   9  -5   2   50.68    2.97
   9  -5   2   45.11    2.71
   9  -5   2   46.19    2.84
 -10   5  -2   86.83    4.66
  10  -5   2   81.51    4.46
  10  -5   2   76.61    4.71
  10  -5   2   88.56    4.61
 -11   5  -2  132.79    6.73
  11  -5   2  113.06    6.53
  11  -5   2  128.47    6.84
  11  -5   2  119.63    6.72
 -12   5  -2   34.11    2.27
  12  -5   2   36.95    2.33
  12  -5   2   37.75    2.45
  11   4  -2    1.57    0.37
  11   4  -2    1.72    0.37
  11   4  -2    1.81    0.64
  11   4  -2    1.91    0.44
  10   4  -2   33.59    2.09
  10   4  -2   36.38    2.03
  10   4  -2   35.04    2.14
  10   4  -2   34.06    2.20
   9   4  -2  181.36    9.20
   9   4  -2  176.72    9.24
   9   4  -2  170.92    9.28
   9   4  -2  165.62    9.13
   8   4  -2  182.69   10.16
   8   4  -2  188.76    9.90
   8   4  -2  192.69   10.00
   8   4  -2  184.58    9.93
  -8  -4   2  195.57    9.91
   7   4  -2   24.90    1.43
   7   4  -2   22.37    1.51
   7   4  -2   26.01    1.45
   7   4  -2   24.26    1.55
  -7  -4   2   25.06    1.43
   6   4  -2   31.22    1.72
   6   4  -2   27.18    1.74
   6   4  -2   28.92    1.89
   6   4  -2   33.72    1.81
  -6  -4   2   32.90    1.72
   5   4  -2   46.60    2.63
   5   4  -2   49.62    2.57
   5   4  -2   40.71    2.56
   5   4  -2   49.82    2.55
   5   4  -2   51.83    2.64
  -5  -4   2   44.74    2.62
  -5  -4   2   46.35    2.54
  -5  -4   2   47.98    2.62
   4   4  -2  284.34   14.35
   4   4  -2  293.33   14.57
   4   4  -2  285.09   14.27
   4   4  -2  252.64   14.28
   4   4  -2  267.09   14.30
  -4  -4   2  285.45   14.34
  -4  -4   2  260.61   14.25
  -4  -4   2  275.49   14.35
   3   4  -2  422.60   22.73
   3   4  -2  439.00   22.76
  -3  -4   2  446.48   22.70
  -3  -4   2  428.79   22.77
  -3  -4   2  460.19   22.71
  -3  -4   2  440.86   22.74
  -3  -4   2  439.08   22.76
   2   4  -2  204.39   10.73
   2   4  -2  186.63   10.75
   2   4  -2  212.83   10.74
  -2  -4   2  192.79   10.69
  -2  -4   2  217.82   10.74
  -2  -4   2  223.54   10.72
  -2  -4   2  217.81   10.73
  -2  -4   2  194.90   10.75
   1   4  -2   17.38    1.10
   1   4  -2   18.48    1.09
  -1  -4   2   21.79    1.14
  -1  -4   2   17.67    1.10
  -1  -4   2   19.69    1.09
  -1  -4   2   20.80    1.11
   0   4  -2   29.01    1.58
   0   4  -2   27.25    1.56
   0   4  -2   25.20    1.56
   0   4  -2   31.39    1.55
   0  -4   2   28.38    1.57
   0  -4   2   26.92    1.57
   0  -4   2   30.95    1.53
   0  -4   2   26.17    1.56
  -1   4  -2  160.24    7.85
  -1   4  -2  128.35    7.84
  -1   4  -2  139.20    7.84
  -1   4  -2  157.59    7.81
   1  -4   2  148.86    7.83
   1  -4   2  165.94    7.80
   1  -4   2  146.96    7.84
   1  -4   2  153.21    7.86
  -2   4  -2  265.15   14.46
  -2   4  -2  299.67   14.52
  -2   4  -2  289.58   14.50
   2  -4   2  243.50   14.43
   2  -4   2  266.80   14.46
   2  -4   2  283.71   14.49
   2  -4   2  293.76   14.44
   2  -4   2  290.20   14.52
  -3   4  -2  516.41   31.28
  -3   4  -2  588.17   31.34
  -3   4  -2  627.10   31.33
   3  -4   2  647.87   31.33
   3  -4   2  657.26   31.28
   3  -4   2  563.06   31.28
   3  -4   2  636.73   31.37
   3  -4   2  609.81   31.28
  -4   4  -2   95.97    5.35
  -4   4  -2   99.49    5.35
  -4   4  -2   99.21    5.40
  -4   4  -2  106.68    5.44
   4  -4   2  107.57    5.35
   4  -4   2  104.11    5.44
   4  -4   2   96.19    5.39
   4  -4   2  104.74    5.36
  -5   4  -2    1.96    0.34
  -5   4  -2    2.37    0.29
  -5   4  -2    2.66    0.34
  -5   4  -2    2.06    0.28
   5  -4   2    3.27    0.31
   5  -4   2    1.93    0.31
   5  -4   2    2.49    0.31
   5  -4   2    2.51    0.37
  -6   4  -2  175.68    9.64
  -6   4  -2  185.09    9.57
  -6   4  -2  181.42    9.61
  -6   4  -2  180.62    9.54
   6  -4   2  175.70    9.60
   6  -4   2  185.42    9.67
   6  -4   2  194.56    9.68
  -7   4  -2  266.23   13.89
   7  -4   2  265.24   13.92
   7  -4   2  272.84   13.98
   7  -4   2  271.05   13.90
   7  -4   2  253.84   13.82
  -8   4  -2  246.76   13.35
   8  -4   2  274.44   13.45
   8  -4   2  237.29   13.45
   8  -4   2  244.09   13.25
   8  -4   2  269.46   13.25
  -9   4  -2   12.51    1.00
   9  -4   2   13.30    1.00
   9  -4   2   13.32    0.84
   9  -4   2   11.02    0.84
   9  -4   2   10.93    1.13
 -10   4  -2    0.62    0.54
  10  -4   2    0.60    0.26
  10  -4   2    0.60    0.28
  10  -4   2    0.48    0.36
 -11   4  -2   23.80    1.69
  11  -4   2   27.35    1.59
  11  -4   2   24.20    1.75
  11  -4   2   25.99    1.73
 -12   4  -2   71.00    4.29
  12  -4   2   76.37    4.15
  12  -4   2   78.13    4.39
  12  -4   2   80.27    4.46
  11   3  -2   26.58    1.75
  11   3  -2   30.52    1.83
  11   3  -2   27.47    1.69
  11   3  -2   29.14    1.99
  10   3  -2   22.27    1.58
  10   3  -2   22.71    1.49
  10   3  -2   22.81    1.38
  10   3  -2   22.35    1.44
   9   3  -2    0.59    0.29
   9   3  -2    0.26    0.34
   9   3  -2    1.16    0.37
   9   3  -2    0.86    0.28
   9   3  -2    0.85    0.32
  -9  -3   2    0.29    0.27
   8   3  -2   85.23    4.56
   8   3  -2   69.36    4.54
   8   3  -2   83.86    4.50
   8   3  -2   92.50    4.48
   8   3  -2   83.85    4.61
  -8  -3   2   86.17    4.51
   7   3  -2  227.25   11.10
   7   3  -2  215.36   11.19
   7   3  -2  194.16   11.08
  -7  -3   2  212.45   11.10
   6   3  -2  179.72   10.10
   6   3  -2  215.29   10.18
   6   3  -2  179.39   10.10
   6   3  -2  183.42   10.08
  -6  -3   2  211.25   10.16
  -6  -3   2  195.22   10.19
  -6  -3   2  192.37   10.11
   5   3  -2   34.66    2.00
   5   3  -2   40.37    2.08
   5   3  -2   36.96    2.05
   5   3  -2   36.76    2.00
   5   3  -2   37.44    1.99
  -5  -3   2   35.90    2.33
  -5  -3   2   36.40    1.99
  -5  -3   2   32.75    2.02
   4   3  -2    1.71    0.28
   4   3  -2    2.11    0.29
   4   3  -2    2.21    0.26
   4   3  -2    1.88    0.23
   4   3  -2    2.09    0.24
  -4  -3   2    1.95    0.26
  -4  -3   2    1.88    0.27
  -4  -3   2    1.75    0.27
   3   3  -2  120.75    6.65
   3   3  -2  128.64    6.66
   3   3  -2  131.06    6.69
   3   3  -2  131.87    6.70
  -3  -3   2  107.27    6.63
  -3  -3   2  143.75    6.70
  -3  -3   2  130.28    6.69
   2   3  -2  378.39   19.83
   2   3  -2  397.68   19.82
   2   3  -2  340.99   19.79
  -2  -3   2  404.65   19.84
  -2  -3   2  383.16   19.79
  -2  -3   2  393.74   19.82
  -2  -3   2  383.25   19.79
   1   3  -2  621.03   30.88
   1   3  -2  600.08   30.87
   1   3  -2  582.49   30.89
  -1  -3   2  532.56   30.89
  -1  -3   2  609.24   30.87
  -1  -3   2  574.82   30.87
  -1  -3   2  666.79   30.88
   0   3  -2  313.55   15.40
   0   3  -2  287.79   15.42
   0   3  -2  307.22   15.42
   0   3  -2  292.64   15.41
   0  -3   2  304.14   15.39
   0  -3   2  297.70   15.42
   0  -3   2  280.64   15.42
  -1   3  -2    9.06    0.53
  -1   3  -2    9.32    0.59
  -1   3  -2    8.57    0.55
  -1   3  -2    8.94    0.56
   1  -3   2    7.66    0.52
   1  -3   2    8.14    0.58
   1  -3   2    9.02    0.56
  -2   3  -2   92.93    4.63
  -2   3  -2   88.64    4.61
  -2   3  -2   81.41    4.58
   2  -3   2   83.95    4.60
   2  -3   2   88.22    4.64
   2  -3   2   87.58    4.59
   2  -3   2   86.09    4.57
   2  -3   2   90.03    4.58
  -3   3  -2  376.95   19.58
  -3   3  -2  368.09   19.61
  -3   3  -2  374.04   19.57
  -3   3  -2  361.26   19.63
   3  -3   2  398.84   19.58
   3  -3   2  410.64   19.61
   3  -3   2  359.57   19.63
  -4   3  -2  301.38   15.76
  -4   3  -2  309.98   15.73
  -4   3  -2  314.56   15.79
  -4   3  -2  274.72   15.71
   4  -3   2  302.11   15.76
   4  -3   2  319.43   15.74
   4  -3   2  279.55   15.78
   4  -3   2  325.25   15.72
  -5   3  -2  281.30   14.51
  -5   3  -2  277.92   14.47
  -5   3  -2  314.31   14.44
  -5   3  -2  284.33   14.45
   5  -3   2  241.96   14.41
   5  -3   2  274.82   14.47
   5  -3   2  271.38   14.45
  -6   3  -2   49.41    2.94
  -6   3  -2   51.88    2.79
  -6   3  -2   48.38    2.75
   6  -3   2   51.80    2.89
   6  -3   2   58.96    2.77
   6  -3   2   48.80    2.80
   6  -3   2   46.17    2.84
  -7   3  -2   36.93    2.11
  -7   3  -2   38.09    2.14
  -7   3  -2   37.56    2.17
   7  -3   2   35.77    2.12
   7  -3   2   37.23    2.05
   7  -3   2   35.51    2.05
   7  -3   2   37.41    2.12
  -8   3  -2   83.93    5.04
   8  -3   2   99.92    5.32
   8  -3   2   85.54    4.84
   8  -3   2   85.26    4.89
   8  -3   2  102.38    5.02
  -9   3  -2  183.32    8.84
   9  -3   2  165.37    8.85
   9  -3   2  154.16    8.87
   9  -3   2  161.73    8.82
   9  -3   2  166.62    8.73
 -10   3  -2  112.64    6.15
  10  -3   2  115.87    6.06
  10  -3   2  113.65    6.23
  10  -3   2  112.13    6.04
 -11   3  -2   44.10    2.64
  11  -3   2   42.27    2.51
  11  -3   2   44.94    2.70
  11  -3   2   46.86    2.73
 -12   3  -2    8.11    0.86
  12  -3   2    7.89    0.92
  12  -3   2    6.87    0.71
  12  -3   2    6.10    0.81
  11   2  -2   86.19    4.42
  11   2  -2   83.03    4.64
  11   2  -2   75.22    4.48
  10   2  -2   95.11    5.26
  10   2  -2   94.76    5.16
  10   2  -2   94.63    5.18
   9   2  -2  112.57    5.84
   9   2  -2  111.59    6.00
   9   2  -2  111.61    5.91
   9   2  -2  104.35    5.87
   8   2  -2   32.92    1.96
   8   2  -2   34.34    1.89
   8   2  -2   32.42    1.81
   8   2  -2   29.12    1.83
   8   2  -2   31.26    1.95
  -8  -2   2   32.44    1.88
   7   2  -2    8.92    0.72
   7   2  -2   10.58    0.73
   7   2  -2    9.45    0.65
   7   2  -2    9.68    0.69
   7   2  -2   10.12    0.80
  -7  -2   2    9.19    0.70
  -7  -2   2    9.28    0.71
   6   2  -2  124.50    7.05
   6   2  -2  139.05    7.04
   6   2  -2  136.01    7.13
   6   2  -2  136.68    7.02
   6   2  -2  133.68    7.07
  -6  -2   2  139.77    7.07
  -6  -2   2  131.23    7.11
  -6  -2   2  132.52    7.06
   5   2  -2  391.26   20.59
   5   2  -2  380.21   20.56
   5   2  -2  390.60   20.62
   5   2  -2  405.94   20.54
   5   2  -2  419.10   20.55
  -5  -2   2  421.09   20.59
  -5  -2   2  395.26   20.62
  -5  -2   2  373.62   20.56
   4   2  -2  138.72    7.54
   4   2  -2  151.90    7.58
   4   2  -2  143.58    7.52
   4   2  -2  148.81    7.60
  -4  -2   2  148.35    7.57
  -4  -2   2  136.11    7.54
  -4  -2   2  145.21    7.59
   3   2  -2   84.10    4.30
   3   2  -2   78.68    4.29
   3   2  -2   83.35    4.28
   3   2  -2   86.67    4.32
  -3  -2   2   70.48    4.28
  -3  -2   2   86.76    4.34
  -3  -2   2   82.67    4.32
   2   2  -2   38.28    1.96
   2   2  -2   33.23    1.99
   2   2  -2   36.96    1.98
   2   2  -2   33.60    1.99
  -2  -2   2   39.79    2.01
  -2  -2   2   38.04    1.96
  -2  -2   2   38.56    1.97
   1   2  -2  120.92    6.29
   1   2  -2  109.98    6.26
  -1  -2   2  125.00    6.28
  -1  -2   2  127.90    6.28
  -1  -2   2  118.59    6.26
  -1  -2   2  122.33    6.28
  -1  -2   2  119.62    6.29
   0   2  -2  541.82   29.01
   0   2  -2  592.70   29.03
   0  -2   2  535.15   29.01
   0  -2   2  577.11   29.03
   0  -2   2  563.94   29.04
   0  -2   2  564.27   29.01
  -1   2  -2  489.92   26.37
  -1   2  -2  484.72   26.36
  -1   2  -2  532.46   26.33
  -1   2  -2  539.69   26.38
   1  -2   2  493.64   26.33
   1  -2   2  519.75   26.34
   1  -2   2  561.59   26.33
   1  -2   2  460.04   26.35
  -2   2  -2  120.54    6.22
   2  -2   2  122.45    6.20
   2  -2   2  118.76    6.24
   2  -2   2  124.42    6.21
   2  -2   2  112.17    6.21
   2  -2   2  115.73    6.20
  -3   2  -2   28.43    1.63
  -3   2  -2   29.14    1.67
  -3   2  -2   28.01    1.63
  -3   2  -2   32.48    1.66
   3  -2   2   29.32    1.64
   3  -2   2   31.17    1.66
   3  -2   2   31.31    1.69
  -4   2  -2  121.60    5.90
  -4   2  -2  105.76    5.87
  -4   2  -2  105.84    5.90
   4  -2   2  114.04    5.94
   4  -2   2  119.81    5.91
   4  -2   2  106.69    5.91
   4  -2   2  111.93    5.89
  -5   2  -2  175.53    8.96
  -5   2  -2  172.21    8.93
  -5   2  -2  191.93    8.93
  -5   2  -2  150.69    8.88
   5  -2   2  175.81    8.96
   5  -2   2  163.70    8.92
   5  -2   2  159.64    8.88
   5  -2   2  174.74    8.93
  -6   2  -2  452.54   25.21
  -6   2  -2  500.10   25.19
   6  -2   2  549.13   25.26
   6  -2   2  424.99   25.17
   6  -2   2  497.35   25.15
   6  -2   2  492.22   25.14
  -7   2  -2  150.75    7.98
  -7   2  -2  131.37    7.93
  -7   2  -2  148.77    7.94
   7  -2   2  164.92    8.00
   7  -2   2  153.17    7.90
   7  -2   2  146.06    7.95
   7  -2   2  157.83    7.89
   8  -2   2   14.97    1.02
   8  -2   2   14.41    0.96
   8  -2   2   15.99    1.03
  -9   2  -2   63.06    3.14
   9  -2   2   51.56    3.03
   9  -2   2   55.87    3.15
   9  -2   2   54.93    3.16
   9  -2   2   51.70    3.02
 -10   2  -2   41.23    2.25
  10  -2   2   36.22    2.18
  10  -2   2   35.36    2.14
  10  -2   2   36.50    2.26
 -11   2  -2   80.92    4.22
  11  -2   2   71.73    4.19
  11  -2   2   72.01    4.04
  11  -2   2   72.00    4.19
 -12   2  -2   78.40    4.41
  12  -2   2   84.50    4.33
  12  -2   2   74.41    4.47
  12  -2   2   77.51    4.49
  11   1  -2    0.00    0.58
  11   1  -2   -0.10    0.33
  11   1  -2    0.42    0.39
  10   1  -2   35.10    2.23
  10   1  -2   34.89    2.10
  10   1  -2   34.57    2.09
  10   1  -2   37.20    2.16
 -10  -1   2   37.19    2.09
   9   1  -2   78.20    4.58
   9   1  -2   94.47    4.60
   9   1  -2   79.80    4.49
   9   1  -2   84.79    4.54
  -9  -1   2   78.22    4.45
   8   1  -2  109.01    6.61
   8   1  -2  134.50    6.58
   8   1  -2  120.46    6.54
   8   1  -2  127.70    6.66
  -8  -1   2  124.96    6.60
  -8  -1   2  126.20    6.60
  -8  -1   2  123.87    6.56
   7   1  -2  207.18   11.35
   7   1  -2  213.95   11.39
   7   1  -2  219.14   11.37
   7   1  -2  225.23   11.45
  -7  -1   2  223.63   11.37
  -7  -1   2  215.88   11.41
  -7  -1   2  218.32   11.34
   6   1  -2   51.40    2.79
   6   1  -2   50.39    2.76
   6   1  -2   54.60    2.75
   6   1  -2   49.64    2.82
  -6  -1   2   46.49    2.80
  -6  -1   2   53.09    2.73
  -6  -1   2   49.53    2.78
  -6  -1   2   50.17    2.75
   5   1  -2   60.82    3.24
   5   1  -2   61.10    3.19
   5   1  -2   52.92    3.15
   5   1  -2   55.33    3.19
  -5  -1   2   59.59    3.15
  -5  -1   2   61.19    3.18
  -5  -1   2   64.50    3.21
  -5  -1   2   59.77    3.23
   4   1  -2  256.84   14.03
   4   1  -2  246.98   13.99
   4   1  -2  283.78   14.03
   4   1  -2  264.28   14.06
  -4  -1   2  290.47   14.07
  -4  -1   2  259.31   14.00
  -4  -1   2  300.86   14.03
  -4  -1   2  261.88   14.03
   3   1  -2  173.80    8.32
   3   1  -2  156.07    8.27
   3   1  -2  142.51    8.30
   3   1  -2  152.60    8.33
   3   1  -2  153.77    8.28
  -3  -1   2  161.85    8.31
  -3  -1   2  161.41    8.34
  -3  -1   2  176.27    8.33
   2   1  -2   86.54    4.42
   2   1  -2   81.86    4.40
   2   1  -2   87.46    4.40
   2   1  -2   86.67    4.37
   2   1  -2   92.35    4.36
  -2  -1   2   79.28    4.39
  -2  -1   2   74.05    4.39
   1   1  -2    5.57    0.34
   1   1  -2    5.77    0.38
   1   1  -2    5.26    0.37
   1   1  -2    5.30    0.36
  -1  -1   2    5.39    0.36
  -1  -1   2    5.57    0.32
  -1  -1   2    5.77    0.36
  -1  -1   2    5.19    0.37
   0   1  -2   62.86    3.31
   0   1  -2   60.12    3.33
   0  -1   2   67.88    3.34
   0  -1   2   63.81    3.31
  -1   1  -2  367.42   18.58
  -1   1  -2  340.55   18.60
  -1   1  -2  337.51   18.57
   1  -1   2  363.73   18.58
   1  -1   2  370.65   18.57
   1  -1   2  363.66   18.58
   1  -1   2  374.83   18.60
  -2   1  -2   57.38    3.49
  -2   1  -2   67.87    3.49
  -2   1  -2   61.55    3.48
   2  -1   2   74.81    3.50
   2  -1   2   70.31    3.49
   2  -1   2   66.43    3.52
  -3   1  -2  102.33    6.02
  -3   1  -2  129.46    6.02
  -3   1  -2  119.79    6.02
  -3   1  -2  115.90    6.08
   3  -1   2  112.54    6.01
   3  -1   2  102.30    6.02
   3  -1   2  122.08    6.00
  -4   1  -2   26.99    1.59
  -4   1  -2   29.95    1.61
  -4   1  -2   26.83    1.58
  -4   1  -2   26.69    1.56
   4  -1   2   30.23    1.62
   4  -1   2   28.00    1.58
   4  -1   2   28.97    1.59
   4  -1   2   30.02    1.61
  -5   1  -2   20.02    1.16
  -5   1  -2   18.50    1.14
  -5   1  -2   18.67    1.14
   5  -1   2   19.87    1.11
   5  -1   2   18.59    1.13
   5  -1   2   20.27    1.15
   5  -1   2   18.31    1.10
   5  -1   2   19.00    1.16
  -6   1  -2   43.25    2.36
  -6   1  -2   40.26    2.33
  -6   1  -2   45.87    2.36
   6  -1   2   40.88    2.35
   6  -1   2   40.11    2.33
   6  -1   2   40.37    2.30
   6  -1   2   43.79    2.30
  -7   1  -2  279.18   14.42
  -7   1  -2  242.09   14.35
  -7   1  -2  272.74   14.38
   7  -1   2  283.28   14.33
   7  -1   2  297.34   14.41
   7  -1   2  263.69   14.36
   7  -1   2  288.48   14.41
   7  -1   2  277.48   14.34
  -8   1  -2  242.99   12.12
  -8   1  -2  244.68   12.09
   8  -1   2  212.67   12.02
   8  -1   2  227.83   12.12
   8  -1   2  226.94   12.02
   8  -1   2  227.57   12.07
  -9   1  -2  106.22    5.54
   9  -1   2  102.64    5.49
   9  -1   2  106.84    5.48
   9  -1   2  103.66    5.58
   9  -1   2   93.86    5.55
 -10   1  -2   19.31    1.32
  10  -1   2   20.62    1.45
  10  -1   2   20.17    1.47
  10  -1   2   18.38    1.33
  11  -1   2    7.13    0.66
  11  -1   2    4.42    0.67
  11  -1   2    5.06    0.67
 -12   1  -2   75.37    4.14
  12  -1   2   71.78    4.18
  12  -1   2   71.72    4.23
  12  -1   2   75.55    4.23
  12   0  -2   67.90    4.05
  12   0  -2   70.65    3.95
  12   0  -2   76.14    4.19
  11   0  -2   99.95    5.48
  11   0  -2   95.67    5.57
  11   0  -2  106.48    5.67
 -11   0   2  104.32    5.46
  10   0  -2   14.84    1.18
  10   0  -2   13.47    1.01
  10   0  -2   15.99    1.15
  10   0  -2   14.77    1.02
 -10   0   2   14.74    1.17
   9   0  -2    9.43    0.88
   9   0  -2    9.89    0.87
   9   0  -2    9.60    0.83
  -9   0   2   10.88    0.74
  -9   0   2   10.09    0.74
   8   0  -2   61.54    3.31
   8   0  -2   53.29    3.29
   8   0  -2   72.26    3.58
   8   0  -2   60.57    3.42
  -8   0   2   58.74    3.36
   7   0  -2  109.78    6.29
   7   0  -2  121.62    6.32
   7   0  -2  116.65    6.48
  -7   0   2  119.13    6.37
  -7   0   2  126.97    6.29
  -7   0   2  122.46    6.29
   6   0  -2  339.82   16.84
   6   0  -2  319.10   16.91
   6   0  -2  373.66   16.93
   6   0  -2  304.24   16.83
  -6   0   2  331.90   16.91
  -6   0   2  331.02   16.83
  -6   0   2  287.98   16.81
  -6   0   2  310.49   16.89
   5   0  -2  392.15   22.80
   5   0  -2  452.90   22.69
  -5   0   2  419.41   22.74
  -5   0   2  429.45   22.67
  -5   0   2  430.51   22.68
  -5   0   2  508.17   22.76
   4   0  -2    0.96    0.21
   4   0  -2    1.38    0.18
   4   0  -2    0.84    0.19
   4   0  -2    1.28    0.19
  -4   0   2    1.38    0.18
  -4   0   2    1.48    0.22
  -4   0   2    1.34    0.17
  -4   0   2    1.66    0.23
   3   0  -2   24.30    1.33
   3   0  -2   24.65    1.28
  -3   0   2   22.45    1.33
  -3   0   2   22.85    1.32
  -3   0   2   23.11    1.29
  -3   0   2   24.47    1.27
   2   0  -2   48.58    2.60
   2   0  -2   52.28    2.64
  -2   0   2   48.19    2.63
  -2   0   2   49.07    2.60
  -1   0  -2   97.72    5.18
  -1   0  -2   99.87    5.18
  -1   0  -2   95.27    5.19
  -1   0  -2  101.72    5.17
   1   0   2  103.87    5.17
   1   0   2   99.25    5.19
   1   0   2   98.10    5.18
   1   0   2  101.02    5.18
  -2   0  -2   71.26    3.73
  -2   0  -2   69.75    3.75
   2   0   2   71.88    3.73
   2   0   2   74.94    3.75
   2   0   2   67.52    3.72
   2   0   2   71.61    3.73
  -3   0  -2  273.39   15.06
  -3   0  -2  295.42   15.06
  -3   0  -2  298.18   15.08
   3   0   2  295.81   15.06
   3   0   2  307.37   15.07
   3   0   2  276.04   15.06
  -4   0  -2  230.39   12.94
  -4   0  -2  255.53   12.97
  -4   0  -2  246.86   12.96
   4   0   2  272.43   12.97
   4   0   2  245.46   12.94
   4   0   2  247.37   12.94
   4   0   2  244.12   12.95
   4   0   2  253.83   12.96
  -5   0  -2   28.87    1.62
  -5   0  -2   30.49    1.62
  -5   0  -2   29.05    1.62
   5   0   2   23.59    1.59
   5   0   2   27.83    1.58
   5   0   2   31.14    1.62
   5   0   2   30.12    1.60
   5   0   2   27.39    1.62
  -6   0  -2   59.19    3.02
  -6   0  -2   48.25    2.99
  -6   0  -2   54.23    3.00
   6   0   2   64.22    3.10
   6   0   2   52.32    3.00
   6   0   2   48.51    2.98
   6   0   2   57.65    2.98
   6   0   2   57.55    2.99
  -7   0  -2   12.66    0.87
  -7   0  -2   13.58    0.88
  -7   0  -2   11.21    0.85
   7   0   2   12.78    0.89
   7   0   2   12.33    0.93
   7   0   2   12.95    0.84
   7   0   2   12.99    0.87
  -8   0  -2   90.15    4.86
  -8   0  -2   84.22    4.83
   8   0   2   83.11    4.82
   8   0   2   88.13    4.84
   8   0   2   97.95    4.81
   8   0   2   95.30    4.93
  -9   0  -2  116.60    6.17
   9   0   2  111.33    6.13
   9   0   2  114.98    6.06
   9   0   2  110.96    6.11
 -10   0  -2  156.85    8.43
  10   0   2  157.48    8.50
  10   0   2  157.11    8.44
  10   0   2  162.32    8.39
 -11   0  -2   36.02    2.34
  11   0   2   36.57    2.30
  11   0   2   35.46    2.23
  11   0   2   38.81    2.19
 -12   0  -2    9.46    0.90
  12   0   2    9.13    0.88
  12   0   2   11.28    0.94
  12   0   2    9.30    1.00
  12  -1  -2    3.36    0.50
  12  -1  -2    4.41    0.68
 -12   1   2    3.44    0.50
  11  -1  -2   61.65    3.38
  11  -1  -2   64.91    3.59
  11  -1  -2   56.88    3.52
 -11   1   2   61.31    3.39
  10  -1  -2   98.90    5.71
  10  -1  -2  113.90    5.88
  10  -1  -2  119.90    5.74
  10  -1  -2   96.28    5.55
  10  -1  -2  100.79    5.59
 -10   1   2   97.17    5.63
   9  -1  -2   65.18    3.72
   9  -1  -2   64.11    3.83
  -9   1   2   77.56    3.76
   8  -1  -2    3.41    0.48
   8  -1  -2    3.38    0.48
   8  -1  -2    3.09    0.39
   8  -1  -2    3.39    0.38
   7  -1  -2    0.53    0.26
   7  -1  -2    0.71    0.21
   7  -1  -2    0.54    0.47
   7  -1  -2    0.67    0.21
  -7   1   2    0.56    0.24
  -7   1   2    0.98    0.21
  -7   1   2    0.63    0.20
   6  -1  -2   52.90    3.03
   6  -1  -2   60.90    3.07
   6  -1  -2   58.50    3.14
   6  -1  -2   49.62    3.12
  -6   1   2   57.97    3.04
  -6   1   2   60.05    3.14
  -6   1   2   58.61    3.12
  -6   1   2   56.66    3.05
   5  -1  -2  392.23   20.35
   5  -1  -2  344.59   20.18
   5  -1  -2  419.44   20.29
   5  -1  -2  416.57   20.27
  -5   1   2  411.04   20.27
  -5   1   2  436.61   20.23
  -5   1   2  355.83   20.19
  -5   1   2  349.29   20.25
   4  -1  -2  485.93   23.81
   4  -1  -2  427.99   23.79
   4  -1  -2  461.32   23.74
  -4   1   2  470.75   23.72
  -4   1   2  469.86   23.80
  -4   1   2  442.14   23.78
   3  -1  -2  234.65   11.69
   3  -1  -2  223.49   11.67
   3  -1  -2  221.61   11.61
   3  -1  -2  252.63   11.63
  -3   1   2  217.51   11.61
  -3   1   2  198.87   11.66
  -3   1   2  223.93   11.66
   2  -1  -2   48.37    2.61
   2  -1  -2   49.40    2.61
   2  -1  -2   51.55    2.66
  -2   1   2   55.42    2.68
  -2   1   2   48.47    2.61
  -2   1   2   47.61    2.65
   0   1   2  296.18   15.28
  -2  -1  -2  359.57   19.49
  -2  -1  -2  373.21   19.49
  -2  -1  -2  374.45   19.49
   2   1   2  386.84   19.49
   2   1   2  382.56   19.49
   2   1   2  374.55   19.49
   2   1   2  375.53   19.49
   2   1   2  392.01   19.49
  -3  -1  -2  527.15   28.51
  -3  -1  -2  573.46   28.52
  -3  -1  -2  561.91   28.51
   3   1   2  531.95   28.50
   3   1   2  538.08   28.50
   3   1   2  536.72   28.51
   3   1   2  596.14   28.51
  -4  -1  -2   29.15    1.77
  -4  -1  -2   34.19    1.78
   4   1   2   33.08    1.77
   4   1   2   29.78    1.76
   4   1   2   34.37    1.77
   4   1   2   33.27    1.79
  -5  -1  -2  209.39   10.30
  -5  -1  -2  176.33   10.29
  -5  -1  -2  199.04   10.29
   5   1   2  205.28   10.29
   5   1   2  205.15   10.29
   5   1   2  198.46   10.28
   5   1   2  194.68   10.28
   5   1   2  190.90   10.30
  -6  -1  -2  188.46    9.37
  -6  -1  -2  176.06    9.38
  -6  -1  -2  177.65    9.36
   6   1   2  165.72    9.35
   6   1   2  180.07    9.38
   6   1   2  182.47    9.35
   6   1   2  185.40    9.36
   6   1   2  175.05    9.34
  -7  -1  -2  171.55    9.17
  -7  -1  -2  170.88    9.17
  -7  -1  -2  178.75    9.20
   7   1   2  178.78    9.20
   7   1   2  179.80    9.17
   7   1   2  177.15    9.16
   7   1   2  176.29    9.15
   7   1   2  163.35    9.14
  -8  -1  -2  126.71    6.71
  -8  -1  -2  121.08    6.70
   8   1   2  127.66    6.69
   8   1   2  131.63    6.69
   8   1   2  135.84    6.71
   8   1   2  123.08    6.74
   8   1   2  116.57    6.69
  -9  -1  -2    2.50    0.41
  -9  -1  -2    2.78    0.42
   9   1   2    3.09    0.50
   9   1   2    3.41    0.48
   9   1   2    2.53    0.40
 -10  -1  -2   85.42    5.05
  10   1   2   97.98    5.08
  10   1   2   94.17    5.05
  10   1   2   94.90    5.14
 -11  -1  -2  110.53    6.54
  11   1   2  122.47    6.39
  11   1   2  110.98    6.27
  11   1   2  120.51    6.29
 -12  -1  -2   82.91    4.51
  12   1   2   78.71    4.50
  12   1   2   80.85    4.47
  12   1   2   81.54    4.61
  11  -2  -2   17.90    1.37
  11  -2  -2   21.62    1.42
 -11   2   2   15.69    1.20
  10  -2  -2    2.20    0.46
  10  -2  -2    1.51    0.28
  10  -2  -2    1.63    0.45
   9  -2  -2  196.47   10.86
   9  -2  -2  221.61   11.06
   9  -2  -2  216.68   11.28
   9  -2  -2  202.02   10.92
  -9   2   2  205.52   10.91
   8  -2  -2  157.38    8.42
   8  -2  -2  142.20    8.50
   8  -2  -2  160.29    8.37
   8  -2  -2  166.71    8.52
   8  -2  -2  169.29    8.37
  -8   2   2  163.40    8.41
   7  -2  -2  105.71    5.52
   7  -2  -2   91.58    5.37
   7  -2  -2  119.89    5.62
   7  -2  -2   94.87    5.38
   7  -2  -2  102.66    5.44
  -7   2   2  102.60    5.43
   6  -2  -2   49.93    2.75
   6  -2  -2   51.06    2.73
   6  -2  -2   46.44    2.66
   6  -2  -2   50.67    2.61
  -6   2   2   51.49    2.66
  -6   2   2   46.77    2.82
  -6   2   2   46.41    2.73
   5  -2  -2    0.95    0.22
   5  -2  -2    0.05    0.17
   5  -2  -2    0.51    0.16
   5  -2  -2    0.47    0.13
  -5   2   2    0.47    0.15
  -5   2   2    0.26    0.16
  -5   2   2    0.11    0.15
   4  -2  -2  182.58    9.43
   4  -2  -2  177.20    9.35
   4  -2  -2  185.72    9.39
  -4   2   2  175.27    9.42
  -4   2   2  199.68    9.47
  -4   2   2  164.25    9.38
   3  -2  -2  620.94   33.18
   3  -2  -2  649.64   33.25
   3  -2  -2  624.04   33.21
  -3   2   2  642.87   33.21
  -3   2   2  679.23   33.19
   2  -2  -2  683.42   31.30
  -2   2   2  601.21   31.28
  -2   2   2  593.86   31.24
  -2   2   2  545.10   31.24
   0  -2  -2   36.73    1.95
   0  -2  -2   37.01    1.96
   0  -2  -2   37.30    1.95
   0   2   2   37.12    1.96
   0   2   2   34.84    1.95
   0   2   2   39.25    1.96
  -1  -2  -2  254.59   13.34
  -1  -2  -2  274.90   13.33
   1   2   2  257.64   13.33
   1   2   2  246.54   13.33
   1   2   2  258.19   13.34
   1   2   2  257.70   13.35
   1   2   2  257.66   13.34
  -3  -2  -2  782.26   42.29
   3   2   2  858.40   42.32
  -4  -2  -2  760.76   39.14
  -4  -2  -2  713.34   39.14
  -4  -2  -2  747.05   39.13
   4   2   2  746.07   39.14
   4   2   2  772.00   39.14
   4   2   2  810.83   39.16
  -5  -2  -2    1.30    0.23
  -5  -2  -2    1.40    0.24
  -5  -2  -2    1.80    0.24
  -5  -2  -2    1.21    0.22
   5   2   2    1.45    0.24
   5   2   2    1.40    0.20
   5   2   2    1.68    0.24
   5   2   2    1.72    0.24
  -6  -2  -2   51.96    2.85
  -6  -2  -2   51.55    2.79
  -6  -2  -2   52.51    2.76
  -6  -2  -2   52.83    2.76
   6   2   2   51.81    2.83
   6   2   2   48.46    2.75
   6   2   2   48.26    2.78
   6   2   2   47.74    2.72
  -7  -2  -2   46.20    2.47
  -7  -2  -2   45.47    2.48
  -7  -2  -2   42.60    2.49
  -7  -2  -2   44.25    2.46
   7   2   2   44.06    2.44
   7   2   2   36.81    2.44
   7   2   2   51.43    2.57
   7   2   2   45.53    2.51
  -8  -2  -2  144.37    7.69
  -8  -2  -2  149.59    7.73
   8   2   2  137.86    7.73
   8   2   2  127.55    7.68
   8   2   2  161.67    7.80
   8   2   2  152.60    7.68
  -9  -2  -2   85.20    4.76
   9   2   2   84.89    4.73
   9   2   2   98.52    4.85
   9   2   2   83.78    4.75
 -10  -2  -2   62.97    3.65
 -10  -2  -2   67.28    3.65
  10   2   2   61.52    3.69
  10   2   2   71.12    3.65
  10   2   2   63.76    3.68
 -11  -2  -2    0.53    0.49
  11   2   2    1.66    0.41
  11   2   2    0.58    0.32
  11   2   2    0.83    0.39
 -12  -2  -2   33.92    2.09
  12   2   2   33.20    2.08
  12   2   2   34.54    2.18
  12   2   2   33.27    2.05
  11  -3  -2   47.70    2.98
  11  -3  -2   49.76    2.98
 -11   3   2   51.19    2.84
  10  -3  -2   63.19    3.48
  10  -3  -2   50.33    3.25
  10  -3  -2   61.08    3.44
 -10   3   2   64.39    3.32
   9  -3  -2   26.97    1.47
   9  -3  -2   27.63    1.69
   9  -3  -2   25.55    1.56
   9  -3  -2   26.43    1.46
   9  -3  -2   22.29    1.69
  -9   3   2   23.64    1.55
   8  -3  -2   18.74    1.13
   8  -3  -2   17.72    1.02
   8  -3  -2   17.19    1.23
   8  -3  -2   17.89    1.20
   8  -3  -2   14.92    1.01
  -8   3   2   18.68    1.13
   7  -3  -2  267.77   13.98
   7  -3  -2  271.31   14.22
   7  -3  -2  275.24   14.07
   7  -3  -2  293.69   14.19
  -7   3   2  259.80   14.12
  -7   3   2  252.23   14.14
   6  -3  -2  143.06    7.53
   6  -3  -2  141.66    7.48
   6  -3  -2  146.11    7.59
  -6   3   2  152.18    7.58
  -6   3   2  142.99    7.60
  -6   3   2  129.58    7.47
   5  -3  -2  127.22    7.08
   5  -3  -2  143.18    7.06
   5  -3  -2  133.56    7.02
  -5   3   2  123.40    7.08
  -5   3   2  134.01    7.02
  -5   3   2  141.56    7.04
   4  -3  -2   68.09    3.90
   4  -3  -2   72.75    3.92
   4  -3  -2   73.87    3.97
  -4   3   2   73.21    3.91
  -4   3   2   75.32    3.97
  -4   3   2   79.73    3.92
   3  -3  -2    0.37    0.16
   3  -3  -2    0.60    0.15
  -3   3   2    0.88    0.16
  -3   3   2    0.40    0.12
  -3   3   2    0.27    0.16
   2  -3  -2  235.10   12.28
   2  -3  -2  239.92   12.33
   2  -3  -2  236.06   12.29
  -2   3   2  232.16   12.32
  -2   3   2  243.57   12.28
  -2   3   2  236.62   12.29
  -1  -3  -2   94.74    5.10
  -1  -3  -2   95.10    5.13
  -1  -3  -2   98.87    5.10
  -1  -3  -2   98.08    5.12
   1   3   2   96.18    5.12
   1   3   2   95.59    5.13
   1   3   2  100.18    5.10
   1   3   2  106.90    5.10
  -2  -3  -2    1.18    0.16
  -2  -3  -2    0.95    0.18
   2   3   2    0.98    0.16
   2   3   2    1.00    0.16
   2   3   2    1.12    0.17
   2   3   2    1.59    0.17
  -3  -3  -2   62.66    3.41
   3   3   2   62.42    3.41
   3   3   2   64.41    3.40
   3   3   2   67.94    3.42
  -4  -3  -2  688.78   38.07
  -4  -3  -2  768.83   38.13
  -4  -3  -2  739.65   38.13
  -4  -3  -2  712.08   38.13
   4   3   2  733.15   38.13
   4   3   2  761.99   38.06
   4   3   2  731.59   38.12
   4   3   2  771.10   38.14
  -5  -3  -2  550.41   29.90
  -5  -3  -2  570.79   29.95
  -5  -3  -2  573.79   29.95
  -5  -3  -2  608.97   29.96
   5   3   2  582.24   29.95
   5   3   2  606.28   29.88
   5   3   2  558.62   29.94
   5   3   2  581.18   29.96
  -6  -3  -2  181.08    9.41
  -6  -3  -2  194.93    9.41
  -6  -3  -2  174.38    9.45
   6   3   2  176.85    9.41
   6   3   2  162.58    9.37
   6   3   2  179.01    9.39
   6   3   2  185.42    9.32
  -7  -3  -2   19.35    1.16
  -7  -3  -2   18.41    1.17
  -7  -3  -2   17.62    1.11
  -7  -3  -2   19.10    1.15
   7   3   2   18.53    1.19
   7   3   2   18.69    1.16
   7   3   2   18.51    1.08
   7   3   2   16.65    1.13
  -8  -3  -2    2.69    0.40
  -8  -3  -2    3.33    0.41
   8   3   2    2.97    0.37
   8   3   2    3.84    0.46
   8   3   2    2.15    0.39
   8   3   2    3.13    0.40
  -9  -3  -2   85.11    4.47
  -9  -3  -2   82.63    4.44
   9   3   2   76.86    4.46
   9   3   2   75.96    4.45
   9   3   2   89.23    4.54
 -10  -3  -2  180.55    9.09
 -10  -3  -2  176.78    9.06
  10   3   2  161.07    9.00
  10   3   2  165.57    9.13
 -11  -3  -2   86.28    4.61
  11   3   2   81.87    4.61
  11   3   2   81.80    4.67
 -12  -3  -2    7.46    0.79
  12   3   2    8.11    0.90
  12   3   2    6.97    0.72
  12   3   2    7.19    0.80
  11  -4  -2   31.87    2.12
  11  -4  -2   32.27    2.08
 -11   4   2   30.88    1.93
  10  -4  -2   62.86    3.49
  10  -4  -2   58.42    3.40
 -10   4   2   55.65    3.28
   9  -4  -2  244.73   12.38
   9  -4  -2  245.18   12.31
  -9   4   2  208.55   12.29
   8  -4  -2  110.97    5.89
   8  -4  -2  112.35    5.95
   8  -4  -2  111.12    6.02
  -8   4   2  106.85    5.89
   7  -4  -2    9.02    0.82
   7  -4  -2    9.52    0.71
  -7   4   2    9.79    0.72
  -7   4   2    9.50    0.72
   6  -4  -2   62.80    3.45
   6  -4  -2   60.16    3.15
   6  -4  -2   59.23    3.17
  -6   4   2   57.32    3.14
  -6   4   2   50.42    3.13
   5  -4  -2  177.75    9.22
   5  -4  -2  160.14    9.27
   5  -4  -2  163.48    9.20
  -5   4   2  181.14    9.29
  -5   4   2  191.21    9.22
  -5   4   2  182.77    9.21
   4  -4  -2  286.19   14.24
   4  -4  -2  272.41   14.31
   4  -4  -2  278.01   14.24
  -4   4   2  283.31   14.31
  -4   4   2  254.03   14.22
  -4   4   2  271.66   14.25
   3  -4  -2  174.17    9.26
   3  -4  -2  183.63    9.29
   3  -4  -2  173.72    9.33
  -3   4   2  180.20    9.29
  -3   4   2  188.87    9.30
  -3   4   2  168.50    9.32
   2  -4  -2  150.17    7.44
   2  -4  -2  148.39    7.39
   2  -4  -2  131.15    7.46
  -2   4   2  153.75    7.47
  -2   4   2  129.64    7.38
  -2   4   2  141.84    7.44
   1  -4  -2    0.80    0.11
   1  -4  -2    0.90    0.17
   1  -4  -2    0.79    0.15
  -1   4   2    0.54    0.15
   0  -4  -2  166.35    8.34
   0   4   2  166.62    8.34
   0   4   2  159.17    8.35
   0   4   2  150.82    8.37
  -1  -4  -2  410.27   21.49
  -1  -4  -2  384.51   21.45
   1   4   2  442.17   21.45
   1   4   2  406.14   21.50
   1   4   2  435.50   21.48
  -2  -4  -2  308.67   16.34
  -2  -4  -2  308.23   16.31
  -2  -4  -2  318.24   16.34
   2   4   2  309.65   16.30
   2   4   2  319.41   16.34
   2   4   2  329.13   16.35
  -3  -4  -2  197.84   10.24
  -3  -4  -2  198.29   10.23
   3   4   2  188.59   10.24
   3   4   2  195.76   10.24
   3   4   2  202.74   10.24
   3   4   2  196.17   10.21
  -4  -4  -2    1.98    0.27
  -4  -4  -2    2.10    0.28
   4   4   2    2.61    0.32
   4   4   2    2.11    0.27
   4   4   2    3.28    0.33
   4   4   2    2.41    0.30
  -5  -4  -2  167.80    8.62
  -5  -4  -2  160.47    8.61
   5   4   2  175.36    8.63
   5   4   2  161.32    8.61
   5   4   2  166.77    8.62
   5   4   2  154.35    8.66
  -6  -4  -2  391.47   20.01
  -6  -4  -2  370.89   19.93
  -6  -4  -2  404.32   20.09
   6   4   2  357.91   20.00
   6   4   2  404.54   20.01
   6   4   2  385.49   19.90
   6   4   2  382.29   20.01
  -7  -4  -2  139.21    7.22
   7   4   2  139.14    7.09
   7   4   2  125.04    7.18
   7   4   2  139.96    7.19
  -8  -4  -2   42.38    2.34
   8   4   2   42.85    2.39
   8   4   2   41.57    2.28
   8   4   2   43.90    2.44
   8   4   2   38.91    2.40
  -9  -4  -2    7.03    0.60
   9   4   2    6.08    0.66
   9   4   2    6.92    0.64
   9   4   2    6.40    0.53
   9   4   2    6.40    0.70
 -10  -4  -2    2.94    0.41
  10   4   2    2.91    0.50
  10   4   2    1.90    0.34
  10   4   2    3.82    0.55
  10   4   2    3.57    0.48
  11   4   2   46.57    2.64
  11   4   2   40.20    2.47
  11   4   2   45.43    2.59
  11   4   2   46.06    2.70
  12   4   2   85.00    4.87
  12   4   2   85.99    4.82
  12   4   2   91.02    5.58
  12   4   2   89.53    4.80
  11  -5  -2    9.24    0.95
 -11   5   2    8.82    0.93
  10  -5  -2    0.42    0.36
  10  -5  -2    0.23    0.41
 -10   5   2    0.23    0.33
   9  -5  -2   24.99    1.63
   9  -5  -2   23.95    1.72
  -9   5   2   25.87    1.58
   8  -5  -2  120.44    6.24
   8  -5  -2  113.50    6.16
   8  -5  -2  116.40    6.12
  -8   5   2  103.96    6.06
   7  -5  -2  292.38   15.74
   7  -5  -2  279.07   15.70
   7  -5  -2  340.19   15.86
  -7   5   2  317.74   15.73
  -7   5   2  278.08   15.69
   6  -5  -2   41.81    2.30
   6  -5  -2   38.56    2.28
   6  -5  -2   40.07    2.38
  -6   5   2   41.32    2.28
  -6   5   2   42.08    2.31
   5  -5  -2    2.53    0.32
   5  -5  -2    2.82    0.36
  -5   5   2    2.67    0.32
  -5   5   2    2.80    0.38
   4  -5  -2   42.94    2.49
   4  -5  -2   44.92    2.57
   4  -5  -2   44.94    2.47
  -4   5   2   48.22    2.46
  -4   5   2   46.95    2.51
   3  -5  -2  114.25    5.85
   3  -5  -2  113.48    5.68
   3  -5  -2  112.02    5.74
  -3   5   2   99.29    5.67
  -3   5   2  110.31    5.74
  -3   5   2  103.43    5.76
   2  -5  -2  252.46   12.72
   2  -5  -2  237.28   12.74
  -2   5   2  232.85   12.74
  -2   5   2  256.22   12.73
   1  -5  -2   97.97    4.97
   1  -5  -2   93.74    5.03
   1  -5  -2   91.40    5.02
  -1   5   2   98.07    5.03
  -1   5   2   96.98    5.04
  -1   5   2   93.84    4.97
   0  -5  -2  122.31    6.41
   0  -5  -2  127.74    6.39
   0   5   2  124.16    6.38
   0   5   2  114.88    6.39
   0   5   2  122.39    6.42
  -1  -5  -2   38.09    2.11
  -1  -5  -2   38.86    2.15
  -1  -5  -2   38.92    2.17
   1   5   2   39.18    2.12
   1   5   2   43.04    2.19
   1   5   2   41.24    2.15
  -2  -5  -2  121.44    6.43
  -2  -5  -2  126.55    6.44
  -2  -5  -2  117.94    6.39
   2   5   2  125.66    6.38
   2   5   2  127.63    6.43
   2   5   2  116.71    6.44
  -3  -5  -2  115.28    6.09
  -3  -5  -2  115.83    6.12
   3   5   2  116.62    6.12
   3   5   2  113.83    6.12
   3   5   2  116.19    6.08
   3   5   2  119.91    6.14
  -4  -5  -2  134.24    6.91
  -4  -5  -2  126.41    6.89
   4   5   2  134.14    6.92
   4   5   2  125.75    6.91
   4   5   2  135.63    6.88
  -5  -5  -2  236.78   12.31
  -5  -5  -2  236.63   12.29
   5   5   2  240.54   12.31
   5   5   2  238.44   12.29
   5   5   2  225.71   12.27
  -6  -5  -2   -0.33    0.21
   6   5   2   -0.25    0.20
   6   5   2    0.20    0.19
   6   5   2    0.09    0.19
   6   5   2    0.30    0.20
   7   5   2   94.34    5.30
   7   5   2  103.21    5.32
   8   5   2  174.91    9.00
   8   5   2  164.06    9.02
   8   5   2  172.10    9.03
   9   5   2  106.52    5.79
   9   5   2  105.02    5.75
   9   5   2  108.96    6.01
  10   5   2   42.64    2.67
  10   5   2   45.41    2.70
  10   5   2   48.21    2.64
  11   5   2   12.68    1.02
  11   5   2   12.03    1.09
  11   5   2   13.76    1.08
  12   5   2   11.95    1.35
  12   5   2   11.82    0.99
  12   5   2   11.39    1.12
  10  -6  -2   60.16    3.57
  10  -6  -2   64.84    3.73
   9  -6  -2   15.28    1.14
   9  -6  -2   14.69    1.24
  -9   6   2   15.82    1.11
   8  -6  -2    5.59    0.75
   8  -6  -2    6.49    0.67
  -8   6   2    6.85    0.68
   7  -6  -2   30.82    1.88
   7  -6  -2   32.85    2.01
  -7   6   2   32.30    1.85
   6  -6  -2  168.28    8.55
   6  -6  -2  163.28    8.57
   6  -6  -2  166.60    8.68
  -6   6   2  148.03    8.51
  -6   6   2  166.83    8.59
   5  -6  -2  207.77   10.66
   5  -6  -2  193.77   10.58
   5  -6  -2  202.95   10.82
  -5   6   2  206.77   10.58
  -5   6   2  203.76   10.65
   4  -6  -2   80.85    4.15
   4  -6  -2   82.91    4.29
   4  -6  -2   78.69    4.21
  -4   6   2   72.09    4.13
  -4   6   2   79.45    4.23
  -4   6   2   76.88    4.25
   3  -6  -2    2.26    0.33
   3  -6  -2    2.28    0.31
  -3   6   2    2.04    0.22
  -3   6   2    2.22    0.31
  -3   6   2    1.75    0.30
   2  -6  -2   24.81    1.37
   2  -6  -2   25.76    1.48
   2  -6  -2   24.56    1.45
  -2   6   2   24.57    1.46
  -2   6   2   26.20    1.39
   1  -6  -2   99.51    5.02
   1  -6  -2   92.64    5.02
  -1   6   2   96.97    4.96
  -1   6   2   97.11    5.01
  -1   6   2   86.46    5.04
   0  -6  -2  188.36    9.70
   0  -6  -2  187.42    9.69
   0  -6  -2  179.22    9.73
   0   6   2  183.89    9.69
   0   6   2  175.75    9.69
   0   6   2  204.20    9.82
  -1  -6  -2  303.80   16.24
  -1  -6  -2  301.87   16.27
   1   6   2  336.05   16.26
   1   6   2  311.73   16.21
  -2  -6  -2   45.02    2.43
  -2  -6  -2   45.62    2.49
  -2  -6  -2   43.27    2.49
   2   6   2   45.29    2.51
   2   6   2   45.54    2.49
   2   6   2   48.23    2.41
  -3  -6  -2   59.74    3.28
  -3  -6  -2   57.91    3.24
   3   6   2   60.80    3.29
   3   6   2   63.42    3.31
   3   6   2   62.22    3.23
  -4  -6  -2  109.95    5.77
  -4  -6  -2  111.22    5.81
   4   6   2  103.32    5.80
   4   6   2  109.17    5.80
   4   6   2  111.42    5.76
   4   6   2  110.87    5.82
  -5  -6  -2   69.68    3.82
  -5  -6  -2   77.21    3.90
   5   6   2   64.91    3.83
   5   6   2   72.84    3.87
   5   6   2   72.00    3.82
   5   6   2   68.79    3.88
  -6  -6  -2  241.71   12.38
   6   6   2  229.11   12.39
   6   6   2  238.10   12.36
   7   6   2   63.55    3.55
   7   6   2   63.97    3.51
   8   6   2   11.34    0.90
   8   6   2   12.36    0.93
   9   6   2   74.05    4.22
   9   6   2   77.91    4.28
  10   6   2   47.75    2.75
  10   6   2   44.60    2.73
  11   6   2   52.88    3.05
  11   6   2   50.09    3.05
  10  -7  -2   79.35    4.74
 -10   7   2   92.03    4.76
   9  -7  -2   90.55    5.13
   9  -7  -2   90.57    4.97
   8  -7  -2   44.22    2.87
   8  -7  -2   51.00    2.74
  -8   7   2   47.70    2.76
   7  -7  -2   42.89    2.32
   7  -7  -2   34.92    2.11
  -7   7   2   37.00    2.17
  -7   7   2   33.53    2.08
   6  -7  -2    2.32    0.47
  -6   7   2    1.93    0.37
  -6   7   2    2.15    0.31
   5  -7  -2  142.35    7.83
   5  -7  -2  145.76    7.68
   5  -7  -2  147.47    7.85
  -5   7   2  131.94    7.66
  -5   7   2  166.71    7.82
   4  -7  -2  331.58   17.21
   4  -7  -2  319.99   17.15
   4  -7  -2  334.08   17.05
  -4   7   2  342.00   17.17
  -4   7   2  318.68   17.28
   3  -7  -2  119.95    6.41
   3  -7  -2  126.02    6.38
  -3   7   2  116.28    6.38
  -3   7   2  118.26    6.39
   2  -7  -2    6.75    0.61
   2  -7  -2    6.58    0.49
   2  -7  -2    6.72    0.56
  -2   7   2    8.45    0.61
  -2   7   2    6.96    0.57
  -2   7   2    7.76    0.49
   1  -7  -2    0.67    0.21
   1  -7  -2    0.84    0.18
   1  -7  -2    0.35    0.20
  -1   7   2    0.44    0.19
  -1   7   2    0.25    0.20
   0  -7  -2    1.77    0.29
   0  -7  -2    1.53    0.25
   0  -7  -2    1.60    0.25
   0   7   2    1.50    0.27
   0   7   2    1.91    0.25
   0   7   2    2.28    0.27
  -1  -7  -2  200.54   10.45
  -1  -7  -2  204.06   10.42
  -1  -7  -2  186.13   10.36
   1   7   2  189.12   10.37
   1   7   2  200.11   10.46
   1   7   2  218.77   10.43
  -2  -7  -2  370.60   19.48
  -2  -7  -2  381.88   19.51
   2   7   2  374.89   19.51
   2   7   2  374.22   19.48
  -3  -7  -2  108.58    5.84
  -3  -7  -2  107.78    5.82
  -3  -7  -2  117.86    5.78
   3   7   2  108.93    5.83
   3   7   2  112.29    5.75
   3   7   2  102.62    5.84
  -4  -7  -2    6.62    0.55
  -4  -7  -2    5.69    0.49
   4   7   2    6.15    0.58
   4   7   2    5.31    0.46
   4   7   2    5.74    0.61
  -5  -7  -2    4.70    0.46
   5   7   2    4.42    0.52
   5   7   2    3.78    0.47
  -6  -7  -2  120.15    6.50
   6   7   2  126.03    6.48
   6   7   2  123.47    6.54
   6   7   2  118.60    6.51
   7   7   2  196.63   10.45
   7   7   2  194.80   10.67
   7   7   2  203.27   10.44
   8   7   2  137.43    7.54
   8   7   2  145.56    7.61
   9   7   2   24.62    1.64
   9   7   2   23.58    1.59
   9   7   2   25.19    1.58
  10   7   2    0.45    0.36
  10   7   2    0.52    0.38
  10   7   2    0.89    0.37
  11   7   2   40.51    2.43
  11   7   2   36.33    2.41
  11   7   2   39.81    2.37
   9  -8  -2   29.11    1.98
   9  -8  -2   29.89    1.77
  -9   8   2   23.99    1.77
   8  -8  -2   57.53    3.47
   8  -8  -2   61.15    3.39
  -8   8   2   57.27    3.36
   7  -8  -2   78.66    4.08
   7  -8  -2   73.71    4.27
  -7   8   2   72.55    4.16
   6  -8  -2  141.49    7.14
   6  -8  -2  124.04    7.70
  -6   8   2  132.42    7.26
  -6   8   2  141.82    7.13
   5  -8  -2  106.95    5.70
   5  -8  -2  103.31    5.48
  -5   8   2  109.45    5.64
  -5   8   2   98.10    5.47
   4  -8  -2    0.52    0.32
  -4   8   2    0.50    0.27
   3  -8  -2  157.88    8.50
   3  -8  -2  159.44    8.24
  -3   8   2  155.02    8.47
  -3   8   2  151.54    8.37
  -3   8   2  166.05    8.24
   2  -8  -2  544.73   27.26
   2  -8  -2  577.98   27.16
  -2   8   2  508.56   27.37
  -2   8   2  475.35   27.47
  -2   8   2  518.30   27.16
   1  -8  -2  117.21    5.87
   1  -8  -2  114.83    5.92
  -1   8   2   98.84    5.90
  -1   8   2  107.32    5.87
  -1   8   2  119.75    5.98
   0  -8  -2   49.43    2.59
   0  -8  -2   43.73    2.57
   0   8   2   50.69    2.59
   0   8   2   46.54    2.58
   0   8   2   45.63    2.65
  -1  -8  -2    2.55    0.31
  -1  -8  -2    2.90    0.35
   1   8   2    3.31    0.38
   1   8   2    2.24    0.30
  -2  -8  -2   61.73    3.42
   2   8   2   68.28    3.45
   2   8   2   58.81    3.48
  -3  -8  -2  282.46   14.88
   3   8   2  300.25   14.99
   3   8   2  299.55   14.86
   3   8   2  265.20   14.98
   4   8   2  113.67    6.08
   4   8   2  118.67    6.09
   4   8   2  108.83    5.97
  -5  -8  -2   38.74    2.10
   5   8   2   35.77    2.12
   5   8   2   35.10    2.13
   5   8   2   36.49    2.15
  -6  -8  -2   10.19    0.81
   6   8   2    9.98    0.86
   6   8   2   10.42    0.78
   6   8   2   11.86    0.96
   7   8   2    5.69    0.59
   7   8   2    5.37    0.66
   7   8   2    5.31    0.66
   8   8   2   71.64    3.79
   8   8   2   64.23    3.79
   8   8   2   68.07    3.84
   9   8   2  127.11    6.34
   9   8   2  115.64    6.31
   9   8   2  106.76    6.34
  10   8   2   47.22    2.69
  10   8   2   43.33    2.69
   9  -9  -2   40.33    2.38
  -9   9   2   40.75    2.47
   8  -9  -2    1.81    0.53
  -8   9   2    2.83    0.51
   7  -9  -2   28.60    1.67
   7  -9  -2   27.41    1.92
  -7   9   2   29.16    1.65
  -7   9   2   28.68    1.84
   6  -9  -2   78.78    4.22
   6  -9  -2   83.02    4.50
  -6   9   2   77.05    4.21
   5  -9  -2  179.92    9.67
  -5   9   2  181.74    9.61
   4  -9  -2  148.69    8.24
  -4   9   2  159.91    8.24
   3  -9  -2   19.80    1.32
   3  -9  -2   18.64    1.13
  -3   9   2   18.51    1.29
  -3   9   2   21.36    1.15
   2  -9  -2   40.27    2.44
   2  -9  -2   44.05    2.56
  -2   9   2   43.35    2.58
  -2   9   2   51.43    2.48
  -2   9   2   46.25    2.56
   1  -9  -2   86.19    4.41
   1  -9  -2   79.17    4.34
  -1   9   2   82.63    4.40
  -1   9   2   82.86    4.46
  -1   9   2   76.74    4.41
   0  -9  -2  201.64   10.31
   0  -9  -2  212.70   10.38
   0   9   2  206.41   10.41
   0   9   2  173.02   10.30
   0   9   2  193.38   10.32
  -1  -9  -2  167.28    9.21
  -1  -9  -2  178.90    9.29
   1   9   2  179.57    9.29
   1   9   2  179.00    9.35
   1   9   2  179.37    9.23
   2   9   2   99.92    5.72
   2   9   2  109.34    5.65
   3   9   2    0.34    0.26
   3   9   2    0.44    0.29
  -4  -9  -2   36.86    2.19
   4   9   2   37.57    2.16
   4   9   2   41.74    2.32
   4   9   2   43.15    2.34
  -5  -9  -2  147.62    7.80
   5   9   2  146.42    7.78
   5   9   2  149.41    8.28
  -6  -9  -2  109.70    5.99
   6   9   2  114.94    6.05
   6   9   2  112.26    6.06
   6   9   2  109.83    5.94
   7   9   2   61.16    3.22
   7   9   2   52.89    3.11
   7   9   2   54.18    3.21
   8   9   2    3.40    0.56
   8   9   2    3.01    0.52
   8   9   2    3.95    0.51
   9   9   2    4.01    0.55
   9   9   2    5.54    1.08
   9   9   2    2.76    0.54
  -8  10   2  121.21    6.63
   7 -10  -2   36.09    2.33
  -7  10   2   34.80    2.22
   6 -10  -2    1.91    0.50
  -6  10   2    1.41    0.39
   5 -10  -2    9.49    0.96
  -5  10   2   10.80    0.92
   4 -10  -2   62.96    3.69
  -4  10   2   67.25    3.69
   3 -10  -2  195.76   10.48
   3 -10  -2  172.33   10.30
  -3  10   2  224.87   10.35
  -3  10   2  199.28   10.84
   2 -10  -2  242.18   12.40
   2 -10  -2  225.25   12.26
  -2  10   2  239.34   12.56
   1 -10  -2    1.06    0.33
   1 -10  -2    0.69    0.30
  -1  10   2    0.83    0.28
  -1  10   2    0.97    0.30
  -1  10   2    1.00    0.38
   0 -10  -2   32.97    1.98
   0 -10  -2   35.25    2.01
   0  10   2   32.82    1.99
   0  10   2   36.56    2.03
   0  10   2   38.89    2.13
  -1 -10  -2   77.57    4.23
   1  10   2   81.90    4.26
   1  10   2   84.64    4.51
   1  10   2   75.46    4.40
   2  10   2  113.71    6.09
   3  10   2  118.78    6.43
   3  10   2  121.16    6.47
   4  10   2   25.20    1.58
   4  10   2   23.26    1.36
   4  10   2   24.03    1.89
  -5 -10  -2    0.16    0.23
   5  10   2    0.82    0.35
   5  10   2    0.85    0.37
   5  10   2    0.68    0.34
  -6 -10  -2   33.37    1.90
   6  10   2   31.36    1.98
   6  10   2   26.80    1.88
   6  10   2   34.93    2.01
   7  10   2   42.64    2.45
   7  10   2   35.12    2.28
   7  10   2   43.20    2.44
   8  10   2   36.34    2.40
   8  10   2   35.39    2.23
  -7  11   2   88.26    4.96
   6 -11  -2   74.99    4.48
  -6  11   2   81.39    4.44
   5 -11  -2   21.32    1.53
  -5  11   2   19.98    1.45
   4 -11  -2    3.93    0.61
  -4  11   2    4.83    0.61
   3 -11  -2    1.58    0.42
   3 -11  -2    0.96    0.24
  -3  11   2    2.05    0.44
   2 -11  -2  108.34    5.88
   2 -11  -2  107.31    5.77
  -2  11   2  106.23    5.78
  -2  11   2  113.06    5.94
   1 -11  -2  186.82    9.85
   1 -11  -2  191.32    9.83
  -1  11   2  194.94    9.96
  -1  11   2  174.51    9.84
   0 -11  -2   74.27    3.82
   0  11   2   60.66    3.80
   0  11   2   75.45    3.98
   0  11   2   72.36    3.86
   1  11   2    6.71    0.72
   1  11   2    6.21    0.63
   1  11   2    5.62    0.52
   2  11   2    3.58    0.54
   2  11   2    3.65    0.51
   3  11   2   36.40    2.18
   3  11   2   34.47    2.12
   4  11   2  126.45    6.64
   4  11   2  118.17    6.60
   5  11   2  122.16    6.50
   5  11   2  107.86    6.30
   5  11   2  129.51    6.51
   6  11   2   14.17    1.04
   6  11   2   15.88    1.21
   6  11   2   16.34    1.23
   7  11   2    1.99    0.48
   7  11   2    1.88    0.37
   5 -12  -2   64.66    3.94
  -5  12   2   70.96    3.93
   4 -12  -2   24.28    1.74
  -4  12   2   27.88    1.79
  -3  12   2   37.67    2.19
  -3  12   2   40.25    2.42
   2 -12  -2   27.66    1.71
  -2  12   2   26.32    1.65
  -2  12   2   26.79    1.79
  -1  12   2   13.95    1.13
  -1  12   2   12.95    0.96
   0 -12  -2  127.49    6.54
   0  12   2  116.91    6.58
   0  12   2  124.78    6.72
   1  12   2   98.33    5.65
   1  12   2  106.68    5.66
   2  12   2   35.59    2.14
   2  12   2   35.23    2.21
   3  12   2    2.61    0.50
   3  12   2    3.99    0.61
   4  12   2    1.34    0.45
   4  12   2    2.09    0.47
   5  12   2   53.20    3.19
   5  12   2   56.09    3.25
   6  12   2   82.44    4.75
   6  12   2   88.93    4.85
   6  12   2   82.39    4.51
   3 -13  -2   45.29    2.76
  -3  13   2   48.34    2.96
   2 -13  -2   62.21    3.55
  -2  13   2   63.56    3.49
   1 -13  -2   48.36    2.79
  -1  13   2   52.44    3.25
  -1  13   2   47.66    2.80
   0 -13  -2    0.22    0.23
   0  13   2    0.20    0.33
   0  13   2    0.53    0.39
   1  13   2   19.16    1.35
   1  13   2   21.00    1.79
   2  13   2   76.87    4.28
   3  13   2   76.65    4.23
   3  13   2   73.52    4.28
   3  12  -3   -0.20    0.62
   3  12  -3    0.58    0.43
   2  12  -3   46.79    2.88
   2  12  -3   49.66    2.91
   1  12  -3   64.09    3.65
   1  12  -3   61.97    3.62
   0  12  -3   60.40    3.51
   0  12  -3   60.04    3.47
  -1  12  -3   21.45    1.43
  -1  12  -3   18.59    1.44
   1 -12   3   19.84    1.35
  -2  12  -3    4.42    0.67
  -2  12  -3    6.61    0.73
   2 -12   3    4.59    0.62
  -3  12  -3   18.60    1.41
  -3  12  -3   15.73    1.25
   3 -12   3   17.73    1.34
  -4  12  -3   79.87    5.35
  -4  12  -3   90.82    4.81
   4 -12   3   87.68    4.91
  -5  12  -3   85.67    4.89
  -5  12  -3   84.20    4.75
   5 -12   3   88.29    4.92
   5  11  -3   39.05    2.27
   5  11  -3   29.79    2.02
   5  11  -3   36.33    2.16
   4  11  -3   43.72    2.77
   4  11  -3   46.72    2.78
   4  11  -3   50.44    2.85
   3  11  -3   67.77    3.84
   3  11  -3   64.46    3.64
   3  11  -3   69.07    3.82
   2  11  -3   14.24    1.11
   2  11  -3   13.41    1.12
   1  11  -3    8.76    0.82
   1  11  -3    8.81    0.84
  -1 -11   3    5.84    0.54
   0  11  -3   59.42    3.55
   0  11  -3   63.13    3.60
   0 -11   3   65.35    3.46
  -1  11  -3   85.42    4.89
  -1  11  -3   86.30    4.87
  -1  11  -3   88.39    4.86
   1 -11   3   92.75    4.86
  -2  11  -3   81.38    4.50
  -2  11  -3   75.09    4.58
   2 -11   3   82.88    4.44
  -3  11  -3   40.04    2.45
  -3  11  -3   41.90    2.55
   3 -11   3   43.62    2.54
  -4  11  -3    9.08    0.91
  -4  11  -3    8.95    0.85
   4 -11   3    9.93    0.96
  -5  11  -3   59.86    3.68
  -5  11  -3   71.67    3.87
   5 -11   3   68.59    3.89
  -6  11  -3  123.96    6.76
  -6  11  -3  120.48    6.58
   6 -11   3  123.60    6.81
  -7  11  -3   82.09    4.46
  -7  11  -3   82.60    4.67
   7 -11   3   79.56    4.73
   6  10  -3   40.77    2.32
   6  10  -3   36.65    2.33
   5  10  -3    1.99    0.44
   5  10  -3    1.36    0.45
   5  10  -3    2.06    0.40
   4  10  -3    7.10    0.75
   4  10  -3    6.61    0.80
   3  10  -3   24.37    1.53
   3  10  -3   26.51    1.59
   3  10  -3   21.13    1.38
  -3 -10   3   20.97    1.44
   2  10  -3   66.39    3.80
   2  10  -3   71.57    3.88
   2  10  -3   69.50    3.89
   1  10  -3   94.20    4.82
   1  10  -3   92.00    4.80
  -1 -10   3   93.12    4.66
  -1 -10   3   70.48    4.61
   0  10  -3   17.24    1.13
   0  10  -3   18.65    1.36
   0  10  -3   17.51    1.25
   0 -10   3   17.87    1.16
  -1  10  -3   15.97    1.14
  -1  10  -3   15.12    1.08
  -1  10  -3   14.31    1.16
   1 -10   3   17.49    1.12
  -2  10  -3   67.36    3.88
  -2  10  -3   65.02    3.82
   2 -10   3   74.95    4.00
  -3  10  -3   80.12    4.11
  -3  10  -3   71.97    4.15
   3 -10   3   70.11    4.14
  -4  10  -3  102.90    6.04
   4 -10   3  118.67    6.10
  -5  10  -3   34.31    2.06
  -5  10  -3   30.46    1.91
   5 -10   3   31.00    2.07
  -6  10  -3    3.40    0.59
  -6  10  -3    3.74    0.49
   6 -10   3    3.35    0.64
  -7  10  -3   76.18    4.21
  -7  10  -3   71.41    4.02
   7 -10   3   72.17    4.27
  -8  10  -3   99.27    5.45
  -8  10  -3   99.12    5.79
   8 -10   3  105.18    5.79
   7   9  -3   28.29    2.01
   7   9  -3   24.92    1.72
   7   9  -3   27.98    1.72
   6   9  -3  138.23    7.62
   6   9  -3  138.53    7.69
   6   9  -3  145.33    7.54
   5   9  -3  134.79    7.18
   5   9  -3  123.06    7.06
   5   9  -3  139.74    7.12
   4   9  -3   46.54    2.63
   4   9  -3   41.04    2.51
   4   9  -3   41.07    2.42
  -4  -9   3   41.05    2.50
   3   9  -3    0.22    0.22
   3   9  -3    1.13    0.32
   3   9  -3    0.41    0.32
   2   9  -3   14.79    1.00
   2   9  -3   16.26    1.12
   2   9  -3   15.56    1.21
  -2  -9   3   14.90    0.97
  -2  -9   3   15.66    0.95
   1   9  -3  123.82    6.50
   1   9  -3  119.20    6.36
   1   9  -3  113.01    6.47
  -1  -9   3  120.58    6.35
  -1  -9   3  126.59    6.39
   0   9  -3  155.87    8.33
   0   9  -3  156.94    8.18
   0   9  -3  153.20    8.32
   0   9  -3  166.81    8.26
   0  -9   3  150.61    8.42
   0  -9   3  154.79    8.16
  -1   9  -3   66.55    3.68
  -1   9  -3   61.31    3.81
  -1   9  -3   64.86    3.70
   1  -9   3   72.17    3.68
  -2   9  -3    6.55    0.71
  -2   9  -3    6.44    0.65
  -2   9  -3    6.63    0.64
   2  -9   3    6.83    0.70
  -3   9  -3    0.78    0.33
  -3   9  -3    0.50    0.35
   3  -9   3    0.60    0.33
  -4   9  -3   49.32    2.97
  -4   9  -3   48.97    3.02
   4  -9   3   55.93    3.03
  -5   9  -3  132.42    7.20
  -5   9  -3  133.36    7.30
   5  -9   3  141.73    7.36
   5  -9   3  133.76    7.18
  -6   9  -3   88.92    4.70
  -6   9  -3   87.52    4.75
   6  -9   3   85.61    4.54
   6  -9   3   83.85    4.81
   6  -9   3   79.45    4.58
  -7   9  -3   35.74    2.20
  -7   9  -3   36.82    2.11
   7  -9   3   34.23    2.01
   7  -9   3   32.13    1.98
   7  -9   3   34.90    2.27
  -8   9  -3    0.54    0.44
  -8   9  -3    1.66    0.39
   8  -9   3    1.23    0.32
   8  -9   3    0.78    0.30
   8  -9   3    1.35    0.52
  -9   9  -3   50.86    2.98
  -9   9  -3   52.54    2.93
   9  -9   3   47.00    3.11
   9  -9   3   45.95    2.79
   8   8  -3   39.53    2.23
   8   8  -3   35.22    2.29
   8   8  -3   37.00    2.39
   7   8  -3   20.06    1.39
   7   8  -3   20.27    1.70
   7   8  -3   20.13    1.45
   6   8  -3    1.32    0.36
   6   8  -3    1.49    0.35
   6   8  -3    0.79    0.37
   5   8  -3   95.82    5.13
   5   8  -3   89.35    5.03
   5   8  -3   94.13    5.04
   4   8  -3  177.12    9.49
   4   8  -3  189.29    9.62
  -4  -8   3  173.59    9.47
   3   8  -3  112.35    6.45
   3   8  -3  123.79    6.42
   3   8  -3  127.16    6.38
  -3  -8   3  116.81    6.41
   2   8  -3   45.92    2.43
   2   8  -3   43.11    2.52
   2   8  -3   44.68    2.50
  -2  -8   3   44.20    2.40
  -2  -8   3   39.72    2.37
  -2  -8   3   45.16    2.42
   1   8  -3    2.05    0.38
   1   8  -3    2.06    0.39
   1   8  -3    1.84    0.28
  -1  -8   3    1.91    0.26
  -1  -8   3    2.21    0.33
   0   8  -3   63.14    3.70
   0   8  -3   73.36    3.67
   0   8  -3   68.32    3.77
   0   8  -3   67.53    3.77
   0  -8   3   67.57    3.64
   0  -8   3   71.07    3.74
  -1   8  -3  144.26    7.37
  -1   8  -3  128.63    7.35
  -1   8  -3  137.53    7.33
   1  -8   3  141.48    7.36
   1  -8   3  139.44    7.28
  -2   8  -3  219.00   12.06
  -2   8  -3  224.04   12.11
  -2   8  -3  226.49   11.97
   2  -8   3  232.05   11.93
   2  -8   3  236.13   11.98
  -3   8  -3   42.62    2.76
  -3   8  -3   50.92    2.74
  -3   8  -3   50.12    2.79
   3  -8   3   49.22    2.62
   3  -8   3   50.48    2.72
  -4   8  -3   19.86    1.31
  -4   8  -3   20.30    1.25
   4  -8   3   20.42    1.14
   4  -8   3   19.74    1.35
   4  -8   3   19.53    1.21
   4  -8   3   17.00    1.12
  -5   8  -3   12.61    0.91
  -5   8  -3   12.94    1.01
   5  -8   3   13.16    0.83
   5  -8   3   13.02    0.88
   5  -8   3   12.54    0.83
   5  -8   3   12.20    1.04
  -6   8  -3   51.34    3.02
  -6   8  -3   51.74    2.88
   6  -8   3   56.86    2.85
   6  -8   3   47.17    3.03
   6  -8   3   53.56    2.84
   6  -8   3   47.97    2.85
  -7   8  -3   96.00    5.11
  -7   8  -3   95.77    5.25
   7  -8   3   96.67    5.10
   7  -8   3   96.82    5.11
   7  -8   3   89.28    5.31
  -8   8  -3   60.25    3.55
  -8   8  -3   60.28    3.39
   8  -8   3   62.36    3.46
   8  -8   3   65.20    3.67
   8  -8   3   64.79    3.44
   8  -8   3   57.24    3.36
  -9   8  -3    5.86    0.74
   9  -8   3    4.00    0.52
   9  -8   3    5.46    0.81
   9  -8   3    6.22    0.69
 -10   8  -3    1.76    0.50
   9   7  -3   22.42    1.60
   9   7  -3   23.51    1.75
   8   7  -3   52.95    3.00
   8   7  -3   56.26    3.14
   8   7  -3   50.90    3.09
   7   7  -3   96.13    5.13
   7   7  -3   91.69    5.05
   7   7  -3   92.83    5.16
   6   7  -3   70.05    3.92
   6   7  -3   68.78    3.96
   6   7  -3   73.55    3.88
   5   7  -3   25.39    2.01
   5   7  -3   26.21    1.56
   5   7  -3   23.91    1.52
   4   7  -3    4.90    0.54
   4   7  -3    5.49    0.60
   4   7  -3    5.29    0.60
  -4  -7   3    5.17    0.53
   3   7  -3  137.25    7.13
   3   7  -3  127.24    7.05
  -3  -7   3  137.05    7.06
  -3  -7   3  132.69    7.07
   2   7  -3  255.01   13.65
   2   7  -3  276.69   13.60
   2   7  -3  269.59   13.67
  -2  -7   3  267.97   13.58
  -2  -7   3  245.90   13.62
  -2  -7   3  242.48   13.54
  -2  -7   3  269.55   13.59
   1   7  -3  164.98    9.10
   1   7  -3  159.37    9.12
   1   7  -3  180.78    9.05
  -1  -7   3  180.81    9.21
  -1  -7   3  169.56    9.10
  -1  -7   3  189.89    9.09
  -1  -7   3  166.35    9.04
   0   7  -3   67.23    3.68
   0   7  -3   74.26    3.65
   0   7  -3   66.08    3.68
   0   7  -3   58.65    3.58
   0  -7   3   70.94    3.66
   0  -7   3   64.01    3.66
   0  -7   3   67.57    3.58
   0  -7   3   70.13    3.67
  -1   7  -3    0.22    0.16
  -1   7  -3    0.28    0.19
  -1   7  -3    0.55    0.23
   1  -7   3    0.36    0.21
   1  -7   3    0.53    0.16
   1  -7   3    0.48    0.23
   1  -7   3    0.03    0.19
  -2   7  -3   70.59    4.07
  -2   7  -3   73.46    4.07
  -2   7  -3   69.77    4.03
   2  -7   3   74.66    4.09
   2  -7   3   74.42    3.96
   2  -7   3   81.77    4.16
   2  -7   3   78.85    4.09
  -3   7  -3  130.39    7.03
  -3   7  -3  127.29    7.11
   3  -7   3  128.79    7.04
   3  -7   3  135.96    6.90
   3  -7   3  135.25    6.97
  -4   7  -3  247.84   13.14
  -4   7  -3  253.65   13.06
  -4   7  -3  258.85   13.13
   4  -7   3  253.06   12.99
   4  -7   3  243.62   13.04
   4  -7   3  237.24   12.99
   4  -7   3  255.31   13.36
  -5   7  -3   83.60    4.48
  -5   7  -3   86.43    4.40
   5  -7   3   83.38    4.37
   5  -7   3   73.55    4.33
   5  -7   3   78.93    4.52
   5  -7   3   82.45    4.34
  -6   7  -3   45.65    2.52
  -6   7  -3   45.76    2.63
   6  -7   3   46.00    2.69
   6  -7   3   44.11    2.49
   6  -7   3   43.11    2.49
  -7   7  -3    1.20    0.31
  -7   7  -3    1.95    0.48
   7  -7   3    1.45    0.31
   7  -7   3    1.78    0.37
   7  -7   3    1.71    0.34
   7  -7   3    1.43    0.69
  -8   7  -3   57.85    3.38
  -8   7  -3   57.65    3.23
   8  -7   3   63.19    3.33
   8  -7   3   56.33    3.42
   8  -7   3   58.26    3.48
  -9   7  -3  172.20   10.08
   9  -7   3  221.45   10.29
   9  -7   3  205.76   10.05
   9  -7   3  159.84    9.90
 -10   7  -3   40.29    2.46
  10  -7   3   38.21    2.55
  10  -7   3   38.37    2.31
  10  -7   3   40.21    2.75
 -11   7  -3    3.45    0.57
  11  -7   3    2.58    0.66
  11  -7   3    1.69    0.38
  11  -7   3    3.18    0.56
   9   6  -3   41.38    2.42
   9   6  -3   36.09    2.40
   9   6  -3   39.83    2.26
   8   6  -3    1.45    0.34
   8   6  -3    1.12    0.38
   8   6  -3    0.71    0.38
   7   6  -3    9.45    1.19
   7   6  -3    7.95    0.70
   7   6  -3    7.86    0.79
   6   6  -3  110.27    5.59
   6   6  -3   93.95    5.71
   6   6  -3   93.22    5.46
   6   6  -3  111.87    5.56
   5   6  -3  144.35    7.60
   5   6  -3  143.53    7.52
   5   6  -3  139.41    7.51
   4   6  -3  194.65   10.46
   4   6  -3  213.47   10.54
   4   6  -3  199.80   10.45
   4   6  -3  199.81   10.48
  -4  -6   3  192.18   10.39
  -4  -6   3  198.71   10.48
   3   6  -3   32.39    1.85
   3   6  -3   29.95    1.83
  -3  -6   3   32.99    1.91
  -3  -6   3   33.29    1.80
  -3  -6   3   32.19    1.84
   2   6  -3   26.98    1.69
   2   6  -3   31.58    1.65
   2   6  -3   27.70    1.65
  -2  -6   3   27.24    1.62
  -2  -6   3   30.02    1.61
  -2  -6   3   26.86    1.68
  -2  -6   3   28.53    1.62
  -2  -6   3   30.27    1.66
   1   6  -3  162.15    8.94
   1   6  -3  184.34    8.90
   1   6  -3  174.44    8.93
  -1  -6   3  179.30    8.92
  -1  -6   3  168.83    8.95
  -1  -6   3  155.97    8.91
  -1  -6   3  165.84    8.88
   0   6  -3  271.28   14.24
   0   6  -3  272.99   14.23
   0   6  -3  262.76   14.17
   0   6  -3  283.66   14.21
   0  -6   3  288.99   14.24
   0  -6   3  263.38   14.24
   0  -6   3  283.99   14.23
   0  -6   3  257.73   14.16
  -1   6  -3  167.36    8.79
  -1   6  -3  161.37    8.85
  -1   6  -3  168.10    8.86
  -1   6  -3  161.07    8.85
   1  -6   3  176.33    8.93
   1  -6   3  173.62    8.85
   1  -6   3  182.13    8.89
   1  -6   3  159.27    8.80
  -2   6  -3   90.92    4.81
  -2   6  -3   84.13    4.78
   2  -6   3   92.25    4.79
   2  -6   3   85.05    4.70
   2  -6   3   84.48    4.76
   2  -6   3   99.34    4.84
   2  -6   3   89.03    4.76
  -3   6  -3    8.21    0.68
  -3   6  -3    6.44    0.66
  -3   6  -3    8.46    0.68
   3  -6   3    8.61    0.65
   3  -6   3    7.96    0.61
   3  -6   3    8.87    0.58
   3  -6   3    8.74    0.70
   3  -6   3    9.19    0.59
  -4   6  -3  166.33    8.44
  -4   6  -3  165.39    8.51
   4  -6   3  158.92    8.51
   4  -6   3  152.75    8.37
   4  -6   3  153.43    8.37
   4  -6   3  163.06    8.46
   4  -6   3  161.94    8.41
  -5   6  -3  212.65   10.88
  -5   6  -3  221.01   10.73
   5  -6   3  193.01   10.60
   5  -6   3  209.61   10.61
   5  -6   3  178.19   10.59
   5  -6   3  205.14   10.75
  -6   6  -3  167.48    8.13
  -6   6  -3  140.57    8.12
   6  -6   3  150.33    8.05
   6  -6   3  148.48    8.20
   6  -6   3  156.99    8.04
  -7   6  -3   80.40    4.46
  -7   6  -3   88.24    4.47
  -7   6  -3   89.32    4.57
   7  -6   3   85.13    4.49
   7  -6   3   77.60    4.62
   7  -6   3   76.05    4.43
  -8   6  -3   28.65    1.57
  -8   6  -3   27.57    1.71
   8  -6   3   24.07    1.59
   8  -6   3   26.65    1.80
   8  -6   3   21.49    1.93
  -9   6  -3    5.18    0.67
   9  -6   3    6.19    0.70
   9  -6   3    6.68    0.56
   9  -6   3    6.20    0.56
   9  -6   3    3.96    0.70
 -10   6  -3   79.15    4.39
  10  -6   3   87.75    4.88
  10  -6   3   81.02    4.27
  10  -6   3   65.17    4.17
  10  -6   3   79.46    4.50
 -11   6  -3  105.44    6.08
  11  -6   3  110.54    6.22
  11  -6   3  114.75    6.08
  10   5  -3   12.84    1.15
  10   5  -3   13.95    1.21
  10   5  -3   15.19    1.01
   9   5  -3  135.08    7.22
   9   5  -3  127.29    7.03
   9   5  -3  131.23    7.04
   9   5  -3  138.59    7.19
   8   5  -3  127.73    7.40
   8   5  -3  147.07    7.47
   8   5  -3  140.05    7.43
   7   5  -3   22.35    1.44
   7   5  -3   21.16    1.29
   7   5  -3   21.76    1.43
   7   5  -3   21.67    1.32
   7   5  -3   20.59    1.33
  -7  -5   3   22.27    1.28
   6   5  -3    2.30    0.34
   6   5  -3    2.25    0.40
   6   5  -3    2.63    0.41
  -6  -5   3    1.97    0.28
   5   5  -3    2.99    0.46
   5   5  -3    2.05    0.38
   5   5  -3    2.26    0.33
   5   5  -3    2.07    0.30
  -5  -5   3    2.33    0.36
  -5  -5   3    2.71    0.31
  -5  -5   3    2.16    0.27
   4   5  -3  138.26    7.45
   4   5  -3  128.96    7.40
   4   5  -3  142.74    7.48
   4   5  -3  134.96    7.48
  -4  -5   3  139.64    7.38
  -4  -5   3  157.90    7.58
  -4  -5   3  145.76    7.37
   3   5  -3  344.82   18.22
   3   5  -3  354.56   18.28
   3   5  -3  356.78   18.34
  -3  -5   3  339.74   18.22
  -3  -5   3  363.60   18.25
  -3  -5   3  341.58   18.20
  -3  -5   3  358.34   18.27
   2   5  -3  355.72   17.97
   2   5  -3  349.17   17.96
   2   5  -3  338.88   18.00
  -2  -5   3  349.79   17.95
  -2  -5   3  304.94   18.07
  -2  -5   3  378.77   17.97
  -2  -5   3  345.75   17.96
   1   5  -3   71.10    3.45
   1   5  -3   60.97    3.45
   1   5  -3   56.24    3.40
  -1  -5   3   58.53    3.42
  -1  -5   3   67.31    3.42
  -1  -5   3   63.63    3.46
  -1  -5   3   66.90    3.42
  -1  -5   3   66.93    3.44
   0   5  -3   17.61    1.02
   0   5  -3   16.59    0.98
   0   5  -3   16.46    1.03
   0   5  -3   15.63    1.00
   0  -5   3   16.09    1.03
   0  -5   3   17.19    0.97
   0  -5   3   16.34    1.02
   0  -5   3   16.60    1.00
  -1   5  -3  111.28    5.63
  -1   5  -3  105.22    5.62
  -1   5  -3  102.28    5.57
  -1   5  -3  100.91    5.63
   1  -5   3  115.12    5.62
   1  -5   3  107.61    5.61
   1  -5   3  100.93    5.64
  -2   5  -3  441.93   20.13
  -2   5  -3  350.42   20.13
   2  -5   3  371.11   20.11
   2  -5   3  373.10   20.15
   2  -5   3  422.70   20.07
   2  -5   3  367.05   20.09
  -3   5  -3  354.85   18.49
  -3   5  -3  359.27   18.46
  -3   5  -3  360.59   18.43
   3  -5   3  387.85   18.40
   3  -5   3  341.93   18.49
   3  -5   3  319.17   18.40
   3  -5   3  380.94   18.40
   3  -5   3  335.34   18.44
  -4   5  -3   52.51    3.16
  -4   5  -3   62.19    3.26
  -4   5  -3   62.07    3.23
   4  -5   3   60.38    3.16
   4  -5   3   58.01    3.26
   4  -5   3   58.01    3.31
   4  -5   3   55.97    3.15
   4  -5   3   59.69    3.17
  -5   5  -3   11.86    0.91
  -5   5  -3   11.65    0.82
  -5   5  -3   11.82    0.88
   5  -5   3   13.36    0.89
   5  -5   3   12.28    0.82
   5  -5   3   12.60    0.93
   5  -5   3   12.75    0.83
   5  -5   3   13.54    0.84
  -6   5  -3   82.90    4.65
  -6   5  -3   92.75    4.83
  -6   5  -3   89.70    4.66
   6  -5   3   83.54    4.63
  -7   5  -3  173.95    9.49
  -7   5  -3  167.09    9.54
  -7   5  -3  192.10    9.55
   7  -5   3  168.44    9.61
   7  -5   3  183.55    9.52
   7  -5   3  197.63    9.48
  -8   5  -3  161.45    8.24
  -8   5  -3  146.51    8.33
   8  -5   3  178.40    8.25
   8  -5   3  137.75    8.37
  -9   5  -3   76.93    4.52
   9  -5   3   74.28    4.13
   9  -5   3   72.47    4.33
   9  -5   3   76.27    4.12
   9  -5   3   82.19    4.26
 -10   5  -3    5.93    0.71
  10  -5   3    6.39    0.82
  10  -5   3    5.11    0.62
  10  -5   3    6.64    0.58
 -11   5  -3   16.46    1.37
  11  -5   3   21.03    1.29
  11  -5   3   18.93    1.51
  11  -5   3   19.15    1.42
 -12   5  -3   88.85    5.03
  12  -5   3   90.71    5.06
  12  -5   3   89.35    5.26
  10   4  -3   18.43    1.22
  10   4  -3   19.00    1.40
  10   4  -3   16.66    1.16
  10   4  -3   18.73    1.32
   9   4  -3    0.37    0.37
   9   4  -3    0.35    0.34
   9   4  -3    0.19    0.25
   9   4  -3    0.49    0.31
  -9  -4   3    0.16    0.26
   8   4  -3   65.52    3.77
   8   4  -3   63.10    3.63
   8   4  -3   69.10    3.64
   8   4  -3   72.97    3.76
   8   4  -3   63.69    3.60
  -8  -4   3   67.00    3.66
   7   4  -3  103.73    6.00
   7   4  -3  110.26    5.88
   7   4  -3  122.84    6.01
   7   4  -3   98.25    5.95
   7   4  -3  116.14    5.91
  -7  -4   3  116.89    5.91
   6   4  -3  167.68    9.26
   6   4  -3  179.96    9.36
   6   4  -3  168.25    9.25
   6   4  -3  182.14    9.34
  -6  -4   3  187.00    9.26
   5   4  -3   48.38    2.55
   5   4  -3   49.53    2.45
   5   4  -3   45.57    2.45
   5   4  -3   40.49    2.44
  -5  -4   3   42.99    2.43
  -5  -4   3   44.17    2.52
  -5  -4   3   42.99    2.50
   4   4  -3    4.46    0.47
   4   4  -3    5.01    0.41
   4   4  -3    5.64    0.50
   4   4  -3    5.15    0.42
   4   4  -3    4.55    0.40
  -4  -4   3    3.62    0.37
  -4  -4   3    5.30    0.47
  -4  -4   3    4.78    0.46
   3   4  -3   27.69    1.57
   3   4  -3   28.05    1.64
   3   4  -3   28.74    1.62
  -3  -4   3   23.46    1.66
  -3  -4   3   28.35    1.63
  -3  -4   3   30.09    1.58
  -3  -4   3   30.13    1.58
  -3  -4   3   29.26    1.62
   2   4  -3  233.31   11.89
   2   4  -3  225.87   11.95
   2   4  -3  228.96   11.91
  -2  -4   3  243.38   11.92
  -2  -4   3  229.28   11.89
  -2  -4   3  238.86   11.94
  -2  -4   3  216.93   11.89
  -2  -4   3  215.01   11.89
   1   4  -3  515.75   29.98
   1   4  -3  592.44   29.99
  -1  -4   3  552.23   29.99
  -1  -4   3  649.53   30.04
  -1  -4   3  551.10   30.03
  -1  -4   3  588.51   30.01
  -1  -4   3  614.59   29.99
   0   4  -3  305.20   16.35
   0   4  -3  299.24   16.37
   0   4  -3  338.24   16.35
   0   4  -3  324.23   16.36
   0  -4   3  288.91   16.37
   0  -4   3  334.25   16.39
   0  -4   3  335.55   16.36
   0  -4   3  297.57   16.36
  -1   4  -3   10.32    0.68
  -1   4  -3   11.02    0.69
  -1   4  -3   10.62    0.70
  -1   4  -3    8.53    0.63
   1  -4   3   10.43    0.67
   1  -4   3   10.47    0.72
   1  -4   3    9.92    0.67
   1  -4   3   11.14    0.65
  -2   4  -3   91.59    4.97
  -2   4  -3   81.64    4.98
  -2   4  -3  105.57    4.97
   2  -4   3   97.13    4.97
   2  -4   3   97.13    4.93
   2  -4   3   87.67    4.93
   2  -4   3   96.18    5.01
   2  -4   3   93.07    4.95
  -3   4  -3  207.37   10.85
  -3   4  -3  216.21   10.80
  -3   4  -3  197.59   10.82
   3  -4   3  183.47   10.84
   3  -4   3  224.50   10.79
   3  -4   3  193.30   10.78
   3  -4   3  206.61   10.81
   3  -4   3  227.87   10.79
  -4   4  -3  335.46   17.32
  -4   4  -3  338.33   17.36
  -4   4  -3  313.16   17.24
   4  -4   3  348.11   17.25
   4  -4   3  346.21   17.29
   4  -4   3  294.95   17.23
   4  -4   3  351.02   17.25
  -5   4  -3  181.33    9.93
  -5   4  -3  195.45    9.99
  -5   4  -3  197.20    9.94
   5  -4   3  183.17    9.92
   5  -4   3  188.99   10.02
   5  -4   3  191.02   10.03
   5  -4   3  193.56    9.95
  -6   4  -3   43.72    2.36
  -6   4  -3   41.20    2.43
  -6   4  -3   42.31    2.34
  -6   4  -3   39.87    2.39
   6  -4   3   44.14    2.40
   6  -4   3   43.78    2.46
   6  -4   3   40.11    2.32
  -7   4  -3   30.21    1.75
  -7   4  -3   29.61    1.79
   7  -4   3   27.77    1.76
   7  -4   3   27.44    1.83
   7  -4   3   32.90    1.72
  -8   4  -3   94.77    5.43
   8  -4   3  108.44    5.36
   8  -4   3  102.40    5.34
   8  -4   3   95.00    5.49
  -9   4  -3  101.28    5.71
   9  -4   3  109.02    5.60
   9  -4   3   97.51    5.60
   9  -4   3  103.52    5.71
   9  -4   3  115.45    5.95
 -10   4  -3   85.69    5.24
  10  -4   3  100.88    5.17
  10  -4   3  101.25    5.37
 -11   4  -3   68.04    3.92
  11  -4   3   76.04    4.06
  11  -4   3   68.13    3.95
  11  -4   3   64.89    3.77
 -12   4  -3    0.48    0.43
  12  -4   3    0.41    0.32
  12  -4   3   -0.05    0.40
  12  -4   3    0.19    0.41
  11   3  -3   37.86    2.45
  11   3  -3   38.87    2.34
  10   3  -3   59.65    3.48
  10   3  -3   59.79    3.39
  10   3  -3   59.07    3.34
   9   3  -3  117.58    6.40
   9   3  -3  121.69    6.60
   9   3  -3  137.00    6.91
   9   3  -3  112.46    6.87
   9   3  -3  118.76    6.45
   8   3  -3   27.61    1.77
   8   3  -3   28.75    1.66
   8   3  -3   25.79    1.53
   8   3  -3   26.56    1.61
   8   3  -3   24.84    1.57
  -8  -3   3   26.92    1.60
   7   3  -3   16.42    1.10
   7   3  -3   16.48    1.14
   7   3  -3   18.07    1.05
   7   3  -3   17.36    1.20
   7   3  -3   18.39    1.08
  -7  -3   3   17.44    1.10
   6   3  -3   87.51    4.78
   6   3  -3   88.52    4.69
   6   3  -3   88.66    4.64
   6   3  -3   91.77    4.67
  -6  -3   3   91.97    4.69
  -6  -3   3   78.54    4.70
   5   3  -3  255.73   14.60
   5   3  -3  292.53   14.68
   5   3  -3  269.19   14.57
   5   3  -3  262.97   14.64
   5   3  -3  283.66   14.59
  -5  -3   3  285.92   14.68
  -5  -3   3  319.85   14.67
  -5  -3   3  280.06   14.60
   4   3  -3  197.77   10.39
   4   3  -3  201.91   10.39
   4   3  -3  200.37   10.34
   4   3  -3  203.64   10.31
   4   3  -3  188.65   10.32
  -4  -3   3  196.82   10.39
  -4  -3   3  182.53   10.33
  -4  -3   3  216.97   10.39
   3   3  -3   17.09    0.99
   3   3  -3   15.77    1.02
   3   3  -3   17.84    1.04
   3   3  -3   17.27    0.97
   3   3  -3   16.08    0.97
  -3  -3   3   15.58    0.98
  -3  -3   3   18.12    1.03
  -3  -3   3   18.40    1.04
   2   3  -3    4.60    0.39
   2   3  -3    3.85    0.33
   2   3  -3    4.32    0.40
  -2  -3   3    4.20    0.35
  -2  -3   3    5.07    0.39
  -2  -3   3    4.66    0.37
  -2  -3   3    4.32    0.35
  -2  -3   3    4.58    0.39
   1   3  -3    1.60    0.23
   1   3  -3    2.65    0.25
   1   3  -3    2.55    0.28
  -1  -3   3    1.54    0.21
  -1  -3   3    1.76    0.22
  -1  -3   3    1.89    0.24
  -1  -3   3    2.15    0.26
   0   3  -3  514.28   26.43
   0   3  -3  498.09   26.45
   0   3  -3  487.25   26.43
   0   3  -3  509.31   26.44
   0  -3   3  516.11   26.46
   0  -3   3  503.57   26.45
   0  -3   3  552.82   26.43
  -1   3  -3  505.99   25.21
  -1   3  -3  491.83   25.19
  -1   3  -3  500.35   25.23
  -1   3  -3  485.98   25.20
   1  -3   3  431.26   25.22
   1  -3   3  525.36   25.21
   1  -3   3  471.52   25.19
  -2   3  -3  350.18   17.62
  -2   3  -3  341.68   17.58
   2  -3   3  346.02   17.56
   2  -3   3  345.46   17.63
   2  -3   3  349.90   17.58
   2  -3   3  346.70   17.57
   2  -3   3  295.30   17.55
  -3   3  -3   51.51    2.64
  -3   3  -3   49.66    2.66
   3  -3   3   47.72    2.63
   3  -3   3   47.74    2.63
   3  -3   3   48.42    2.63
   3  -3   3   47.00    2.70
   3  -3   3   50.42    2.66
  -4   3  -3   88.82    4.57
  -4   3  -3   83.30    4.56
  -4   3  -3   83.75    4.59
  -4   3  -3   87.08    4.63
   4  -3   3   86.84    4.59
   4  -3   3   79.60    4.55
   4  -3   3   94.47    4.59
  -5   3  -3  128.14    7.38
  -5   3  -3  133.10    7.28
  -5   3  -3  135.03    7.29
  -5   3  -3  128.20    7.35
   5  -3   3  144.18    7.31
   5  -3   3  158.21    7.30
   5  -3   3  139.79    7.32
   5  -3   3  143.32    7.39
  -6   3  -3  253.71   13.57
  -6   3  -3  293.68   13.65
  -6   3  -3  244.16   13.58
  -6   3  -3  268.47   13.66
   6  -3   3  259.64   13.66
   6  -3   3  244.92   13.56
  -7   3  -3  196.97   10.68
  -7   3  -3  215.06   10.63
  -7   3  -3  192.30   10.70
  -7   3  -3  190.02   10.63
   7  -3   3  206.24   10.67
   7  -3   3  222.41   10.68
   7  -3   3  196.33   10.84
  -8   3  -3   13.47    1.07
   8  -3   3   15.64    1.12
   8  -3   3   14.89    0.97
   8  -3   3   16.14    0.99
  -9   3  -3   15.49    1.16
   9  -3   3   16.14    1.06
   9  -3   3   16.98    1.06
   9  -3   3   15.68    1.20
   9  -3   3   17.37    1.19
 -10   3  -3   10.19    0.91
  10  -3   3    9.79    0.76
  10  -3   3    9.06    0.91
 -11   3  -3   89.00    5.24
  11  -3   3   85.94    5.12
  11  -3   3  104.71    5.33
  11  -3   3  103.59    5.37
 -12   3  -3  112.21    6.04
  12  -3   3  104.75    6.08
  12  -3   3  109.92    5.89
  12  -3   3  111.73    6.08
  11   2  -3    0.21    0.34
  11   2  -3   -0.08    0.66
  11   2  -3    0.46    0.35
  11   2  -3   -0.31    0.21
  10   2  -3   29.41    1.86
  10   2  -3   28.38    1.78
  10   2  -3   29.55    1.97
  10   2  -3   35.53    2.25
   9   2  -3   71.31    3.90
   9   2  -3   68.69    4.00
   9   2  -3   68.56    3.91
   9   2  -3   74.62    3.81
   8   2  -3  108.50    5.73
   8   2  -3  118.36    5.95
   8   2  -3  106.55    5.67
   8   2  -3   96.49    5.78
  -8  -2   3  104.80    5.73
   7   2  -3   44.50    2.39
   7   2  -3   44.39    2.48
   7   2  -3   45.32    2.56
  -7  -2   3   47.61    2.79
  -7  -2   3   39.94    2.46
   6   2  -3   43.56    2.27
   6   2  -3   42.02    2.29
   6   2  -3   37.64    2.41
   6   2  -3   44.26    2.59
   6   2  -3   40.65    2.35
  -6  -2   3   43.60    2.34
  -6  -2   3   42.30    2.39
   5   2  -3    8.95    0.63
   5   2  -3    9.28    0.57
   5   2  -3    8.33    0.58
   5   2  -3    8.49    0.64
   5   2  -3    9.09    0.69
  -5  -2   3    8.71    0.67
  -5  -2   3    8.31    0.63
  -5  -2   3    9.65    0.63
   4   2  -3  225.00   12.14
   4   2  -3  229.33   12.19
   4   2  -3  236.89   12.15
   4   2  -3  237.24   12.21
  -4  -2   3  223.32   12.22
  -4  -2   3  254.96   12.20
   3   2  -3  257.12   14.59
   3   2  -3  288.45   14.61
   3   2  -3  294.19   14.60
   3   2  -3  279.67   14.55
   3   2  -3  300.49   14.64
  -3  -2   3  290.05   14.63
  -3  -2   3  260.43   14.60
   2   2  -3   71.01    3.64
   2   2  -3   63.88    3.59
   2   2  -3   70.34    3.66
   2   2  -3   70.46    3.65
  -2  -2   3   66.20    3.63
  -2  -2   3   68.26    3.59
  -2  -2   3   72.94    3.66
  -2  -2   3   66.67    3.64
   1   2  -3  128.79    6.88
   1   2  -3  151.67    6.93
   1   2  -3  136.68    6.92
  -1  -2   3  132.09    6.92
  -1  -2   3  128.14    6.87
  -1  -2   3  130.69    6.91
  -1  -2   3  118.04    6.90
  -1  -2   3  134.04    6.92
   0   2  -3    3.60    0.33
   0   2  -3    3.83    0.34
   0   2  -3    3.78    0.31
   0   2  -3    4.15    0.33
   0  -2   3    4.30    0.33
   0  -2   3    5.16    0.32
   0  -2   3    3.81    0.39
   0  -2   3    5.32    0.36
  -1   2  -3  323.26   17.55
  -1   2  -3  344.93   17.52
  -1   2  -3  337.61   17.55
  -1   2  -3  342.80   17.53
   1  -2   3  306.42   17.55
   1  -2   3  386.42   17.53
   1  -2   3  329.25   17.51
  -2   2  -3  556.71   30.29
  -2   2  -3  582.85   30.30
  -2   2  -3  572.82   30.33
   2  -2   3  623.49   30.35
   2  -2   3  631.01   30.30
   2  -2   3  550.40   30.29
   2  -2   3  589.79   30.30
  -3   2  -3  348.95   17.24
  -3   2  -3  345.82   17.27
  -3   2  -3  306.68   17.21
   3  -2   3  375.50   17.24
   3  -2   3  328.73   17.27
   3  -2   3  313.34   17.22
   3  -2   3  308.37   17.21
  -4   2  -3  105.41    5.21
  -4   2  -3   97.38    5.25
  -4   2  -3   98.42    5.20
   4  -2   3  100.44    5.22
   4  -2   3  102.84    5.27
   4  -2   3   88.94    5.20
   4  -2   3   97.21    5.19
  -5   2  -3   25.18    1.45
  -5   2  -3   25.14    1.43
  -5   2  -3   25.34    1.42
  -5   2  -3   22.94    1.47
   5  -2   3   22.27    1.43
   5  -2   3   24.84    1.41
   5  -2   3   26.59    1.49
   5  -2   3   25.65    1.44
  -6   2  -3   36.07    2.04
  -6   2  -3   33.68    2.06
  -6   2  -3   35.33    2.08
  -6   2  -3   36.53    2.11
   6  -2   3   40.06    2.05
   6  -2   3   39.04    2.13
   6  -2   3   35.77    2.07
  -7   2  -3  298.71   15.56
  -7   2  -3  296.95   15.61
  -7   2  -3  279.09   15.56
   7  -2   3  281.95   15.51
   7  -2   3  292.73   15.56
   7  -2   3  309.82   15.62
   7  -2   3  308.60   15.58
   7  -2   3  319.16   15.52
  -8   2  -3  177.00   10.00
   8  -2   3  190.17    9.95
   8  -2   3  201.45    9.94
  -9   2  -3   79.70    4.61
   9  -2   3   90.40    4.69
   9  -2   3   84.00    4.55
   9  -2   3   87.97    4.66
   9  -2   3   80.99    4.55
 -10   2  -3   20.92    1.40
  10  -2   3   20.38    1.44
 -11   2  -3    3.15    0.54
  11  -2   3    2.38    0.42
  11  -2   3    3.46    0.59
  11  -2   3    2.89    0.54
 -12   2  -3   32.28    2.19
  12  -2   3   34.78    2.24
  12  -2   3   38.12    2.12
  12  -2   3   35.49    2.26
  11   1  -3  109.47    5.73
  11   1  -3   95.09    5.63
  11   1  -3  108.91    5.97
  10   1  -3   33.13    2.13
  10   1  -3   34.47    1.88
  10   1  -3   32.48    1.97
  10   1  -3   31.75    2.13
   9   1  -3    2.56    0.48
   9   1  -3    3.15    0.35
   9   1  -3    3.55    0.49
   9   1  -3    3.11    0.43
   9   1  -3    2.60    0.38
   8   1  -3   66.09    3.74
  -8  -1   3   67.14    3.62
   7   1  -3  132.91    6.91
   7   1  -3  135.15    6.97
   7   1  -3  121.90    6.86
   7   1  -3  131.48    6.84
  -7  -1   3  119.60    6.89
  -7  -1   3  139.81    6.93
   6   1  -3  269.55   13.44
   6   1  -3  240.78   13.52
   6   1  -3  257.76   13.61
   6   1  -3  251.26   13.50
  -6  -1   3  269.77   13.51
  -6  -1   3  267.83   13.47
  -6  -1   3  253.95   13.54
   5   1  -3  190.04    9.92
   5   1  -3  189.67   10.04
   5   1  -3  166.35    9.94
   5   1  -3  197.67   10.02
   5   1  -3  191.30    9.99
  -5  -1   3  206.17   10.02
  -5  -1   3  199.08    9.98
   4   1  -3    1.04    0.21
   4   1  -3    1.38    0.17
   4   1  -3    1.23    0.22
   4   1  -3    1.21    0.24
   4   1  -3    1.77    0.20
  -4  -1   3    1.46    0.24
  -4  -1   3    1.97    0.25
  -4  -1   3    1.94    0.24
   3   1  -3  108.47    5.58
   3   1  -3  104.90    5.67
   3   1  -3  107.42    5.65
   3   1  -3  108.48    5.59
   3   1  -3  109.90    5.66
  -3  -1   3  108.85    5.67
  -3  -1   3  104.86    5.64
  -3  -1   3  108.31    5.65
   2   1  -3   52.60    2.87
   2   1  -3   55.78    2.81
   2   1  -3   53.71    2.89
   2   1  -3   57.68    2.88
   2   1  -3   51.40    2.81
  -2  -1   3   51.33    2.90
  -2  -1   3   54.91    2.89
   1   1  -3   75.30    3.87
   1   1  -3   72.59    3.82
   1   1  -3   82.70    3.89
  -1  -1   3   72.89    3.87
  -1  -1   3   74.84    3.82
  -1  -1   3   72.61    3.86
  -1  -1   3   63.57    3.89
   0   1  -3  334.71   17.59
   0  -1   3  346.63   17.63
   0  -1   3  339.95   17.58
   0  -1   3  340.46   17.63
   0  -1   3  341.20   17.62
   0  -1   3  341.62   17.62
  -1   1  -3  191.89    9.19
  -1   1  -3  170.68    9.16
   1  -1   3  177.24    9.16
   1  -1   3  173.76    9.17
   1  -1   3  169.96    9.17
  -2   1  -3   27.65    1.53
  -2   1  -3   30.17    1.53
   2  -1   3   26.44    1.56
   2  -1   3   29.70    1.53
   2  -1   3   26.78    1.53
   2  -1   3   25.84    1.56
   2  -1   3   29.02    1.53
  -3   1  -3   19.70    1.26
  -3   1  -3   20.94    1.26
  -3   1  -3   23.39    1.30
   3  -1   3   23.71    1.27
   3  -1   3   24.10    1.31
  -4   1  -3  234.17   11.86
  -4   1  -3  250.24   11.88
  -4   1  -3  207.81   11.86
  -4   1  -3  205.81   11.88
   4  -1   3  234.54   11.90
   4  -1   3  216.75   11.86
   4  -1   3  240.08   11.87
   4  -1   3  234.99   11.85
  -5   1  -3  585.42   31.64
  -5   1  -3  644.58   31.63
  -5   1  -3  629.58   31.61
  -5   1  -3  624.68   31.63
   5  -1   3  570.72   31.63
   5  -1   3  580.22   31.61
   5  -1   3  645.10   31.63
   5  -1   3  610.60   31.60
  -6   1  -3  208.87   10.98
  -6   1  -3  218.32   10.96
   6  -1   3  218.28   10.93
   6  -1   3  197.16   10.97
   6  -1   3  206.51   10.91
   6  -1   3  197.36   10.94
   6  -1   3  219.54   11.06
  -7   1  -3   23.55    1.51
  -7   1  -3   25.48    1.63
  -7   1  -3   26.64    1.53
   7  -1   3   26.19    1.55
   7  -1   3   25.00    1.48
   7  -1   3   25.35    1.54
   7  -1   3   24.92    1.66
  -8   1  -3   87.91    4.86
   8  -1   3   91.62    4.83
   8  -1   3   85.07    4.85
   8  -1   3   92.43    4.78
  -9   1  -3  187.27    9.38
   9  -1   3  166.52    9.33
   9  -1   3  181.67    9.32
   9  -1   3  167.84    9.37
   9  -1   3  180.75    9.40
 -10   1  -3  131.28    6.78
  10  -1   3  126.74    6.80
  10  -1   3  119.72    6.69
 -11   1  -3   49.68    3.04
  11  -1   3   54.28    3.11
  11  -1   3   51.35    2.99
  11  -1   3   57.20    3.15
 -12   1  -3   18.86    1.38
  12  -1   3   18.24    1.63
  12  -1   3   19.17    1.42
  12  -1   3   19.75    1.43
 -13   1  -3    2.57    0.51
  13  -1   3    1.24    0.49
  13  -1   3    2.63    0.47
  13  -1   3    2.50    0.56
  11   0  -3   25.44    1.78
  11   0  -3   28.71    1.70
  10   0  -3   99.70    5.58
  10   0  -3  104.06    5.65
  10   0  -3  102.03    5.48
 -10   0   3  102.49    5.44
   9   0  -3  112.43    6.19
   9   0  -3  126.59    6.25
   9   0  -3  107.07    6.11
   9   0  -3  118.07    6.28
  -9   0   3  114.75    6.12
  -9   0   3  112.68    6.09
   8   0  -3   60.77    3.56
   8   0  -3   62.20    3.68
   8   0  -3   65.19    3.56
   8   0  -3   76.35    3.70
  -8   0   3   72.74    3.65
  -8   0   3   59.27    3.53
   7   0  -3    1.96    0.35
   7   0  -3    1.13    0.24
   7   0  -3    0.87    0.30
   7   0  -3    1.23    0.30
  -7   0   3    1.51    0.25
  -7   0   3    1.14    0.29
  -7   0   3    0.88    0.22
   6   0  -3   22.48    1.26
   6   0  -3   20.17    1.22
   6   0  -3   19.60    1.31
   6   0  -3   23.06    1.45
  -6   0   3   18.65    1.31
  -6   0   3   21.96    1.22
  -6   0   3   22.69    1.25
  -6   0   3   23.61    1.34
   5   0  -3  216.27   10.29
   5   0  -3  190.98   10.38
   5   0  -3  205.62   10.37
   5   0  -3  191.44   10.31
  -5   0   3  186.41   10.27
  -5   0   3  213.77   10.31
  -5   0   3  190.52   10.36
  -5   0   3  189.53   10.37
   4   0  -3  663.15   33.69
   4   0  -3  626.84   33.78
   4   0  -3  686.43   33.78
   4   0  -3  666.73   33.73
  -4   0   3  676.51   33.69
  -4   0   3  696.98   33.79
  -4   0   3  630.07   33.77
  -4   0   3  580.57   33.71
   3   0  -3  355.57   17.44
   3   0  -3  341.28   17.40
   3   0  -3  315.28   17.43
  -3   0   3  349.16   17.44
  -3   0   3  317.22   17.39
  -3   0   3  339.67   17.44
   2   0  -3    1.38    0.20
   2   0  -3    1.81    0.23
   2   0  -3    1.91    0.23
  -2   0   3    1.91    0.19
  -2   0   3    1.22    0.20
  -2   0   3    2.09    0.24
   1   0  -3  144.95    7.98
   1   0  -3  160.57    7.96
  -1   0   3  149.87    7.98
  -1   0   3  157.94    7.96
  -1   0   3  153.66    7.98
   0   0  -3   62.64    3.19
   0   0  -3   65.96    3.15
   0   0  -3   60.96    3.17
   0   0   3   60.39    3.16
   0   0   3   51.06    3.17
   0   0   3   60.42    3.13
  -2   0  -3  433.48   20.96
  -2   0  -3  390.60   20.95
   2   0   3  410.02   20.92
   2   0   3  389.08   20.93
   2   0   3  387.62   20.95
   2   0   3  418.78   20.92
  -3   0  -3   42.49    2.11
  -3   0  -3   37.93    2.15
  -3   0  -3   37.24    2.12
   3   0   3   39.16    2.11
   3   0   3   38.50    2.15
   3   0   3   37.37    2.12
  -4   0  -3   71.74    3.93
  -4   0  -3   73.68    3.96
  -4   0  -3   74.95    3.94
  -4   0  -3   71.14    3.93
   4   0   3   76.62    3.95
   4   0   3   74.43    3.93
   4   0   3   74.74    3.94
   4   0   3   75.73    3.96
  -5   0  -3   85.16    4.73
  -5   0  -3   82.49    4.71
  -5   0  -3   94.53    4.73
   5   0   3   84.72    4.72
   5   0   3   93.55    4.71
   5   0   3   91.93    4.70
   5   0   3   88.33    4.73
   5   0   3   89.98    4.72
  -6   0  -3  155.85    8.27
  -6   0  -3  147.39    8.18
  -6   0  -3  150.54    8.20
   6   0   3  145.41    8.16
   6   0   3  176.61    8.24
   6   0   3  149.66    8.15
   6   0   3  165.16    8.20
  -7   0  -3  315.95   16.54
  -7   0  -3  316.58   16.56
  -7   0  -3  314.76   16.55
   7   0   3  320.72   16.52
   7   0   3  306.87   16.56
   7   0   3  284.28   16.63
   7   0   3  340.64   16.52
   7   0   3  339.67   16.57
  -8   0  -3  121.45    6.57
  -8   0  -3  127.84    6.68
   8   0   3  124.66    6.51
   8   0   3  111.06    6.51
   8   0   3  122.31    6.55
   8   0   3  127.23    6.55
   8   0   3  126.25    6.75
  -9   0  -3   13.14    0.95
   9   0   3   11.90    0.87
   9   0   3   11.90    1.04
   9   0   3   10.31    0.91
   9   0   3   13.89    0.98
 -10   0  -3   67.64    3.80
  10   0   3   77.23    4.12
  10   0   3   63.37    3.74
  10   0   3   66.57    3.80
 -11   0  -3   96.75    5.05
  11   0   3   94.73    4.94
  11   0   3   85.67    5.03
  11   0   3   85.19    4.97
 -12   0  -3   96.65    5.20
  12   0   3   91.20    5.18
  12   0   3   96.65    5.27
  12   0   3   90.87    5.12
 -13   0  -3   40.84    2.37
  13   0   3   39.32    2.38
  13   0   3   39.74    2.47
  13   0   3   33.17    2.29
  11  -1  -3   27.03    1.81
  11  -1  -3   25.72    1.63
  11  -1  -3   25.12    1.83
 -11   1   3   30.21    1.81
  10  -1  -3    3.71    0.59
  10  -1  -3    2.26    0.49
  10  -1  -3    2.92    0.52
  10  -1  -3    2.53    0.38
  10  -1  -3    2.74    0.39
 -10   1   3    3.30    0.40
   9  -1  -3   70.06    4.05
   9  -1  -3   75.13    4.19
   9  -1  -3   79.15    4.23
   9  -1  -3   72.54    4.04
  -9   1   3   78.99    4.04
   8  -1  -3  192.95   10.24
   8  -1  -3  192.29   10.23
   8  -1  -3  191.77   10.11
  -8   1   3  189.45   10.10
  -8   1   3  200.10   10.10
   7  -1  -3  240.56   13.02
   7  -1  -3  261.15   12.93
   7  -1  -3  240.86   12.91
  -7   1   3  262.28   12.91
  -7   1   3  236.75   12.90
   6  -1  -3  152.64    7.81
   6  -1  -3  148.61    7.70
   6  -1  -3  140.82    7.70
  -6   1   3  155.14    7.80
  -6   1   3  135.97    7.68
  -6   1   3  148.34    7.69
  -6   1   3  150.99    7.80
   5  -1  -3    8.19    0.52
   5  -1  -3    7.34    0.51
   5  -1  -3    8.29    0.62
  -5   1   3    8.35    0.60
  -5   1   3    7.43    0.59
  -5   1   3    7.81    0.51
  -5   1   3    7.55    0.51
   4  -1  -3   29.99    1.73
   4  -1  -3   30.68    1.65
   4  -1  -3   30.92    1.66
   4  -1  -3   35.23    1.76
  -4   1   3   30.91    1.73
  -4   1   3   30.36    1.65
  -4   1   3   28.70    1.64
  -4   1   3   28.86    1.72
   3  -1  -3  361.07   19.15
   3  -1  -3  369.45   19.21
   3  -1  -3  368.50   19.13
  -3   1   3  413.09   19.15
  -3   1   3  369.44   19.22
  -3   1   3  345.57   19.19
  -3   1   3  368.36   19.13
   2  -1  -3  539.04   27.89
   2  -1  -3  542.30   27.94
   2  -1  -3  617.99   27.97
  -2   1   3  521.60   27.89
  -2   1   3  538.42   27.94
  -2   1   3  486.54   27.94
   0  -1  -3   38.27    2.04
   0   1   3   40.15    2.05
   0   1   3   38.46    2.07
   0   1   3   38.13    2.03
  -1  -1  -3   34.39    1.85
  -1  -1  -3   35.67    1.87
   1   1   3   35.61    1.88
   1   1   3   34.85    1.85
   1   1   3   35.89    1.88
   1   1   3   34.97    1.86
   1   1   3   33.40    1.87
  -2  -1  -3   24.76    1.36
  -2  -1  -3   24.37    1.35
   2   1   3   25.05    1.39
   2   1   3   25.09    1.36
   2   1   3   23.84    1.34
  -3  -1  -3  515.29   25.64
  -3  -1  -3  477.71   25.65
  -3  -1  -3  482.76   25.69
   3   1   3  491.27   25.64
   3   1   3  508.74   25.65
   3   1   3  493.64   25.63
   3   1   3  504.25   25.65
  -4  -1  -3  899.34   46.51
  -4  -1  -3  851.26   46.51
   4   1   3  940.64   46.51
   4   1   3  920.86   46.52
   4   1   3  894.21   46.50
  -5  -1  -3   67.02    3.57
  -5  -1  -3   65.86    3.57
  -5  -1  -3   65.02    3.57
   5   1   3   62.07    3.54
   5   1   3   68.93    3.56
   5   1   3   68.18    3.56
   5   1   3   67.94    3.57
  -6  -1  -3   22.09    1.41
  -6  -1  -3   17.65    1.15
  -6  -1  -3   18.33    1.15
   6   1   3   19.00    1.13
   6   1   3   18.70    1.14
   6   1   3   22.82    1.17
   6   1   3   17.58    1.13
   6   1   3   17.08    1.15
  -7  -1  -3  126.20    6.57
  -7  -1  -3  116.97    6.57
  -7  -1  -3  121.77    6.57
   7   1   3  126.14    6.54
   7   1   3  122.33    6.58
   7   1   3  123.13    6.54
   7   1   3  129.22    6.56
  -8  -1  -3  170.57    8.78
  -8  -1  -3  158.14    8.48
   8   1   3  165.68    8.52
   8   1   3  152.88    8.45
   8   1   3  158.99    8.45
   8   1   3  163.15    8.44
   8   1   3  153.09    8.44
  -9  -1  -3  183.57    9.66
  -9  -1  -3  182.82    9.67
   9   1   3  182.65    9.69
   9   1   3  198.72    9.64
   9   1   3  165.82    9.61
 -10  -1  -3   64.66    3.45
  10   1   3   59.95    3.50
  10   1   3   52.50    3.38
  10   1   3   67.57    3.44
 -11  -1  -3    9.36    0.86
  11   1   3   10.88    0.96
  11   1   3    9.13    0.85
 -12  -1  -3   39.07    2.47
  12   1   3   39.48    2.44
  12   1   3   42.28    2.58
  12   1   3   43.40    2.49
 -13  -1  -3   25.27    1.73
  13   1   3   25.47    1.74
  13   1   3   28.30    1.76
  13   1   3   26.22    1.86
  11  -2  -3   37.60    2.47
  11  -2  -3   41.98    2.51
 -11   2   3   39.67    2.28
  10  -2  -3  124.78    6.54
  10  -2  -3  114.25    6.51
  10  -2  -3  121.88    6.32
 -10   2   3  116.51    6.36
   9  -2  -3   60.70    3.34
   9  -2  -3   55.85    3.17
   9  -2  -3   57.72    3.14
  -9   2   3   57.56    3.17
   8  -2  -3    2.42    0.44
   8  -2  -3    2.45    0.30
   8  -2  -3    2.53    0.44
   8  -2  -3    2.41    0.31
   8  -2  -3    2.18    0.33
  -8   2   3    1.95    0.30
   7  -2  -3  213.82   10.70
   7  -2  -3  207.02   10.79
   7  -2  -3  203.87   10.65
   7  -2  -3  194.16   10.79
   7  -2  -3  205.54   10.65
  -7   2   3  204.39   10.68
   6  -2  -3  325.99   16.88
   6  -2  -3  331.02   17.02
   6  -2  -3  340.72   16.92
   6  -2  -3  341.35   17.01
  -6   2   3  337.15   17.00
  -6   2   3  303.10   17.00
  -6   2   3  304.74   16.90
   5  -2  -3  261.28   13.42
   5  -2  -3  253.21   13.39
  -5   2   3  228.92   13.30
  -5   2   3  266.60   13.28
  -5   2   3  258.71   13.41
  -5   2   3  272.13   13.39
   4  -2  -3  317.63   16.58
   4  -2  -3  314.78   16.65
   4  -2  -3  363.33   16.69
  -4   2   3  310.62   16.55
  -4   2   3  299.70   16.63
  -4   2   3  318.22   16.67
   3  -2  -3   11.28    0.65
   3  -2  -3   11.28    0.74
   3  -2  -3   10.81    0.72
  -3   2   3   11.21    0.66
  -3   2   3   10.47    0.70
  -3   2   3   13.64    0.76
   2  -2  -3  199.64   10.91
   2  -2  -3  210.78   10.89
   2  -2  -3  212.67   10.84
  -2   2   3  201.57   10.91
  -2   2   3  223.84   10.85
   0  -2  -3   62.81    3.34
   0  -2  -3   59.91    3.32
   0  -2  -3   62.79    3.32
   0   2   3   62.59    3.32
   0   2   3   64.08    3.35
   0   2   3   71.26    3.33
   0   2   3   62.15    3.34
  -1  -2  -3  364.89   18.61
  -1  -2  -3  365.24   18.61
   1   2   3  349.50   18.61
   1   2   3  369.77   18.61
   1   2   3  362.86   18.61
   1   2   3  356.18   18.60
   1   2   3  357.45   18.61
   1   2   3  356.51   18.60
  -2  -2  -3    0.67    0.13
  -2  -2  -3    0.65    0.14
   2   2   3    0.57    0.13
   2   2   3    0.83    0.14
   2   2   3    0.97    0.14
   2   2   3    0.85    0.17
   2   2   3    0.97    0.14
  -3  -2  -3   53.34    3.13
  -3  -2  -3   56.29    3.07
   3   2   3   60.27    3.09
   3   2   3   56.62    3.08
   3   2   3   58.73    3.09
   3   2   3   57.72    3.08
   3   2   3   62.99    3.08
  -4  -2  -3  232.24   11.53
  -4  -2  -3  228.05   11.52
   4   2   3  215.59   11.51
   4   2   3  232.86   11.54
   4   2   3  219.14   11.52
   4   2   3  200.96   11.51
  -5  -2  -3  255.13   12.27
  -5  -2  -3  223.61   12.26
   5   2   3  239.19   12.25
   5   2   3  242.19   12.27
   5   2   3  225.80   12.25
   5   2   3  226.12   12.22
  -6  -2  -3  139.86    7.40
  -6  -2  -3  138.21    7.38
  -6  -2  -3  151.58    7.41
   6   2   3  133.13    7.38
   6   2   3  137.80    7.40
   6   2   3  143.72    7.35
   6   2   3  137.02    7.37
  -7  -2  -3   45.20    2.43
  -7  -2  -3   40.92    2.43
  -7  -2  -3   40.47    2.41
   7   2   3   44.76    2.38
   7   2   3   44.41    2.43
   7   2   3   43.87    2.44
   7   2   3   43.37    2.41
   7   2   3   41.88    2.41
  -8  -2  -3    0.57    0.23
  -8  -2  -3   -0.22    0.21
   8   2   3   -0.04    0.21
   8   2   3    0.00    0.21
   8   2   3    0.26    0.20
   8   2   3    0.24    0.24
   8   2   3    0.34    0.24
  -9  -2  -3   39.07    2.25
   9   2   3   36.71    2.18
   9   2   3   36.04    2.21
   9   2   3   41.39    2.29
 -10  -2  -3  163.47    8.53
 -10  -2  -3  158.54    8.53
  10   2   3  158.88    8.50
  10   2   3  159.44    8.57
 -11  -2  -3  108.24    6.03
  11   2   3  105.22    6.08
  11   2   3  108.92    5.98
  11   2   3  122.08    6.05
 -12  -2  -3   21.79    1.53
  12   2   3   25.91    1.59
  12   2   3   24.16    1.64
  12   2   3   19.98    1.47
  11  -3  -3   38.73    2.36
  11  -3  -3   34.45    2.33
 -11   3   3   36.47    2.13
  10  -3  -3   36.61    2.54
  10  -3  -3   45.88    2.59
 -10   3   3   43.79    2.43
   9  -3  -3   89.61    5.36
   9  -3  -3  100.87    5.25
  -9   3   3  101.62    5.22
   8  -3  -3   76.50    4.23
   8  -3  -3   73.06    4.19
   8  -3  -3   75.73    4.09
  -8   3   3   78.38    4.09
   7  -3  -3   69.26    3.96
   7  -3  -3   67.78    3.83
   7  -3  -3   73.88    4.02
  -7   3   3   74.71    3.83
   6  -3  -3   68.86    3.87
   6  -3  -3   71.08    3.99
   6  -3  -3   71.10    3.95
  -6   3   3   68.58    3.92
  -6   3   3   84.03    3.90
  -6   3   3   72.19    4.26
   5  -3  -3  187.21    9.99
   5  -3  -3  181.36    9.82
   5  -3  -3  184.78    9.93
  -5   3   3  193.14    9.92
  -5   3   3  196.80    9.88
   4  -3  -3  124.04    6.62
   4  -3  -3  116.03    6.52
   4  -3  -3  122.71    6.56
  -4   3   3  130.92    6.53
  -4   3   3  130.43    6.56
   3  -3  -3  283.66   14.92
   3  -3  -3  285.29   14.88
   3  -3  -3  291.18   14.85
  -3   3   3  312.79   14.86
  -3   3   3  283.60   14.87
  -3   3   3  264.83   14.91
   2  -3  -3  644.22   33.34
   2  -3  -3  572.53   33.37
   2  -3  -3  639.32   33.32
  -2   3   3  659.63   33.34
  -2   3   3  714.86   33.39
   1  -3  -3    2.85    0.24
   1  -3  -3    2.21    0.27
   1  -3  -3    1.97    0.22
  -1   3   3    2.71    0.22
  -1   3   3    2.08    0.26
   0  -3  -3  395.14   19.37
   0  -3  -3  359.96   19.37
   0  -3  -3  374.14   19.39
   0   3   3  379.71   19.35
   0   3   3  370.21   19.38
   0   3   3  379.05   19.36
   0   3   3  380.29   19.39
   0   3   3  362.50   19.36
  -1  -3  -3  336.37   18.15
  -1  -3  -3  339.50   18.15
   1   3   3  366.92   18.15
   1   3   3  371.51   18.16
   1   3   3  342.25   18.15
   1   3   3  343.34   18.16
   1   3   3  360.08   18.18
  -2  -3  -3  252.08   13.54
  -2  -3  -3  253.74   13.53
   2   3   3  266.49   13.55
   2   3   3  254.29   13.54
   2   3   3  269.24   13.54
   2   3   3  262.06   13.54
   2   3   3  266.99   13.51
   2   3   3  266.00   13.51
  -3  -3  -3  247.55   13.13
  -3  -3  -3  245.57   13.13
   3   3   3  249.15   13.13
   3   3   3  256.69   13.12
   3   3   3  254.36   13.09
   3   3   3  264.45   13.08
  -4  -3  -3   27.26    1.52
  -4  -3  -3   26.64    1.52
  -4  -3  -3   27.59    1.51
  -4  -3  -3   24.67    1.46
   4   3   3   27.26    1.51
   4   3   3   26.86    1.45
   4   3   3   26.45    1.51
   4   3   3   27.94    1.51
  -5  -3  -3   79.23    4.18
  -5  -3  -3   72.07    4.14
  -5  -3  -3   84.44    4.20
  -5  -3  -3   76.81    4.19
   5   3   3   74.93    4.18
   5   3   3   80.05    4.19
   5   3   3   81.36    4.19
  -6  -3  -3  137.17    7.17
  -6  -3  -3  131.66    7.15
  -6  -3  -3  131.50    7.25
  -6  -3  -3  140.67    7.13
   6   3   3  133.27    7.15
   6   3   3  143.70    7.15
   6   3   3  126.72    7.13
   6   3   3  138.79    7.08
  -7  -3  -3  143.86    7.82
  -7  -3  -3  146.47    7.86
  -7  -3  -3  152.63    7.85
  -7  -3  -3  154.61    7.89
   7   3   3  141.68    7.78
   7   3   3  158.17    7.87
   7   3   3  140.91    7.84
   7   3   3  152.14    7.88
  -8  -3  -3   70.48    3.71
   8   3   3   69.59    3.76
   8   3   3   64.92    3.71
   8   3   3   66.30    3.64
  -9  -3  -3   28.85    1.88
  -9  -3  -3   31.44    1.92
   9   3   3   32.33    1.97
   9   3   3   35.64    1.93
 -10  -3  -3    2.81    0.46
 -10  -3  -3    2.25    0.40
  10   3   3    1.93    0.35
  10   3   3    2.74    0.50
 -11  -3  -3   48.69    2.89
  11   3   3   51.91    2.91
  11   3   3   51.89    2.98
  11   3   3   46.93    2.91
 -12  -3  -3   88.86    5.19
  12   3   3   97.88    5.30
  12   3   3   91.61    5.12
  12   3   3   99.35    5.22
  11  -4  -3    4.88    0.80
  11  -4  -3    4.73    0.70
 -11   4   3    5.35    0.63
  10  -4  -3    0.51    0.37
  10  -4  -3   -0.49    0.37
 -10   4   3    0.28    0.28
   9  -4  -3   11.38    1.03
   9  -4  -3   12.28    0.88
   9  -4  -3   11.86    1.03
  -9   4   3   12.16    0.97
   8  -4  -3   63.48    3.53
  -8   4   3   62.29    3.43
   7  -4  -3  187.29    9.94
   7  -4  -3  203.87   10.10
  -7   4   3  178.70   10.00
   6  -4  -3   99.39    5.35
   6  -4  -3  102.14    5.41
   6  -4  -3  112.40    5.51
  -6   4   3   91.86    5.37
  -6   4   3   99.94    5.36
   5  -4  -3    1.50    0.33
   5  -4  -3    2.21    0.27
   5  -4  -3    1.43    0.32
  -5   4   3    2.50    0.30
  -5   4   3    2.34    0.29
  -5   4   3    1.75    0.31
   4  -4  -3   36.15    1.95
   4  -4  -3   37.20    1.98
   4  -4  -3   29.34    2.02
  -4   4   3   33.82    1.96
  -4   4   3   37.71    1.97
  -4   4   3   39.85    2.06
   3  -4  -3  268.06   14.27
   3  -4  -3  275.28   14.20
   3  -4  -3  274.71   14.20
  -3   4   3  284.83   14.21
  -3   4   3  265.61   14.26
  -3   4   3  274.73   14.19
   2  -4  -3  356.87   18.17
   2  -4  -3  321.85   18.18
   2  -4  -3  339.36   18.22
  -2   4   3  360.84   18.22
  -2   4   3  377.91   18.18
  -2   4   3  350.36   18.15
   1  -4  -3  356.11   20.87
   1  -4  -3  413.52   20.91
   1  -4  -3  413.29   20.94
  -1   4   3  424.34   20.92
  -1   4   3  410.23   20.93
  -1   4   3  409.39   20.87
   0  -4  -3   29.23    1.61
   0  -4  -3   32.16    1.60
   0  -4  -3   29.74    1.64
   0   4   3   28.56    1.60
   0   4   3   30.49    1.68
   0   4   3   32.19    1.65
   0   4   3   28.21    1.59
  -1  -4  -3   43.88    2.37
  -1  -4  -3   43.96    2.34
  -1  -4  -3   46.56    2.39
   1   4   3   44.64    2.35
   1   4   3   42.91    2.32
   1   4   3   43.34    2.34
   1   4   3   43.90    2.33
   1   4   3   43.20    2.37
  -2  -4  -3   82.34    4.41
  -2  -4  -3   80.90    4.43
  -2  -4  -3   84.00    4.39
   2   4   3   89.05    4.39
   2   4   3   81.48    4.44
   2   4   3   85.79    4.41
   2   4   3   85.30    4.43
  -3  -4  -3  445.50   23.25
  -3  -4  -3  450.15   23.24
   3   4   3  447.60   23.26
   3   4   3  455.45   23.23
   3   4   3  440.29   23.25
   3   4   3  457.46   23.25
  -4  -4  -3  324.34   17.00
  -4  -4  -3  331.93   17.00
   4   4   3  313.74   17.00
   4   4   3  338.69   17.01
   4   4   3  334.10   17.01
   4   4   3  322.98   16.98
  -5  -4  -3  222.01   11.58
  -5  -4  -3  209.96   11.57
   5   4   3  219.40   11.58
   5   4   3  219.46   11.58
   5   4   3  230.15   11.59
   5   4   3  230.23   11.58
  -6  -4  -3    7.75    0.62
  -6  -4  -3    7.71    0.59
  -6  -4  -3    7.23    0.51
  -6  -4  -3    7.60    0.61
   6   4   3    6.43    0.59
   6   4   3    7.89    0.51
   6   4   3    6.82    0.60
   6   4   3    7.55    0.60
  -7  -4  -3   26.01    1.59
  -7  -4  -3   25.81    1.52
  -7  -4  -3   27.73    1.76
   7   4   3   26.97    1.46
   7   4   3   23.99    1.55
   7   4   3   27.44    1.67
  -8  -4  -3   85.25    4.63
  -8  -4  -3   88.51    4.71
   8   4   3   85.30    4.58
   8   4   3   87.07    4.71
   8   4   3   87.25    4.72
  -9  -4  -3  135.81    7.16
  -9  -4  -3  135.05    7.10
   9   4   3  134.88    7.03
   9   4   3  126.84    7.17
   9   4   3  136.19    7.16
 -10  -4  -3   74.62    4.27
  10   4   3   81.64    4.36
  10   4   3   73.07    4.30
  10   4   3   85.44    4.41
  11   4   3   29.13    1.95
  11   4   3   29.67    1.76
  11   4   3   32.20    1.93
  12   4   3    5.13    0.66
  12   4   3    4.57    0.62
  12   4   3    4.32    0.68
  11  -5  -3   89.70    4.81
  11  -5  -3   77.01    4.69
  10  -5  -3   64.15    3.63
  10  -5  -3   59.68    3.68
 -10   5   3   64.62    3.51
   9  -5  -3   19.72    1.76
   9  -5  -3   21.08    1.50
  -9   5   3   19.15    1.29
   8  -5  -3    0.38    0.35
   8  -5  -3    0.74    0.26
   8  -5  -3   -0.22    0.27
  -8   5   3    0.38    0.28
   7  -5  -3    8.37    0.75
   7  -5  -3    8.28    0.76
   7  -5  -3    8.22    0.83
  -7   5   3    9.36    0.71
   6  -5  -3  112.14    6.51
   6  -5  -3  136.59    6.65
   6  -5  -3  110.15    6.48
  -6   5   3  133.42    6.51
   5  -5  -3  140.62    7.32
   5  -5  -3  151.14    7.35
   5  -5  -3  128.91    7.51
  -5   5   3  136.00    7.31
  -5   5   3  138.98    7.33
   4  -5  -3   36.43    2.21
   4  -5  -3   39.80    2.12
   4  -5  -3   40.52    2.14
  -4   5   3   36.93    2.19
  -4   5   3   36.25    2.10
  -4   5   3   41.34    2.15
   3  -5  -3   17.33    1.01
   3  -5  -3   15.48    0.89
   3  -5  -3   14.22    0.91
  -3   5   3   13.33    0.95
  -3   5   3   16.50    0.94
  -3   5   3   14.07    0.87
   2  -5  -3    1.03    0.23
   2  -5  -3    1.28    0.20
  -2   5   3    0.92    0.20
  -2   5   3    0.89    0.14
  -2   5   3    0.77    0.19
   1  -5  -3  217.50   10.67
   1  -5  -3  204.00   10.74
  -1   5   3  201.52   10.73
  -1   5   3  204.81   10.66
  -1   5   3  202.81   10.74
   0  -5  -3  311.38   16.89
   0  -5  -3  332.57   16.93
   0  -5  -3  345.96   16.94
   0   5   3  331.91   16.95
   0   5   3  337.40   16.90
   0   5   3  301.82   16.92
  -1  -5  -3  414.89   23.30
  -1  -5  -3  464.26   23.29
  -1  -5  -3  437.90   23.31
   1   5   3  452.44   23.29
   1   5   3  466.80   23.24
   1   5   3  473.18   23.33
   1   5   3  444.91   23.27
  -2  -5  -3   51.13    2.89
  -2  -5  -3   53.84    2.92
  -2  -5  -3   54.94    2.87
   2   5   3   52.76    2.86
   2   5   3   56.59    2.93
   2   5   3   53.97    2.94
   2   5   3   58.53    2.88
  -3  -5  -3   70.81    3.68
  -3  -5  -3   69.81    3.70
   3   5   3   67.31    3.71
   3   5   3   71.22    3.71
   3   5   3   71.81    3.66
   3   5   3   64.31    3.71
  -4  -5  -3  189.28   10.17
  -4  -5  -3  193.99   10.19
   4   5   3  214.27   10.20
   4   5   3  188.20   10.19
   4   5   3  186.27   10.19
   4   5   3  197.95   10.16
  -5  -5  -3  141.78    7.40
  -5  -5  -3  140.76    7.39
   5   5   3  138.07    7.41
   5   5   3  135.20    7.39
   5   5   3  143.67    7.38
   5   5   3  141.71    7.39
  -6  -5  -3  434.65   21.43
  -6  -5  -3  408.86   21.16
   6   5   3  421.18   21.11
   6   5   3  394.52   21.07
   6   5   3  386.13   21.13
   6   5   3  391.05   21.08
  -7  -5  -3   98.01    5.42
   7   5   3  105.64    5.41
   7   5   3   94.73    5.67
   7   5   3  102.77    5.41
   8   5   3    0.24    0.24
   8   5   3    0.13    0.29
   8   5   3    0.72    0.30
   9   5   3   42.16    2.48
   9   5   3   41.53    2.48
   9   5   3   42.38    2.44
  10   5   3   42.94    2.61
  10   5   3   44.23    2.40
  10   5   3   43.02    2.58
  10   5   3   45.33    2.56
  11   5   3   78.31    4.52
  11   5   3   83.51    4.47
  11   5   3   84.43    4.51
  11   5   3   75.83    4.35
  12   5   3   64.29    3.75
  12   5   3   62.09    3.59
  10  -6  -3   73.24    4.21
  10  -6  -3   69.54    4.08
 -10   6   3   73.19    4.00
   9  -6  -3   86.97    5.21
  -9   6   3   98.85    5.07
   8  -6  -3   79.55    4.39
   8  -6  -3   80.59    4.26
  -8   6   3   71.05    4.20
   7  -6  -3   67.56    3.63
   7  -6  -3   58.16    3.73
   7  -6  -3   60.60    3.49
  -7   6   3   68.40    3.52
   6  -6  -3   16.65    1.03
   6  -6  -3   15.93    1.02
   6  -6  -3   16.38    1.16
  -6   6   3   14.97    1.00
  -6   6   3   13.48    1.01
   5  -6  -3  111.57    5.95
   5  -6  -3  109.76    6.02
   5  -6  -3  118.66    6.09
  -5   6   3  108.39    5.98
  -5   6   3  113.96    5.93
   4  -6  -3  197.67   10.33
   4  -6  -3  219.56   10.77
   4  -6  -3  198.15   10.29
  -4   6   3  184.14   10.38
  -4   6   3  207.03   10.35
  -4   6   3  181.18   10.27
   3  -6  -3  266.29   13.17
   3  -6  -3  241.57   13.23
   3  -6  -3  229.07   13.27
  -3   6   3  278.81   13.17
   2  -6  -3  104.86    6.26
   2  -6  -3  115.58    6.17
  -2   6   3  122.15    6.20
  -2   6   3  125.08    6.20
   1  -6  -3    7.61    0.45
   1  -6  -3    6.96    0.54
  -1   6   3    7.08    0.45
  -1   6   3    6.24    0.53
  -1   6   3    6.41    0.51
   0  -6  -3    5.59    0.43
   0  -6  -3    5.40    0.40
   0   6   3    5.57    0.47
   0   6   3    5.51    0.42
   0   6   3    5.40    0.40
  -1  -6  -3  337.95   17.37
  -1  -6  -3  324.70   17.31
  -1  -6  -3  333.78   17.33
   1   6   3  355.56   17.34
   1   6   3  321.19   17.32
  -2  -6  -3  369.60   19.40
  -2  -6  -3  366.32   19.33
  -2  -6  -3  369.29   19.42
   2   6   3  389.49   19.34
   2   6   3  343.28   19.33
   2   6   3  397.72   19.44
   2   6   3  385.44   19.40
  -3  -6  -3  270.57   15.04
  -3  -6  -3  284.36   15.08
   3   6   3  299.09   15.10
   3   6   3  294.62   15.02
   3   6   3  283.71   15.09
   3   6   3  308.67   15.18
  -4  -6  -3    8.63    0.63
  -4  -6  -3    8.01    0.61
   4   6   3    8.88    0.65
   4   6   3    8.42    0.59
   4   6   3    7.80    0.64
   4   6   3    9.13    0.65
  -5  -6  -3    4.56    0.47
  -5  -6  -3    4.71    0.48
   5   6   3    4.50    0.45
   5   6   3    5.43    0.50
  -6  -6  -3  140.29    8.14
   6   6   3  160.27    8.11
   6   6   3  160.38    8.15
   7   6   3  212.01   10.61
   7   6   3  192.78   10.56
   7   6   3  198.45   10.58
   8   6   3  206.46   11.15
   8   6   3  220.73   11.15
   8   6   3  207.29   11.54
   9   6   3   50.22    2.83
   9   6   3   47.71    2.84
  10   6   3    1.11    0.39
  10   6   3    1.70    0.45
  10   6   3    1.55    0.37
  11   6   3   20.87    1.57
  11   6   3   25.47    1.61
  11   6   3   22.05    1.51
  10  -7  -3   22.77    1.61
  10  -7  -3   22.54    1.73
 -10   7   3   24.32    1.59
   9  -7  -3   46.05    2.79
   9  -7  -3   46.39    2.78
  -9   7   3   41.33    2.58
   8  -7  -3   92.63    5.01
   8  -7  -3   88.10    4.82
  -8   7   3   84.46    4.81
   7  -7  -3  100.12    5.15
   7  -7  -3   80.52    5.14
  -7   7   3   97.02    5.06
  -7   7   3   94.42    4.99
   6  -7  -3  139.39    6.88
   6  -7  -3  132.08    7.04
  -6   7   3  118.57    6.83
   5  -7  -3  139.12    7.32
   5  -7  -3  137.05    7.38
   5  -7  -3  135.58    7.47
  -5   7   3  145.16    7.30
   4  -7  -3    1.61    0.24
   4  -7  -3    2.32    0.34
   4  -7  -3    1.77    0.44
  -4   7   3    1.57    0.31
  -4   7   3    2.22    0.24
   3  -7  -3   91.59    5.12
   3  -7  -3   96.97    5.08
  -3   7   3   98.72    5.10
  -3   7   3   93.14    5.11
   2  -7  -3  226.94   12.00
   2  -7  -3  232.98   12.12
   2  -7  -3  227.73   12.13
  -2   7   3  229.55   12.12
  -2   7   3  241.90   12.13
   1  -7  -3   89.61    4.83
   1  -7  -3   92.20    4.91
  -1   7   3   89.66    4.92
  -1   7   3   93.10    4.91
  -1   7   3   96.23    4.84
   0  -7  -3  180.08    9.34
   0  -7  -3  175.10    9.26
   0  -7  -3  173.07    9.28
   0   7   3  181.82    9.26
   0   7   3  173.43    9.28
   0   7   3  183.20    9.33
  -1  -7  -3  101.82    5.38
  -1  -7  -3   99.01    5.41
  -1  -7  -3  100.86    5.35
   1   7   3  102.62    5.43
   1   7   3   97.41    5.35
   1   7   3  110.21    5.39
  -2  -7  -3   35.48    1.94
  -2  -7  -3   32.31    1.90
   2   7   3   36.37    1.95
   2   7   3   31.47    1.95
  -3  -7  -3  312.21   16.52
  -3  -7  -3  298.54   16.45
   3   7   3  365.70   16.65
   3   7   3  310.69   16.54
   3   7   3  315.19   16.52
   3   7   3  304.86   16.43
  -4  -7  -3  200.73   10.54
  -4  -7  -3  193.85   10.57
   4   7   3  218.84   10.70
   4   7   3  194.77   10.50
  -5  -7  -3   42.19    2.35
   5   7   3   42.88    2.33
   5   7   3   41.30    2.39
   5   7   3   41.34    2.39
  -6  -7  -3   51.68    2.86
   6   7   3   49.62    2.88
   6   7   3   51.66    2.87
   6   7   3   51.55    2.83
   7   7   3   24.66    1.55
   7   7   3   24.88    1.58
   8   7   3   87.72    4.54
   8   7   3   79.56    4.57
   8   7   3   81.11    4.66
   9   7   3  117.86    6.30
   9   7   3  114.06    6.29
   9   7   3  117.56    6.34
  10   7   3   63.94    3.72
  10   7   3   70.67    3.76
  10   7   3   62.78    3.75
  11   7   3   32.36    1.99
  11   7   3   26.89    2.10
  11   7   3   30.54    1.95
   9  -8  -3   90.44    5.01
   9  -8  -3   92.05    5.72
  -9   8   3   91.40    5.03
   8  -8  -3    2.27    0.42
   8  -8  -3    1.74    0.50
   7  -8  -3   20.84    1.30
   7  -8  -3   22.31    1.53
  -7   8   3   21.91    1.39
  -7   8   3   18.00    1.26
   6  -8  -3   81.28    3.99
  -6   8   3   67.57    3.83
  -6   8   3   60.41    3.69
   5  -8  -3  214.30   11.87
   5  -8  -3  209.97   11.67
  -5   8   3  234.66   11.67
  -5   8   3  239.16   11.83
   4  -8  -3  232.70   12.91
  -4   8   3  258.31   12.89
   3  -8  -3   81.48    4.23
  -3   8   3   71.83    4.32
   2  -8  -3    4.88    0.57
   2  -8  -3    5.54    0.41
  -2   8   3    5.70    0.42
  -2   8   3    5.40    0.56
  -2   8   3    5.62    0.54
   1  -8  -3  157.95    8.29
   1  -8  -3  152.82    8.30
   1  -8  -3  156.34    8.13
  -1   8   3  162.73    8.14
  -1   8   3  152.53    8.24
  -1   8   3  152.29    8.19
   0  -8  -3  214.16   11.09
   0  -8  -3  217.54   11.11
   0   8   3  203.83   11.16
   0   8   3  211.19   11.10
   0   8   3  217.28   11.09
  -1  -8  -3  157.45    8.47
  -1  -8  -3  162.01    8.44
   1   8   3  170.80    8.49
   1   8   3  151.94    8.43
   1   8   3  166.80    8.64
  -2  -8  -3  128.23    7.15
   2   8   3  151.72    7.25
   2   8   3  128.16    7.16
  -3  -8  -3   20.76    1.38
  -3  -8  -3   23.12    1.40
   3   8   3   26.31    1.46
   3   8   3   23.04    1.28
  -4  -8  -3   18.99    1.16
   4   8   3   20.33    1.25
   4   8   3   18.45    1.22
   4   8   3   18.95    1.12
  -5  -8  -3  102.82    5.42
   5   8   3  107.39    5.50
   5   8   3   99.58    5.44
   5   8   3   96.54    5.47
  -6  -8  -3  122.95    6.90
   6   8   3  136.74    6.97
   6   8   3  124.65    6.87
   6   8   3  135.70    6.96
   7   8   3   64.02    3.49
   7   8   3   64.35    3.55
   7   8   3   61.03    3.55
   8   8   3   13.98    1.04
   8   8   3   15.08    1.11
   8   8   3   14.02    1.10
   9   8   3    2.54    0.47
   9   8   3    2.34    0.49
   9   8   3    2.09    0.46
  10   8   3   51.62    3.30
  10   8   3   50.09    3.00
  10   8   3   52.20    3.01
   8  -9  -3   97.18    5.87
  -8   9   3  112.84    5.77
   7  -9  -3   43.62    2.44
  -7   9   3   40.31    2.46
  -7   9   3   47.42    2.60
   6  -9  -3    4.87    0.70
   6  -9  -3    3.90    0.41
  -6   9   3    4.80    0.65
  -6   9   3    4.10    0.43
   5  -9  -3    3.31    0.71
  -5   9   3    3.96    0.50
   4  -9  -3   82.79    4.64
  -4   9   3   84.89    4.60
   3  -9  -3  107.82    5.71
  -3   9   3  102.38    5.67
   2  -9  -3  128.45    7.17
   2  -9  -3  155.71    7.45
  -2   9   3  130.96    7.18
  -2   9   3  134.30    7.29
  -2   9   3  138.66    7.32
   1  -9  -3   18.22    1.10
   1  -9  -3   17.43    1.03
  -1   9   3   18.39    1.04
  -1   9   3   14.40    1.08
  -1   9   3   16.45    1.14
   0  -9  -3    0.24    0.19
   0  -9  -3   -0.01    0.19
   0   9   3    0.48    0.27
   0   9   3    0.16    0.20
   0   9   3    0.15    0.19
  -1  -9  -3   53.47    3.00
  -1  -9  -3   55.01    2.95
   1   9   3   56.70    3.08
   1   9   3   54.03    3.00
   1   9   3   55.01    2.96
  -2  -9  -3  147.06    7.76
   2   9   3  146.51    7.81
   3   9   3  159.16    8.13
   3   9   3  146.56    8.08
  -4  -9  -3   82.40    4.68
   4   9   3   85.90    4.78
   4   9   3   94.18    4.82
   4   9   3   90.37    4.65
  -5  -9  -3    3.56    0.46
   5   9   3    3.93    0.51
   5   9   3    4.20    0.50
  -6  -9  -3   22.42    1.57
   6   9   3   29.11    1.68
   6   9   3   27.25    1.55
   6   9   3   25.50    1.66
   7   9   3   64.41    3.77
   7   9   3   69.08    3.79
   7   9   3   67.58    3.68
   8   9   3   76.17    4.07
   8   9   3   69.54    4.07
   8   9   3   70.93    3.98
   9   9   3   43.25    2.46
   9   9   3   41.36    2.51
   9   9   3   39.72    2.53
   8 -10  -3   25.93    1.89
   7 -10  -3  108.96    6.07
  -7  10   3  107.67    5.94
   6 -10  -3  115.88    6.24
  -6  10   3  109.09    6.13
   5 -10  -3   48.77    2.98
  -5  10   3   51.21    2.92
   4 -10  -3   18.14    1.30
  -4  10   3   16.25    1.23
   3 -10  -3   12.98    1.02
   2 -10  -3   71.92    3.94
   2 -10  -3   67.97    3.69
  -2  10   3   67.10    3.70
  -2  10   3   69.54    3.86
   1 -10  -3  163.00    8.67
   1 -10  -3  169.80    8.73
  -1  10   3  177.39    8.82
  -1  10   3  164.51    8.68
  -1  10   3  152.80    8.72
   0 -10  -3  110.13    5.85
   0 -10  -3  120.59    5.98
   0  10   3  107.17    5.85
   0  10   3  112.07    5.96
   0  10   3  101.42    5.84
  -1 -10  -3    7.93    0.59
   1  10   3    7.94    0.66
   1  10   3    7.82    0.75
   1  10   3    7.63    0.59
   2  10   3    4.87    0.53
   3  10   3   15.43    1.15
   3  10   3   16.69    1.11
   4  10   3  109.21    6.01
   4  10   3  112.53    6.00
   5  10   3  152.22    7.79
   5  10   3  150.09    7.94
   5  10   3  142.47    7.94
  -6 -10  -3   32.29    2.04
   6  10   3   32.52    1.98
   6  10   3   35.95    2.13
   6  10   3   39.36    2.16
   7  10   3    2.25    0.45
   7  10   3    1.36    0.34
   7  10   3    2.32    0.47
   8  10   3   12.54    0.94
   8  10   3   11.73    1.04
   6 -11  -3   35.15    2.34
  -6  11   3   37.25    2.27
   5 -11  -3   66.81    3.77
  -5  11   3   62.71    3.69
   4 -11  -3   94.40    5.23
  -4  11   3   94.47    5.22
   3 -11  -3   57.38    3.35
  -3  11   3   60.29    3.38
   2 -11  -3   15.01    1.08
   2 -11  -3   18.44    1.26
  -2  11   3   20.05    1.18
  -2  11   3   20.32    1.32
   1 -11  -3    8.58    0.68
   1 -11  -3    8.03    1.03
  -1  11   3    9.56    0.86
  -1  11   3   10.44    0.73
  -1  11   3    7.70    0.74
   0 -11  -3  118.50    6.41
   0  11   3  112.07    6.45
   0  11   3  132.83    6.56
   0  11   3  121.30    6.55
  -1 -11  -3  126.81    6.39
   1  11   3  124.71    6.58
   1  11   3  112.66    6.39
   1  11   3  121.38    6.48
   2  11   3   39.66    2.38
   2  11   3   39.79    2.31
   3  11   3    7.18    0.78
   4  11   3    0.55    0.37
   4  11   3    0.39    0.31
   5  11   3   44.10    2.59
   5  11   3   41.94    2.55
   6  11   3  113.51    5.94
   6  11   3  110.22    6.12
   7  11   3   51.69    2.89
   7  11   3   50.73    3.06
   7  11   3   53.14    3.08
   5 -12  -3    3.40    0.61
  -5  12   3    3.37    0.57
  -4  12   3   48.49    2.91
   3 -12  -3   72.32    4.18
  -3  12   3   76.77    4.23
   2 -12  -3   88.44    4.77
  -2  12   3   84.09    4.65
  -2  12   3   88.13    4.86
   1 -12  -3   81.77    4.44
  -1  12   3   80.11    4.54
   0 -12  -3   17.94    1.20
   0  12   3   20.70    1.42
   0  12   3   19.42    1.25
   0  12   3   18.08    1.22
   1  12   3   19.41    1.29
   1  12   3   19.86    1.41
   2  12   3  131.36    6.94
   2  12   3  126.80    7.01
   3  12   3   72.78    4.09
   3  12   3   71.73    4.03
   4  12   3   55.30    3.14
   4  12   3   53.21    3.18
   5  12   3   18.21    1.35
   5  12   3   16.26    1.27
   6  12   3    2.57    0.86
   6  12   3    3.24    0.58
   3 -13  -3    3.69    0.60
  -3  13   3    4.90    1.04
  -2  13   3   84.70    5.34
   1 -13  -3   62.76    3.41
  -1  13   3   56.65    3.36
  -1  13   3   63.38    3.59
   0  13   3   77.55    4.53
   0  13   3   81.15    4.37
   1  13   3   47.22    2.95
   1  13   3   44.48    2.64
   2  13   3    0.14    0.33
   3  13   3   29.94    1.92
   3  13   3   30.76    2.01
   4  13   3   54.67    3.25
   2  12  -4   21.97    1.64
   2  12  -4   20.19    2.01
   1  12  -4    1.33    0.48
   1  12  -4    1.13    0.47
   0  12  -4   41.93    2.58
   0  12  -4   43.13    2.61
  -1  12  -4   93.03    5.20
  -1  12  -4   91.86    5.15
   1 -12   4   93.38    5.07
  -2  12  -4   60.20    3.35
  -2  12  -4   56.15    3.47
   2 -12   4   56.00    3.30
  -3  12  -4   50.75    2.78
   3 -12   4   42.04    2.76
  -4  12  -4   20.54    1.40
  -4  12  -4   19.63    1.47
   4 -12   4   16.36    1.44
   4  11  -4    6.63    0.81
   4  11  -4    8.34    0.92
   4  11  -4    7.76    0.72
   3  11  -4   25.68    1.77
   3  11  -4   26.27    1.73
   2  11  -4   76.68    4.28
   2  11  -4   73.56    4.07
   2  11  -4   75.77    4.24
   1  11  -4   77.66    4.17
   1  11  -4   69.97    3.96
   1  11  -4   73.63    4.16
   0  11  -4   19.36    1.46
   0  11  -4   22.17    1.48
   0 -11   4   21.15    1.36
  -1  11  -4   16.54    1.17
  -1  11  -4   15.48    1.21
   1 -11   4   14.46    1.13
  -2  11  -4   46.18    2.70
  -2  11  -4   46.20    2.74
   2 -11   4   44.14    2.68
  -3  11  -4   70.83    3.80
  -3  11  -4   59.62    3.69
   3 -11   4   66.60    3.76
  -4  11  -4   83.69    4.96
  -4  11  -4   87.84    4.88
   4 -11   4   94.00    5.00
  -5  11  -4   79.45    4.49
  -5  11  -4   84.07    4.49
   5 -11   4   72.57    4.49
   6 -11   4    0.17    0.44
  -7  11  -4   51.78    3.14
   7 -11   4   50.95    3.21
   6  10  -4   75.16    4.31
   5  10  -4   57.55    3.81
   5  10  -4   72.36    3.78
   5  10  -4   70.81    3.98
   4  10  -4   24.13    1.55
   4  10  -4   27.24    1.66
   4  10  -4   23.12    1.69
   3  10  -4    4.14    0.57
   3  10  -4    3.18    0.55
   3  10  -4    3.44    0.45
  -3 -10   4    3.22    0.48
   2  10  -4    1.26    0.41
   2  10  -4    0.58    0.33
   2  10  -4    0.63    0.24
  -2 -10   4    0.44    0.18
  -1 -10   4   49.40    2.68
  -1 -10   4   47.64    2.66
   0  10  -4  135.44    8.11
   0  10  -4  160.82    8.02
   0  10  -4  149.82    8.00
   0 -10   4  150.17    7.92
  -1  10  -4  105.46    6.02
  -1  10  -4  112.82    6.10
  -1  10  -4  119.34    6.22
  -2  10  -4    3.29    0.52
  -2  10  -4    3.54    0.53
   2 -10   4    3.86    0.56
  -3  10  -4   11.47    0.94
  -3  10  -4   10.76    0.98
   3 -10   4   10.95    0.99
  -4  10  -4   28.40    1.85
  -4  10  -4   29.08    1.77
   4 -10   4   26.87    1.88
  -5  10  -4   97.27    4.95
  -5  10  -4   85.19    5.02
   5 -10   4   87.98    5.08
  -6  10  -4   82.15    4.73
  -6  10  -4   80.96    4.60
   6 -10   4   88.73    4.81
  -7  10  -4   40.85    2.48
  -7  10  -4   37.21    2.30
   7 -10   4   39.00    2.53
  -8  10  -4    1.04    0.37
  -8  10  -4    0.84    0.74
   8 -10   4    0.17    0.51
   7   9  -4   24.34    1.56
   7   9  -4   21.81    1.59
   7   9  -4   25.52    1.72
   6   9  -4    0.56    0.32
   6   9  -4    0.13    0.39
   6   9  -4    0.20    0.34
   5   9  -4   40.92    2.51
   5   9  -4   47.84    2.65
   5   9  -4   42.02    2.53
   4   9  -4   87.24    4.55
   4   9  -4   75.45    4.41
   3   9  -4   70.70    4.12
   3   9  -4   78.89    4.09
  -3  -9   4   71.17    4.01
   2   9  -4   27.24    1.71
   2   9  -4   29.11    1.60
   2   9  -4   27.19    1.67
  -2  -9   4   28.47    1.56
  -2  -9   4   22.25    1.51
   1   9  -4    9.16    0.78
  -1  -9   4    7.37    0.61
  -1  -9   4    9.04    0.70
  -1  -9   4    8.23    0.65
   0   9  -4   13.82    0.92
   0   9  -4   13.20    1.03
   0   9  -4   13.50    0.89
   0   9  -4   12.36    1.01
   0  -9   4   14.11    0.98
   0  -9   4   13.95    0.86
  -1   9  -4   62.09    3.56
  -1   9  -4   61.28    3.56
  -1   9  -4   65.21    3.53
   1  -9   4   63.63    3.55
   1  -9   4   65.84    3.41
  -2   9  -4  143.95    8.55
  -2   9  -4  154.32    8.56
  -2   9  -4  176.26    8.47
   2  -9   4  164.11    8.49
   2  -9   4  154.41    8.28
   2  -9   4  159.11    8.31
  -3   9  -4   64.41    3.45
  -3   9  -4   59.80    3.53
   3  -9   4   56.22    3.29
   3  -9   4   63.38    3.51
   3  -9   4   64.00    3.29
  -4   9  -4   17.26    1.28
  -4   9  -4   19.90    1.25
   4  -9   4   18.79    1.33
   4  -9   4   15.98    1.05
  -5   9  -4    5.20    0.66
  -5   9  -4    6.55    0.63
   5  -9   4    5.31    0.51
   5  -9   4    5.56    0.85
  -6   9  -4   34.58    2.12
  -6   9  -4   40.14    2.28
   6  -9   4   34.13    2.30
  -7   9  -4  108.43    6.11
  -7   9  -4  113.12    6.26
   7  -9   4  120.02    6.08
   7  -9   4  113.14    6.33
  -8   9  -4  117.83    6.52
  -8   9  -4  122.78    6.37
   8  -9   4  114.32    6.61
  -9   9  -4   12.89    0.96
  -9   9  -4   12.83    1.28
   9  -9   4   11.99    1.00
   9  -9   4   11.24    1.51
   8   8  -4   25.31    1.96
   8   8  -4   36.12    2.10
   8   8  -4   33.50    1.92
   7   8  -4   81.78    4.84
   7   8  -4   88.98    5.13
   7   8  -4   92.91    4.93
   6   8  -4   76.32    4.38
   6   8  -4   83.03    4.34
   6   8  -4   74.60    4.26
   5   8  -4   62.52    3.35
   5   8  -4   58.85    3.37
   5   8  -4   58.34    3.43
   4   8  -4    0.23    0.27
   4   8  -4    0.18    0.35
   4   8  -4    0.03    0.26
   3   8  -4   72.04    3.94
   3   8  -4   70.87    3.92
   3   8  -4   77.29    4.39
  -3  -8   4   74.63    3.86
  -3  -8   4   74.08    3.92
  -3  -8   4   64.72    3.82
   2   8  -4  102.93    5.57
   2   8  -4   95.37    5.51
   2   8  -4  106.16    5.48
  -2  -8   4   99.31    5.46
  -2  -8   4  107.17    5.46
  -2  -8   4  104.13    5.43
   1   8  -4  136.87    7.69
   1   8  -4  144.27    7.75
   1   8  -4  151.58    7.80
  -1  -8   4  142.93    7.69
  -1  -8   4  149.42    7.72
  -1  -8   4  150.80    7.68
   0   8  -4   78.12    4.38
   0   8  -4   80.60    4.37
   0   8  -4   78.70    4.31
   0   8  -4   83.84    4.29
   0  -8   4   78.85    4.26
  -1   8  -4    5.33    0.59
  -1   8  -4    5.58    0.58
  -1   8  -4    5.07    0.47
  -1   8  -4    5.51    0.54
   1  -8   4    4.88    0.43
   1  -8   4    5.48    0.59
  -2   8  -4   15.15    1.09
  -2   8  -4   16.30    1.10
  -2   8  -4   14.59    1.10
   2  -8   4   16.05    1.13
   2  -8   4   16.11    0.96
   2  -8   4   16.37    0.98
  -3   8  -4  108.73    5.55
   3  -8   4  105.20    5.40
   3  -8   4   89.07    5.36
   3  -8   4  106.43    5.59
  -4   8  -4  148.61    7.85
  -4   8  -4  160.07    7.79
   4  -8   4  145.47    7.62
   4  -8   4  122.54    7.58
   4  -8   4  150.69    7.81
  -5   8  -4   45.94    2.97
  -5   8  -4   43.75    2.48
   5  -8   4   46.67    2.38
   5  -8   4   38.18    2.56
   5  -8   4   42.07    2.50
   5  -8   4   40.57    2.37
  -6   8  -4   11.36    0.98
  -6   8  -4   11.01    0.97
   6  -8   4   13.82    0.86
   6  -8   4    9.52    0.79
   6  -8   4   11.91    1.52
  -7   8  -4    1.90    0.46
   7  -8   4    1.85    0.49
   7  -8   4    1.82    0.33
   7  -8   4    1.63    0.36
  -8   8  -4   50.20    3.01
  -8   8  -4   48.80    3.12
   8  -8   4   60.64    3.17
   8  -8   4   54.58    3.25
  -9   8  -4   91.67    4.80
  -9   8  -4   86.50    4.95
   9  -8   4   85.00    5.06
   9  -8   4   88.77    4.84
 -10   8  -4   61.21    3.69
  10  -8   4   62.15    3.44
  10  -8   4   61.10    3.58
  10  -8   4   67.17    4.22
   8   7  -4    5.00    0.65
   8   7  -4    4.46    0.69
   8   7  -4    3.82    0.50
   7   7  -4   15.69    1.19
   7   7  -4   16.68    1.09
   7   7  -4   15.52    1.21
   6   7  -4   60.09    3.17
   6   7  -4   48.91    3.11
   6   7  -4   53.76    3.02
   5   7  -4   85.89    4.66
   5   7  -4   86.85    4.61
   5   7  -4   83.33    4.71
   4   7  -4  118.28    5.96
  -4  -7   4  102.28    5.76
   3   7  -4   75.46    4.18
   3   7  -4   75.43    4.23
   3   7  -4   81.24    4.26
  -3  -7   4   79.55    4.19
  -3  -7   4   73.46    4.18
  -3  -7   4   75.99    4.14
  -3  -7   4   79.56    4.11
   2   7  -4    0.08    0.26
   2   7  -4   -0.13    0.19
  -2  -7   4    0.36    0.20
  -2  -7   4    0.33    0.18
  -2  -7   4    0.28    0.22
  -2  -7   4   -0.16    0.21
   1   7  -4   56.70    3.22
   1   7  -4   55.97    3.15
  -1  -7   4   52.52    3.17
  -1  -7   4   58.68    3.14
  -1  -7   4   63.93    3.20
  -1  -7   4   58.94    3.15
   0   7  -4  190.00    8.93
   0   7  -4  164.98    8.93
   0  -7   4  165.05    8.89
   0  -7   4  160.30    8.95
   0  -7   4  170.05    8.97
  -1   7  -4  111.73    6.14
  -1   7  -4  113.41    6.07
  -1   7  -4  123.21    6.15
   1  -7   4  114.80    6.14
   1  -7   4  112.22    6.05
  -2   7  -4  223.12   12.60
  -2   7  -4  228.05   12.72
   2  -7   4  247.06   12.52
   2  -7   4  254.70   12.67
   2  -7   4  252.22   12.54
   2  -7   4  238.99   12.60
  -3   7  -4   10.88    0.84
  -3   7  -4   10.54    0.83
  -3   7  -4   12.31    0.83
   3  -7   4    8.99    0.69
   3  -7   4   10.92    0.78
   3  -7   4   10.56    0.73
   3  -7   4   10.78    0.87
  -4   7  -4   84.94    4.31
  -4   7  -4   72.79    4.32
   4  -7   4   78.71    4.23
   4  -7   4   76.17    4.21
   4  -7   4   76.62    4.27
   4  -7   4   86.03    4.65
  -5   7  -4  170.89    8.52
  -5   7  -4  174.71    8.60
   5  -7   4  146.31    8.45
   5  -7   4  171.17    8.65
   5  -7   4  156.12    8.46
   5  -7   4  148.62    8.48
  -6   7  -4  105.46    5.75
  -6   7  -4  102.66    5.83
   6  -7   4   95.53    5.72
   6  -7   4  107.44    5.92
   6  -7   4  116.97    5.74
   6  -7   4  116.33    5.75
  -7   7  -4   93.01    5.00
  -7   7  -4   85.90    4.98
   7  -7   4   87.23    4.85
   7  -7   4   79.88    4.82
   7  -7   4   97.92    4.88
   7  -7   4   97.59    5.37
  -8   7  -4   55.93    2.98
  -8   7  -4   53.22    3.09
   8  -7   4   48.31    2.94
   8  -7   4   51.49    3.18
   8  -7   4   55.66    3.10
  -9   7  -4   14.39    1.18
  -9   7  -4   13.55    1.03
   9  -7   4   13.77    1.08
   9  -7   4   13.42    1.24
 -10   7  -4  121.00    6.15
  10  -7   4   97.84    6.17
  10  -7   4  112.13    6.04
  10  -7   4  110.49    5.90
  11  -7   4   93.68    5.35
  11  -7   4   90.81    5.14
   9   6  -4   60.70    3.64
   9   6  -4   63.96    3.67
   9   6  -4   64.30    3.47
   8   6  -4  130.77    6.99
   8   6  -4  127.49    6.99
   8   6  -4  127.70    6.83
   7   6  -4   69.25    4.08
   7   6  -4   71.23    4.08
   7   6  -4   79.10    4.24
  -7  -6   4   72.97    3.93
   6   6  -4   17.57    1.17
   6   6  -4   18.15    1.28
   6   6  -4   15.76    1.24
  -6  -6   4   17.95    1.10
  -6  -6   4   21.15    1.14
   5   6  -4   10.32    0.82
   5   6  -4   10.67    0.76
   5   6  -4    9.96    0.86
   5   6  -4   10.46    0.76
  -5  -6   4   10.76    0.73
  -5  -6   4    9.75    0.68
   4   6  -4  175.92    9.64
   4   6  -4  182.02    9.63
   4   6  -4  196.84    9.78
   4   6  -4  174.91    9.71
  -4  -6   4  174.41    9.58
  -4  -6   4  192.62    9.70
  -4  -6   4  190.47    9.62
   3   6  -4  340.30   18.61
   3   6  -4  337.28   18.57
   3   6  -4  366.46   18.56
  -3  -6   4  374.22   18.55
  -3  -6   4  356.23   18.51
  -3  -6   4  368.26   18.68
   2   6  -4  145.40    8.45
   2   6  -4  165.74    8.40
  -2  -6   4  167.75    8.40
  -2  -6   4  161.38    8.40
  -2  -6   4  158.19    8.36
   1   6  -4   31.39    1.86
   1   6  -4   34.64    1.85
   1   6  -4   33.86    2.01
  -1  -6   4   33.26    1.85
  -1  -6   4   30.80    1.83
  -1  -6   4   27.97    1.85
  -1  -6   4   32.56    1.89
  -1  -6   4   36.85    1.89
   0   6  -4    8.23    0.63
   0   6  -4    7.15    0.58
   0   6  -4    7.86    0.58
   0   6  -4    7.57    0.65
   0  -6   4    8.51    0.82
   0  -6   4    7.85    0.57
   0  -6   4    7.44    0.64
   0  -6   4    8.63    0.63
  -1   6  -4  108.48    5.48
  -1   6  -4  103.86    5.53
  -1   6  -4   95.60    5.52
  -1   6  -4  103.91    5.52
   1  -6   4  100.05    5.55
   1  -6   4  106.73    5.54
   1  -6   4  110.52    5.47
   1  -6   4   99.20    5.55
  -2   6  -4  157.33    7.72
  -2   6  -4  139.77    7.70
  -2   6  -4  143.07    7.73
   2  -6   4  136.83    7.63
   2  -6   4  160.77    7.88
   2  -6   4  146.48    7.70
   2  -6   4  137.82    7.75
  -3   6  -4  290.39   14.43
  -3   6  -4  294.14   14.40
   3  -6   4  243.48   14.43
   3  -6   4  276.48   14.38
   3  -6   4  256.13   14.32
   3  -6   4  311.58   14.36
   3  -6   4  258.26   14.39
  -4   6  -4  126.51    6.60
  -4   6  -4  131.18    6.63
  -4   6  -4  110.73    6.52
   4  -6   4  115.28    6.48
   4  -6   4  130.07    6.50
   4  -6   4  122.69    6.63
   4  -6   4  125.50    6.52
  -5   6  -4    0.69    0.27
  -5   6  -4    0.81    0.30
   5  -6   4    0.85    0.25
   5  -6   4    1.05    0.25
   5  -6   4    1.19    0.27
  -6   6  -4   59.86    3.23
  -6   6  -4   58.27    3.15
   6  -6   4   54.23    3.13
   6  -6   4   54.69    3.27
   6  -6   4   57.56    3.14
  -7   6  -4   39.35    2.34
  -7   6  -4   37.16    2.41
   7  -6   4   45.01    2.38
   7  -6   4   39.94    2.50
   7  -6   4   44.08    2.33
   7  -6   4   39.88    2.34
  -8   6  -4  126.84    6.80
  -8   6  -4  129.04    7.12
   8  -6   4  113.50    6.75
   8  -6   4  137.88    7.02
   8  -6   4  131.36    6.92
  -9   6  -4   91.47    5.00
  -9   6  -4   90.42    5.02
   9  -6   4   99.05    5.14
   9  -6   4   91.56    4.96
   9  -6   4   79.86    4.94
 -10   6  -4   18.11    1.48
  10  -6   4   22.93    1.58
  10  -6   4   21.36    1.60
  10  -6   4   20.70    1.32
 -11   6  -4    5.43    0.75
  11  -6   4    5.97    0.61
  11  -6   4    5.54    0.72
  11  -6   4    3.97    0.75
   9   5  -4    5.65    0.71
   9   5  -4    5.95    0.61
   9   5  -4    6.50    0.82
   8   5  -4   31.83    1.87
   8   5  -4   31.76    1.99
   8   5  -4   32.06    2.03
   8   5  -4   32.18    1.87
   7   5  -4  146.57    7.60
   7   5  -4  129.02    7.42
   7   5  -4  137.31    7.46
   7   5  -4  153.19    7.60
  -7  -5   4  141.11    7.44
   6   5  -4   70.72    3.78
   6   5  -4   66.21    3.81
   6   5  -4   68.96    3.70
   6   5  -4   70.83    3.82
  -6  -5   4   66.21    3.68
   5   5  -4   28.81    1.68
   5   5  -4   24.36    1.55
   5   5  -4   27.76    1.67
   5   5  -4   26.17    1.57
  -5  -5   4   27.42    1.55
  -5  -5   4   28.98    1.58
   4   5  -4   27.23    1.66
   4   5  -4   29.78    1.75
   4   5  -4   28.51    1.73
   4   5  -4   29.77    1.76
  -4  -5   4   33.52    1.68
  -4  -5   4   31.22    1.74
  -4  -5   4   25.55    1.63
   3   5  -4    3.67    0.54
   3   5  -4    4.38    0.48
   3   5  -4    4.10    0.42
  -3  -5   4    4.22    0.45
  -3  -5   4    3.71    0.45
  -3  -5   4    3.96    0.39
  -3  -5   4    4.35    0.40
  -3  -5   4    4.72    0.43
   2   5  -4  296.01   16.98
   2   5  -4  313.59   16.94
   2   5  -4  367.29   16.99
  -2  -5   4  345.38   16.97
  -2  -5   4  330.61   17.00
  -2  -5   4  306.60   16.93
  -2  -5   4  314.59   16.96
  -2  -5   4  337.41   16.94
   1   5  -4  395.90   20.30
   1   5  -4  398.07   20.26
  -1  -5   4  397.93   20.28
  -1  -5   4  368.32   20.25
  -1  -5   4  401.55   20.25
  -1  -5   4  382.33   20.24
   0   5  -4  263.10   13.86
   0   5  -4  254.27   13.85
   0   5  -4  236.41   13.88
   0   5  -4  281.89   13.87
   0  -5   4  279.06   13.85
   0  -5   4  260.33   13.88
   0  -5   4  303.32   13.87
   0  -5   4  252.62   13.89
  -1   5  -4   21.80    1.31
  -1   5  -4   17.98    1.24
  -1   5  -4   21.98    1.36
  -1   5  -4   22.54    1.31
   1  -5   4   23.22    1.25
   1  -5   4   21.79    1.34
   1  -5   4   22.21    1.29
   1  -5   4   22.16    1.28
  -2   5  -4    6.94    0.50
  -2   5  -4    6.43    0.53
  -2   5  -4    6.04    0.55
   2  -5   4    5.74    0.50
   2  -5   4    5.45    0.46
   2  -5   4    6.42    0.50
   2  -5   4    5.77    0.56
  -3   5  -4  175.23    9.37
  -3   5  -4  182.27    9.42
   3  -5   4  165.98    9.31
   3  -5   4  175.96    9.39
   3  -5   4  184.76    9.33
   3  -5   4  188.85    9.46
   3  -5   4  176.08    9.35
  -4   5  -4  565.15   28.80
   4  -5   4  524.83   28.84
   4  -5   4  533.01   28.73
   4  -5   4  539.96   28.75
   4  -5   4  560.24   28.78
   4  -5   4  608.18   28.75
  -5   5  -4  251.98   13.80
  -5   5  -4  274.90   13.74
   5  -5   4  296.13   13.74
   5  -5   4  260.80   13.76
   5  -5   4  262.70   13.71
   5  -5   4  253.53   13.83
   5  -5   4  240.79   13.70
  -6   5  -4   61.20    3.50
  -6   5  -4   65.26    3.46
   6  -5   4   64.17    3.46
   6  -5   4   63.86    3.46
   6  -5   4   66.86    3.45
   6  -5   4   57.29    3.56
  -7   5  -4    6.34    0.57
  -7   5  -4    5.39    0.54
  -7   5  -4    4.70    0.60
   7  -5   4    4.85    0.57
   7  -5   4    5.78    0.68
  -8   5  -4   28.32    1.77
  -8   5  -4   27.42    1.66
   8  -5   4   28.09    1.81
   8  -5   4   27.20    1.64
   8  -5   4   27.60    1.83
  -9   5  -4   55.43    3.23
   9  -5   4   57.35    3.32
   9  -5   4   55.15    3.19
 -10   5  -4  103.12    6.00
  10  -5   4  114.04    6.12
  10  -5   4  110.32    5.87
  10  -5   4  110.78    6.36
 -11   5  -4   63.25    3.99
  11  -5   4   71.59    4.02
  11  -5   4   72.44    3.86
  11  -5   4   73.21    4.14
 -12   5  -4    9.55    0.97
  12  -5   4    7.70    0.94
  12  -5   4    7.26    0.76
  12  -5   4    8.65    1.11
  10   4  -4   59.27    3.37
  10   4  -4   57.54    3.28
  10   4  -4   57.71    3.96
   9   4  -4   82.66    4.31
   9   4  -4   73.89    4.21
   9   4  -4   76.52    4.15
   9   4  -4   70.15    4.06
   8   4  -4   54.95    3.18
   8   4  -4   60.10    3.34
   8   4  -4   57.67    3.25
   8   4  -4   55.61    3.45
   8   4  -4   64.94    3.41
  -8  -4   4   60.01    3.26
   7   4  -4    2.80    0.39
   7   4  -4    3.08    0.48
   7   4  -4    2.97    0.35
   7   4  -4    2.63    0.54
   7   4  -4    2.42    0.35
  -7  -4   4    2.81    0.38
   6   4  -4   33.28    2.01
   6   4  -4   31.89    2.03
   6   4  -4   33.32    1.87
   6   4  -4   30.86    1.88
   6   4  -4   37.57    2.02
  -6  -4   4   34.76    1.91
   5   4  -4  298.91   13.92
   5   4  -4  258.61   13.95
   5   4  -4  259.21   13.92
   5   4  -4  259.19   14.09
  -5  -4   4  262.79   13.93
   4   4  -4  172.28    8.94
   4   4  -4  162.87    8.84
   4   4  -4  157.18    8.83
   4   4  -4  159.24    8.93
  -4  -4   4  173.81    8.92
  -4  -4   4  169.22    8.93
  -4  -4   4  191.87    8.87
   3   4  -4   82.21    4.80
   3   4  -4   93.35    4.89
   3   4  -4  103.86    4.90
  -3  -4   4   88.16    4.88
  -3  -4   4   94.46    4.82
  -3  -4   4   86.18    4.87
  -3  -4   4   86.91    4.82
  -3  -4   4   95.89    4.85
   2   4  -4    1.82    0.29
   2   4  -4    1.76    0.28
   2   4  -4    1.78    0.24
  -2  -4   4    2.13    0.27
  -2  -4   4    3.08    0.32
  -2  -4   4    2.08    0.28
  -2  -4   4    2.03    0.24
  -2  -4   4    2.18    0.30
   1   4  -4   19.81    1.21
  -1  -4   4   21.99    1.26
  -1  -4   4   20.08    1.23
  -1  -4   4   20.82    1.23
  -1  -4   4   22.30    1.22
  -1  -4   4   22.00    1.26
   0   4  -4  347.57   17.54
   0   4  -4  333.27   17.57
   0   4  -4  341.59   17.56
   0   4  -4  356.82   17.55
   0  -4   4  365.86   17.59
   0  -4   4  311.11   17.52
   0  -4   4  329.99   17.56
   0  -4   4  320.38   17.53
  -1   4  -4  279.04   15.32
  -1   4  -4  287.93   15.36
  -1   4  -4  311.93   15.33
  -1   4  -4  307.23   15.35
   1  -4   4  275.09   15.31
   1  -4   4  324.90   15.32
   1  -4   4  288.45   15.38
   1  -4   4  286.47   15.33
  -2   4  -4   95.17    4.83
  -2   4  -4   93.94    4.83
  -2   4  -4   84.93    4.85
  -2   4  -4   95.06    4.81
   2  -4   4   88.43    4.81
   2  -4   4   98.72    4.80
   2  -4   4   85.05    4.81
   2  -4   4   83.95    4.86
  -3   4  -4   13.24    0.90
  -3   4  -4   14.76    0.94
  -3   4  -4   14.49    0.96
   3  -4   4   15.32    0.91
   3  -4   4   14.99    0.98
   3  -4   4   15.69    0.89
   3  -4   4   13.71    0.89
   3  -4   4   12.20    0.87
  -4   4  -4    5.56    0.53
  -4   4  -4    6.33    0.52
  -4   4  -4    7.69    0.60
   4  -4   4    6.02    0.60
   4  -4   4    6.27    0.50
   4  -4   4    6.57    0.50
   4  -4   4    5.91    0.50
   4  -4   4    5.62    0.51
  -5   4  -4   37.93    2.20
  -5   4  -4   37.46    2.13
  -5   4  -4   37.06    2.16
   5  -4   4   37.49    2.15
   5  -4   4   37.81    2.13
   5  -4   4   39.09    2.12
   5  -4   4   37.86    2.22
  -6   4  -4  298.11   17.68
  -6   4  -4  371.82   17.71
  -6   4  -4  349.90   17.63
   6  -4   4  334.73   17.66
   6  -4   4  327.11   17.60
   6  -4   4  351.27   17.64
  -7   4  -4  248.73   12.67
  -7   4  -4  233.59   12.64
  -7   4  -4  253.78   12.73
   7  -4   4  243.98   12.77
   7  -4   4  230.51   12.67
   7  -4   4  240.90   12.63
  -8   4  -4   23.84    1.57
  -8   4  -4   24.95    1.49
   8  -4   4   29.88    1.75
   8  -4   4   24.03    1.63
   8  -4   4   21.39    1.45
  -9   4  -4    0.24    0.30
   9  -4   4    0.63    0.31
   9  -4   4    0.58    0.34
 -10   4  -4    5.51    0.66
  10  -4   4    4.35    0.68
  10  -4   4    5.03    1.08
  10  -4   4    4.08    0.52
 -11   4  -4   50.95    2.92
  11  -4   4   45.93    2.77
  11  -4   4   52.19    2.95
  11  -4   4   48.37    3.00
 -12   4  -4  102.68    5.90
  12  -4   4  104.92    5.76
  12  -4   4  106.20    6.01
  12  -4   4  114.15    5.97
  10   3  -4   25.24    1.68
  10   3  -4   26.34    1.80
  10   3  -4   26.21    1.66
   9   3  -4   51.33    2.65
   9   3  -4   41.17    2.49
   9   3  -4   44.39    2.73
   9   3  -4   46.16    2.66
   8   3  -4   96.18    4.81
   8   3  -4   83.35    4.79
   8   3  -4   91.76    4.89
   8   3  -4   84.64    4.71
  -8  -3   4   84.90    4.78
   7   3  -4   95.63    5.58
   7   3  -4  104.57    5.56
   7   3  -4  109.93    5.66
   7   3  -4  107.65    5.75
   7   3  -4  114.09    5.70
  -7  -3   4  103.12    5.64
   6   3  -4   57.41    3.19
   6   3  -4   63.88    3.13
   6   3  -4   55.34    3.03
   6   3  -4   49.85    3.04
  -6  -3   4   57.89    3.11
   5   3  -4    9.75    0.70
   5   3  -4   11.49    0.86
   5   3  -4   11.63    0.72
   5   3  -4   11.38    0.79
   5   3  -4   11.27    0.82
  -5  -3   4   12.06    0.78
  -5  -3   4   12.34    0.91
  -5  -3   4   12.49    0.82
   4   3  -4  105.15    5.66
   4   3  -4  107.70    5.72
   4   3  -4  108.44    5.66
   4   3  -4  116.29    5.77
   4   3  -4  106.51    5.77
  -4  -3   4  106.51    5.71
  -4  -3   4  106.90    5.77
   3   3  -4  162.43    9.07
   3   3  -4  176.23    9.05
   3   3  -4  172.34    8.99
   3   3  -4  181.56    9.29
  -3  -3   4  180.52    9.04
  -3  -3   4  180.64    9.07
  -3  -3   4  158.39    9.06
   2   3  -4  234.96   12.62
   2   3  -4  244.99   12.55
   2   3  -4  248.61   12.62
  -2  -3   4  257.13   12.59
  -2  -3   4  236.27   12.61
  -2  -3   4  233.06   12.61
  -2  -3   4  230.12   12.59
  -2  -3   4  252.48   12.60
   1   3  -4  192.00    9.84
   1   3  -4  186.29    9.84
   1   3  -4  192.37    9.79
  -1  -3   4  171.61    9.83
  -1  -3   4  185.39    9.82
  -1  -3   4  189.49    9.83
  -1  -3   4  187.01    9.83
  -1  -3   4  203.11    9.80
   0   3  -4   30.13    1.71
   0   3  -4   31.65    1.73
   0   3  -4   32.72    1.70
   0  -3   4   33.14    1.69
   0  -3   4   30.99    1.74
   0  -3   4   25.78    1.68
  -1   3  -4   46.99    2.62
  -1   3  -4   48.22    2.66
  -1   3  -4   49.05    2.63
   1  -3   4   49.13    2.68
   1  -3   4   48.85    2.62
   1  -3   4   49.45    2.62
   1  -3   4   49.08    2.64
  -2   3  -4  541.13   28.86
  -2   3  -4  618.98   28.89
  -2   3  -4  538.21   28.91
  -2   3  -4  542.07   28.87
   2  -3   4  564.36   28.87
   2  -3   4  558.81   28.86
   2  -3   4  544.90   28.86
  -3   3  -4  260.92   13.41
  -3   3  -4  245.61   13.46
  -3   3  -4  267.71   13.43
   3  -3   4  249.90   13.41
   3  -3   4  256.57   13.40
   3  -3   4  240.66   13.46
   3  -3   4  259.77   13.40
   3  -3   4  281.30   13.41
  -4   3  -4  162.93    8.60
  -4   3  -4  174.77    8.59
  -4   3  -4  159.86    8.64
   4  -3   4  156.81    8.57
   4  -3   4  156.00    8.58
   4  -3   4  167.62    8.66
   4  -3   4  163.67    8.58
   4  -3   4  168.18    8.57
  -5   3  -4   21.75    1.36
  -5   3  -4   21.54    1.39
  -5   3  -4   22.00    1.37
  -5   3  -4   23.92    1.45
   5  -3   4   24.04    1.46
   5  -3   4   21.60    1.38
   5  -3   4   25.43    1.40
   5  -3   4   27.00    1.39
  -6   3  -4    7.96    0.68
  -6   3  -4    9.31    0.66
  -6   3  -4    8.51    0.64
  -6   3  -4    7.44    0.68
   6  -3   4    8.72    0.67
   6  -3   4    7.69    0.62
   6  -3   4    9.22    0.67
   6  -3   4    8.03    0.72
  -7   3  -4  251.43   13.07
  -7   3  -4  251.56   13.14
  -7   3  -4  257.94   13.10
   7  -3   4  276.32   13.13
   7  -3   4  245.84   13.06
   7  -3   4  214.52   13.09
   7  -3   4  254.50   13.18
  -8   3  -4  163.81    8.88
   8  -3   4  176.72    8.95
   8  -3   4  149.51    8.79
   8  -3   4  179.21    8.81
  -9   3  -4   87.09    4.70
   9  -3   4   94.35    4.72
   9  -3   4   88.46    4.61
   9  -3   4   77.17    4.72
   9  -3   4   78.94    4.72
 -10   3  -4   45.76    2.90
  10  -3   4   46.92    2.85
  10  -3   4   49.59    2.69
 -11   3  -4    9.08    0.90
  11  -3   4   10.33    0.80
  11  -3   4    8.85    0.93
  11  -3   4    9.41    0.98
 -12   3  -4   15.61    1.21
  12  -3   4   12.61    1.04
  12  -3   4   13.81    1.20
  12  -3   4   15.06    1.27
  10   2  -4   50.10    3.00
  10   2  -4   54.53    3.49
  10   2  -4   53.69    3.14
   9   2  -4    0.53    0.30
   9   2  -4    0.16    0.33
   9   2  -4    0.08    0.26
   9   2  -4    0.18    0.20
   8   2  -4   32.31    1.81
   8   2  -4   34.08    1.86
   8   2  -4   35.46    2.05
   8   2  -4   31.05    1.95
   8   2  -4   30.92    1.93
   7   2  -4   69.55    3.56
   7   2  -4   63.20    3.42
   7   2  -4   73.28    3.65
   7   2  -4   54.60    3.44
   7   2  -4   65.51    3.85
  -7  -2   4   62.69    3.54
   6   2  -4  188.62    9.71
   6   2  -4  173.26    9.86
   6   2  -4  196.15    9.83
   6   2  -4  198.85    9.83
  -6  -2   4  172.86    9.80
  -6  -2   4  191.68    9.80
   5   2  -4  314.57   15.26
   5   2  -4  302.89   15.15
   5   2  -4  312.34   15.24
   5   2  -4  293.15   15.24
   5   2  -4  291.09   15.40
  -5  -2   4  273.49   15.27
  -5  -2   4  268.35   15.22
  -5  -2   4  285.99   15.24
   4   2  -4   66.56    3.54
   4   2  -4   63.89    3.36
   4   2  -4   61.01    3.44
   4   2  -4   62.84    3.37
   4   2  -4   62.43    3.48
  -4  -2   4   59.03    3.44
  -4  -2   4   67.23    3.56
  -4  -2   4   69.66    3.45
   3   2  -4   13.13    0.76
   3   2  -4   14.19    0.76
   3   2  -4   12.34    0.83
   3   2  -4   12.95    0.83
   3   2  -4   13.47    0.86
  -3  -2   4   14.08    0.86
  -3  -2   4   13.55    0.83
  -3  -2   4   12.47    0.82
   2   2  -4  134.65    7.33
   2   2  -4  142.14    7.34
   2   2  -4  138.31    7.26
   2   2  -4  146.54    7.35
  -2  -2   4  138.48    7.34
  -2  -2   4  134.47    7.32
  -2  -2   4  142.43    7.26
  -2  -2   4  142.50    7.33
   1   2  -4  229.04   11.93
   1   2  -4  221.96   11.98
   1   2  -4  250.09   12.00
  -1  -2   4  238.98   11.99
  -1  -2   4  216.12   11.97
  -1  -2   4  233.19   11.98
  -1  -2   4  221.69   11.98
  -1  -2   4  232.70   11.92
   0   2  -4  461.82   25.52
   0   2  -4  484.95   25.53
   0  -2   4  513.57   25.55
   0  -2   4  488.09   25.49
   0  -2   4  489.87   25.54
   0  -2   4  532.05   25.53
   0  -2   4  486.08   25.53
  -1   2  -4  209.84   11.48
  -1   2  -4  222.78   11.46
  -1   2  -4  239.83   11.52
  -1   2  -4  208.45   11.48
   1  -2   4  215.66   11.48
   1  -2   4  221.61   11.48
   1  -2   4  220.46   11.52
   1  -2   4  228.75   11.50
  -2   2  -4   46.56    2.58
  -2   2  -4   47.61    2.62
  -2   2  -4   48.10    2.57
   2  -2   4   50.67    2.64
   2  -2   4   44.51    2.57
   2  -2   4   49.01    2.58
   2  -2   4   47.94    2.57
  -3   2  -4   55.38    3.00
   3  -2   4   53.32    2.99
   3  -2   4   53.98    2.99
   3  -2   4   58.72    3.01
   3  -2   4   57.14    3.00
  -4   2  -4  146.46    7.34
  -4   2  -4  141.24    7.28
  -4   2  -4  137.53    7.27
  -4   2  -4  138.30    7.29
   4  -2   4  138.04    7.33
   4  -2   4  137.32    7.28
   4  -2   4  131.35    7.27
  -5   2  -4  226.73   11.39
  -5   2  -4  226.30   11.40
  -5   2  -4  235.02   11.51
  -5   2  -4  221.28   11.45
   5  -2   4  191.54   11.38
   5  -2   4  228.21   11.40
   5  -2   4  198.46   11.44
  -6   2  -4  194.18    9.99
  -6   2  -4  199.60    9.98
  -6   2  -4  183.56    9.99
  -6   2  -4  193.74   10.04
   6  -2   4  194.05   10.04
   6  -2   4  183.98    9.95
   6  -2   4  195.19   10.00
   6  -2   4  178.32    9.99
  -7   2  -4  102.96    5.70
  -7   2  -4  107.75    5.69
  -7   2  -4  113.68    5.67
  -7   2  -4  100.78    5.72
   7  -2   4   95.29    5.64
   7  -2   4  110.48    5.75
   7  -2   4  115.77    5.72
   7  -2   4  104.00    5.69
  -8   2  -4  143.94    7.16
   8  -2   4  127.25    7.06
   8  -2   4  130.83    7.08
   8  -2   4  133.08    7.30
  -9   2  -4  147.26    7.43
   9  -2   4  156.47    7.46
   9  -2   4  125.60    7.44
   9  -2   4  125.99    7.33
 -10   2  -4   89.42    4.92
  10  -2   4   88.59    4.82
  10  -2   4   89.55    4.96
 -11   2  -4   50.13    3.00
  11  -2   4   52.19    3.05
  11  -2   4   52.45    3.05
  11  -2   4   50.91    2.91
 -12   2  -4   35.78    2.25
  12  -2   4   35.20    2.53
  12  -2   4   37.94    2.32
  12  -2   4   34.94    2.30
 -13   2  -4    1.42    0.51
  13  -2   4    1.40    0.41
  13  -2   4    0.88    0.46
  13  -2   4    0.68    0.46
  11   1  -4   11.15    1.13
  11   1  -4   13.53    1.02
  11   1  -4   11.68    1.04
  10   1  -4   96.28    5.73
  10   1  -4  104.65    5.69
  10   1  -4  116.24    5.88
   9   1  -4   92.48    5.33
   9   1  -4   96.02    5.27
   9   1  -4   97.21    5.21
   9   1  -4   99.78    5.09
   8   1  -4   33.07    2.10
   8   1  -4   33.17    2.14
   8   1  -4   35.77    2.05
   8   1  -4   33.60    1.87
   8   1  -4   34.63    1.91
   7   1  -4    5.17    0.51
   7   1  -4    3.26    0.38
   7   1  -4    5.16    0.82
   7   1  -4    4.12    0.36
   7   1  -4    4.48    0.58
  -7  -1   4    5.19    0.52
  -7  -1   4    4.42    0.45
   6   1  -4    5.82    0.53
   6   1  -4    5.73    0.60
   6   1  -4    6.17    0.56
   6   1  -4    5.95    0.41
   6   1  -4    6.65    0.53
  -6  -1   4    5.53    0.64
  -6  -1   4    5.50    0.49
   5   1  -4  175.99    9.65
   5   1  -4  163.14    9.52
   5   1  -4  187.28    9.60
   5   1  -4  201.47    9.72
  -5  -1   4  199.67    9.64
  -5  -1   4  174.32    9.64
   4   1  -4  433.38   21.52
   4   1  -4  402.47   21.37
   4   1  -4  403.43   21.49
   4   1  -4  430.75   21.47
   4   1  -4  434.15   21.39
  -4  -1   4  361.36   21.44
  -4  -1   4  430.39   21.49
  -4  -1   4  419.44   21.51
   3   1  -4  120.86    6.56
   3   1  -4  130.97    6.55
   3   1  -4  122.46    6.58
  -3  -1   4  123.07    6.54
  -3  -1   4  118.60    6.57
  -3  -1   4  132.76    6.57
   2   1  -4   46.44    2.66
   2   1  -4   52.52    2.66
   2   1  -4   51.72    2.68
  -2  -1   4   52.59    2.68
  -2  -1   4   45.46    2.66
  -2  -1   4   47.99    2.65
   1   1  -4   16.21    0.97
   1   1  -4   17.27    0.91
   1   1  -4   16.28    0.98
  -1  -1   4   17.01    0.97
  -1  -1   4   15.28    0.97
  -1  -1   4   17.72    0.90
  -1  -1   4   16.52    0.98
   0   1  -4  276.41   14.40
   0   1  -4  264.92   14.44
   0   1  -4  302.55   14.47
   0  -1   4  296.91   14.46
   0  -1   4  268.53   14.40
   0  -1   4  264.53   14.45
   0  -1   4  277.68   14.45
  -1   1  -4  706.33   36.04
   1  -1   4  689.11   36.04
  -2   1  -4  861.14   41.46
   2  -1   4  832.94   41.45
   2  -1   4  713.51   41.40
  -3   1  -4  144.93    7.62
  -3   1  -4  144.63    7.67
  -3   1  -4  156.22    7.63
   3  -1   4  135.77    7.61
   3  -1   4  147.99    7.67
   3  -1   4  141.31    7.62
   3  -1   4  151.72    7.63
   3  -1   4  143.73    7.63
  -4   1  -4   39.20    2.27
  -4   1  -4   40.97    2.32
  -4   1  -4   44.70    2.28
  -4   1  -4   41.10    2.27
   4  -1   4   42.16    2.27
   4  -1   4   41.63    2.28
   4  -1   4   42.00    2.26
   4  -1   4   39.20    2.31
  -5   1  -4   65.05    3.40
  -5   1  -4   65.01    3.45
  -5   1  -4   63.08    3.39
  -5   1  -4   69.71    3.42
   5  -1   4   61.01    3.38
   5  -1   4   61.42    3.39
   5  -1   4   56.13    3.39
   5  -1   4   61.69    3.43
  -6   1  -4  212.33   12.10
  -6   1  -4  257.34   12.11
  -6   1  -4  221.02   12.14
  -6   1  -4  233.73   12.12
   6  -1   4  230.37   12.12
   6  -1   4  246.95   12.10
   6  -1   4  220.11   12.10
  -7   1  -4  458.56   23.71
  -7   1  -4  450.18   23.53
  -7   1  -4  430.02   23.53
   7  -1   4  441.92   23.55
   7  -1   4  449.93   23.56
   7  -1   4  445.92   23.50
   7  -1   4  478.76   23.54
   7  -1   4  469.87   23.50
  -8   1  -4   92.56    5.42
  -8   1  -4   89.97    5.50
   8  -1   4  117.49    5.64
   8  -1   4  101.10    5.35
   8  -1   4  101.23    5.36
  -9   1  -4   15.93    1.09
   9  -1   4   14.82    1.17
   9  -1   4   13.82    1.08
   9  -1   4   15.14    1.01
   9  -1   4   14.77    1.10
 -10   1  -4   34.54    2.16
  10  -1   4   36.51    2.19
  10  -1   4   36.03    2.10
 -11   1  -4   81.52    4.69
  11  -1   4   81.81    4.73
  11  -1   4   84.69    4.62
  11  -1   4   90.34    4.76
 -12   1  -4   71.84    3.91
  12  -1   4   65.60    3.81
  12  -1   4   69.85    3.93
  12  -1   4   66.22    3.93
 -13   1  -4   54.13    3.18
  13  -1   4   51.51    3.08
  13  -1   4   53.33    3.31
  13  -1   4   55.16    3.21
  11   0  -4   58.50    3.26
  11   0  -4   56.84    3.37
  11   0  -4   58.07    3.53
  10   0  -4   11.31    0.82
  10   0  -4   10.27    0.99
  10   0  -4    7.39    0.62
  10   0  -4   11.76    0.98
   9   0  -4   36.76    2.29
   9   0  -4   33.67    2.22
   9   0  -4   40.89    2.27
   8   0  -4  201.94    9.86
   8   0  -4  187.59    9.74
   8   0  -4  187.61    9.69
  -8   0   4  165.87    9.71
   7   0  -4  127.96    6.67
   7   0  -4  128.85    6.78
   7   0  -4  118.69    6.62
  -7   0   4  135.67    6.61
  -7   0   4  120.54    6.65
   6   0  -4  189.38   10.40
   6   0  -4  193.44   10.45
   6   0  -4  215.26   10.54
  -6   0   4  206.24   10.39
  -6   0   4  200.40   10.44
  -6   0   4  196.95   10.52
   5   0  -4    9.20    0.69
   5   0  -4    8.78    0.59
   5   0  -4    8.49    0.66
  -5   0   4    6.74    0.55
  -5   0   4    8.63    0.64
  -5   0   4    9.01    0.65
   4   0  -4   14.13    0.80
   4   0  -4   14.74    0.86
   4   0  -4   12.74    0.85
  -4   0   4   12.67    0.83
  -4   0   4   11.60    0.77
  -4   0   4   11.49    0.83
   3   0  -4  302.14   16.13
   3   0  -4  327.42   16.14
   3   0  -4  316.62   16.09
  -3   0   4  306.83   16.13
  -3   0   4  327.92   16.14
  -3   0   4  282.86   16.07
   2   0  -4  321.29   16.79
   2   0  -4  315.41   16.78
   2   0  -4  320.85   16.75
  -2   0   4  327.94   16.78
  -2   0   4  331.58   16.79
  -2   0   4  325.10   16.79
   1   0  -4  276.69   13.89
   1   0  -4  278.01   13.92
   1   0  -4  242.69   13.91
  -1   0   4  266.02   13.92
  -1   0   4  270.24   13.92
  -1   0   4  275.87   13.89
   0   0  -4   25.23    1.37
   0   0  -4   24.49    1.44
   0   0  -4   24.64    1.44
   0   0  -4   26.14    1.42
   0   0   4   26.51    1.37
   0   0   4   28.21    1.42
  -1   0  -4    1.46    0.17
  -1   0  -4    1.57    0.21
  -1   0  -4    2.11    0.23
   1   0   4    0.88    0.17
   1   0   4    1.16    0.19
   1   0   4    1.76    0.21
   1   0   4    1.17    0.15
   1   0   4    1.29    0.19
  -2   0  -4  283.59   14.73
  -2   0  -4  284.17   14.76
  -2   0  -4  288.12   14.75
   2   0   4  285.88   14.77
   2   0   4  280.88   14.73
  -3   0  -4  742.45   40.45
   3   0   4  782.75   40.43
   3   0   4  760.06   40.41
   3   0   4  826.70   40.42
   3   0   4  761.60   40.43
   3   0   4  824.55   40.46
  -4   0  -4  346.35   17.94
  -4   0  -4  334.47   17.90
  -4   0  -4  336.52   17.90
   4   0   4  354.76   17.91
   4   0   4  347.04   17.94
   4   0   4  381.39   17.91
   4   0   4  316.66   17.90
  -5   0  -4   39.44    2.19
  -5   0  -4   39.30    2.14
  -5   0  -4   37.21    2.15
   5   0   4   34.18    2.12
   5   0   4   37.23    2.15
   5   0   4   37.71    2.16
   5   0   4   45.52    2.17
  -6   0  -4    1.32    0.28
  -6   0  -4    1.28    0.24
  -6   0  -4    1.28    0.27
   6   0   4    1.35    0.27
   6   0   4    1.31    0.23
   6   0   4    1.71    0.29
   6   0   4    1.53    0.27
   6   0   4    2.03    0.27
  -7   0  -4   14.93    1.06
  -7   0  -4   16.21    1.09
  -7   0  -4   14.95    1.05
   7   0   4   16.56    1.04
   7   0   4   17.23    1.07
   7   0   4   15.79    1.08
   7   0   4   17.24    1.07
   7   0   4   17.06    1.03
  -8   0  -4  191.82   10.51
  -8   0  -4  195.58   10.49
   8   0   4  207.47   10.47
   8   0   4  192.65   10.44
   8   0   4  222.64   10.59
   8   0   4  198.78   10.62
   8   0   4  186.77   10.48
  -9   0  -4  286.54   14.96
   9   0   4  273.16   15.05
   9   0   4  296.39   14.99
 -10   0  -4   74.90    4.47
  10   0   4   85.87    4.95
  10   0   4   82.62    4.44
  10   0   4   82.68    4.49
 -11   0  -4    1.81    0.44
  11   0   4    2.40    0.47
  11   0   4    1.70    0.41
  11   0   4    2.14    0.50
 -12   0  -4   22.18    1.42
  12   0   4   18.97    1.38
  12   0   4   17.29    1.32
  12   0   4   18.99    1.46
 -13   0  -4   31.85    2.10
  13   0   4   33.43    2.10
  13   0   4   32.82    2.20
  11  -1  -4   55.74    3.19
  11  -1  -4   59.68    3.40
  10  -1  -4  123.65    6.55
  10  -1  -4  116.58    6.40
  10  -1  -4  113.24    6.56
 -10   1   4  125.71    6.34
   9  -1  -4   29.22    1.77
   9  -1  -4   29.27    1.94
   9  -1  -4   34.25    1.98
  -9   1   4   29.97    1.73
   8  -1  -4    1.36    0.26
   8  -1  -4    1.65    0.38
   8  -1  -4    1.81    0.41
   8  -1  -4    1.66    0.30
  -8   1   4    1.31    0.26
  -8   1   4    1.80    0.27
   7  -1  -4   49.37    2.72
   7  -1  -4   54.76    2.89
   7  -1  -4   48.77    2.87
   7  -1  -4   48.53    2.75
  -7   1   4   50.92    2.72
  -7   1   4   51.62    2.74
   6  -1  -4  192.23    9.96
   6  -1  -4  213.78   10.25
   6  -1  -4  192.24    9.98
   6  -1  -4  184.66   10.10
  -6   1   4  187.10    9.96
  -6   1   4  185.09   10.08
  -6   1   4  186.78    9.94
   5  -1  -4  185.28    9.70
   5  -1  -4  187.84    9.83
   5  -1  -4  180.57    9.82
   5  -1  -4  189.81    9.74
  -5   1   4  180.45    9.81
  -5   1   4  173.91   10.08
  -5   1   4  184.43    9.72
  -5   1   4  212.24    9.70
   4  -1  -4  240.58   12.57
   4  -1  -4  237.99   12.74
  -4   1   4  240.09   12.64
  -4   1   4  251.23   12.66
   3  -1  -4   19.58    1.12
   3  -1  -4   19.12    1.11
   3  -1  -4   18.10    1.06
  -3   1   4   18.18    1.10
  -3   1   4   17.99    1.02
  -3   1   4   17.52    1.09
   2  -1  -4   45.90    2.43
   2  -1  -4   46.59    2.37
  -2   1   4   42.92    2.41
  -2   1   4   40.34    2.41
  -2   1   4   47.07    2.36
   1  -1  -4  363.47   20.21
   1  -1  -4  404.56   20.23
   1  -1  -4  384.29   20.17
  -1   1   4  403.82   20.22
  -1   1   4  390.42   20.21
  -1   1   4  397.45   20.17
   0  -1  -4  313.85   16.09
   0  -1  -4  310.42   16.12
   0  -1  -4  305.13   16.05
   0  -1  -4  308.26   16.12
   0   1   4  300.70   16.09
   0   1   4  329.08   16.06
   0   1   4  311.05   16.11
  -1  -1  -4  223.85   11.33
  -1  -1  -4  227.39   11.29
   1   1   4  212.93   11.33
   1   1   4  223.42   11.31
   1   1   4  203.22   11.28
  -2  -1  -4    2.10    0.24
  -2  -1  -4    2.10    0.25
  -2  -1  -4    1.79    0.24
   2   1   4    2.77    0.30
   2   1   4    2.14    0.23
   2   1   4    2.29    0.27
   2   1   4    2.22    0.25
   2   1   4    2.15    0.26
  -3  -1  -4   30.00    1.71
  -3  -1  -4   30.82    1.72
  -3  -1  -4   30.64    1.78
  -3  -1  -4   29.99    1.71
   3   1   4   31.08    1.72
   3   1   4   30.20    1.72
   3   1   4   32.29    1.71
   3   1   4   32.86    1.70
  -4  -1  -4  143.30    7.76
  -4  -1  -4  142.73    7.74
   4   1   4  154.33    7.76
   4   1   4  154.58    7.74
   4   1   4  144.33    7.75
  -5  -1  -4  623.70   32.54
  -5  -1  -4  626.20   32.53
  -5  -1  -4  643.68   32.54
   5   1   4  608.58   32.52
   5   1   4  645.75   32.52
   5   1   4  626.13   32.53
   5   1   4  605.59   32.52
   5   1   4  651.75   32.53
  -6  -1  -4  237.08   12.52
  -6  -1  -4  234.28   12.51
  -6  -1  -4  251.91   12.51
   6   1   4  237.91   12.49
   6   1   4  218.15   12.48
   6   1   4  257.11   12.51
   6   1   4  239.80   12.51
  -7  -1  -4   32.54    1.80
  -7  -1  -4   30.94    1.80
  -7  -1  -4   29.60    1.78
   7   1   4   29.69    1.74
   7   1   4   29.87    1.75
   7   1   4   30.77    1.79
   7   1   4   28.78    1.76
  -8  -1  -4    0.11    0.26
  -8  -1  -4    0.64    0.25
   8   1   4    0.15    0.23
   8   1   4    0.10    0.24
   8   1   4    0.00    0.23
   8   1   4    0.06    0.21
  -9  -1  -4   23.87    1.53
  -9  -1  -4   24.34    1.54
   9   1   4   24.97    1.50
   9   1   4   23.49    1.54
   9   1   4   23.56    1.49
 -10  -1  -4  184.07    9.31
  10   1   4  157.41    9.23
  10   1   4  182.42    9.27
  10   1   4  175.52    9.44
 -11  -1  -4  178.90    9.73
  11   1   4  175.45    9.70
  11   1   4  190.76    9.80
  11   1   4  186.76   10.10
 -12  -1  -4   26.58    1.71
  12   1   4   24.48    1.75
  12   1   4   25.74    1.67
  12   1   4   24.60    1.74
 -13  -1  -4    2.00    0.48
  13   1   4    2.52    0.60
  13   1   4    1.92    0.47
  13   1   4    2.87    0.54
  11  -2  -4    5.04    0.83
  11  -2  -4    3.53    0.63
  10  -2  -4   27.30    1.85
  10  -2  -4   31.38    1.89
  10  -2  -4   23.67    1.59
 -10   2   4   30.05    1.63
   9  -2  -4  104.52    5.34
   9  -2  -4   96.72    5.32
   8  -2  -4  212.09   11.24
   8  -2  -4  202.99   11.22
   8  -2  -4  224.64   11.41
   8  -2  -4  218.49   11.42
   8  -2  -4  215.37   11.23
  -8   2   4  220.58   11.23
   7  -2  -4   62.77    3.34
   7  -2  -4   58.27    3.34
   7  -2  -4   60.31    3.18
   7  -2  -4   56.93    3.18
  -7   2   4   58.77    3.18
   6  -2  -4   36.88    2.17
   6  -2  -4   34.69    2.13
   6  -2  -4   35.61    1.94
   6  -2  -4   35.09    1.94
  -6   2   4   36.83    1.94
  -6   2   4   35.64    2.06
  -6   2   4   34.92    1.92
   5  -2  -4  158.10    8.72
   5  -2  -4  173.72    8.71
   5  -2  -4  167.02    8.59
   5  -2  -4  169.76    8.59
  -5   2   4  161.18    8.71
  -5   2   4  152.93    8.58
  -5   2   4  174.07    8.58
   4  -2  -4  137.83    7.24
   4  -2  -4  139.41    7.15
   4  -2  -4  147.08    7.28
   4  -2  -4  141.81    7.14
  -4   2   4  131.17    7.23
  -4   2   4  135.52    7.26
  -4   2   4  129.95    7.14
   3  -2  -4  219.21   11.37
   3  -2  -4  232.11   11.50
   3  -2  -4  218.76   11.47
  -3   2   4  238.18   11.47
  -3   2   4  199.56   11.37
  -3   2   4  216.81   11.37
  -3   2   4  216.97   11.49
   2  -2  -4  368.31   19.10
   2  -2  -4  336.79   19.00
   2  -2  -4  390.40   19.08
  -2   2   4  370.08   19.07
  -2   2   4  359.00   19.00
  -2   2   4  386.24   19.01
   1  -2  -4    3.43    0.24
   1  -2  -4    4.43    0.34
   1  -2  -4    3.62    0.26
  -1   2   4    3.84    0.26
  -1   2   4    4.02    0.25
  -1   2   4    2.60    0.31
   0  -2  -4  157.04    8.46
   0  -2  -4  169.33    8.46
   0  -2  -4  156.56    8.42
   0   2   4  159.00    8.42
   0   2   4  165.72    8.41
   0   2   4  169.58    8.45
   0   2   4  160.56    8.51
   0   2   4  161.94    8.41
  -1  -2  -4   20.64    1.18
  -1  -2  -4   21.40    1.18
   1   2   4   20.35    1.15
   1   2   4   20.74    1.17
   1   2   4   21.25    1.16
   1   2   4   21.39    1.18
  -2  -2  -4  125.20    6.67
   2   2   4  127.37    6.68
   2   2   4  129.64    6.69
   2   2   4  128.75    6.67
   2   2   4  128.37    6.72
  -3  -2  -4  224.81   11.62
  -3  -2  -4  221.01   11.61
  -3  -2  -4  220.90   11.63
   3   2   4  229.00   11.62
   3   2   4  221.15   11.62
   3   2   4  221.14   11.63
   3   2   4  225.64   11.63
   3   2   4  225.81   11.63
  -4  -2  -4   19.47    1.23
   4   2   4   20.40    1.18
   4   2   4   20.17    1.18
   4   2   4   20.50    1.17
   4   2   4   20.73    1.19
  -5  -2  -4   73.41    4.04
  -5  -2  -4   77.32    4.05
  -5  -2  -4   75.88    4.05
   5   2   4   77.09    4.04
   5   2   4   71.53    4.03
   5   2   4   75.71    4.05
   5   2   4   76.22    4.04
   5   2   4   76.84    4.02
  -6  -2  -4   61.74    3.34
  -6  -2  -4   62.47    3.35
  -6  -2  -4   63.70    3.35
   6   2   4   62.07    3.32
   6   2   4   58.68    3.32
   6   2   4   65.40    3.31
   6   2   4   55.25    3.31
   6   2   4   60.44    3.34
  -7  -2  -4  229.24   11.60
  -7  -2  -4  233.01   11.60
  -7  -2  -4  224.31   11.60
   7   2   4  228.58   11.59
   7   2   4  210.61   11.57
   7   2   4  215.18   11.59
   7   2   4  219.49   11.54
   7   2   4  208.55   11.56
  -8  -2  -4   63.39    3.74
   8   2   4   71.53    3.83
   8   2   4   70.23    3.77
  -9  -2  -4   89.82    4.60
  -9  -2  -4   77.15    4.69
   9   2   4   78.66    4.54
   9   2   4   86.72    4.61
   9   2   4   85.85    4.53
 -10  -2  -4    0.54    0.32
 -10  -2  -4    0.09    0.27
  10   2   4    0.59    0.33
  10   2   4    0.99    0.36
 -11  -2  -4   56.20    3.11
  11   2   4   53.84    3.15
  11   2   4   51.13    3.01
  11   2   4   53.05    3.07
 -12  -2  -4  105.06    5.56
  12   2   4   99.20    5.48
  12   2   4   97.73    5.51
  12   2   4  100.34    5.60
 -13  -2  -4   46.03    2.79
  13   2   4   47.40    2.74
  13   2   4   45.78    2.88
  11  -3  -4    5.16    0.79
  11  -3  -4    6.09    0.83
  10  -3  -4    1.00    0.43
  10  -3  -4    0.74    0.41
  10  -3  -4    0.00    0.24
 -10   3   4    0.43    0.25
   9  -3  -4    6.94    0.81
   9  -3  -4    8.20    0.81
   9  -3  -4    5.45    0.55
  -9   3   4    7.70    0.61
   8  -3  -4   61.83    3.53
   8  -3  -4   62.49    3.38
  -8   3   4   63.02    3.37
   7  -3  -4  146.26    8.41
   7  -3  -4  161.06    8.40
   7  -3  -4  157.10    8.27
  -7   3   4  167.51    8.28
   6  -3  -4  207.92   11.03
  -6   3   4  220.61   11.13
  -6   3   4  208.09   11.03
   5  -3  -4   13.21    0.80
   5  -3  -4   13.27    0.90
  -5   3   4   13.04    0.92
  -5   3   4   13.54    0.88
  -5   3   4   13.59    0.81
   4  -3  -4    7.74    0.57
   4  -3  -4    7.65    0.62
   4  -3  -4    6.96    0.48
  -4   3   4    6.99    0.54
  -4   3   4    7.75    0.64
  -4   3   4    7.67    0.50
   3  -3  -4   88.49    4.58
   3  -3  -4   93.50    4.65
   3  -3  -4   85.47    4.51
  -3   3   4   83.90    4.56
  -3   3   4   80.58    4.60
   2  -3  -4  468.22   24.24
   2  -3  -4  447.40   24.28
   2  -3  -4  468.56   24.20
  -2   3   4  465.06   24.28
  -2   3   4  472.58   24.24
  -2   3   4  491.24   24.21
  -1   3   4  897.81   41.42
  -1   3   4  753.51   41.50
  -1   3   4  760.20   41.42
   0  -3  -4  201.54   10.87
   0  -3  -4  208.57   10.83
   0   3   4  224.66   10.84
   0   3   4  189.38   10.86
   0   3   4  209.03   10.82
   0   3   4  198.10   10.84
   0   3   4  232.18   10.83
  -1  -3  -4    3.38    0.30
   1   3   4    3.54    0.28
   1   3   4    2.95    0.27
   1   3   4    3.73    0.29
   1   3   4    3.56    0.29
   1   3   4    3.70    0.29
   2   3   4   37.22    2.04
   2   3   4   38.32    2.04
   2   3   4   39.03    2.05
   2   3   4   37.59    2.03
   2   3   4   37.32    2.05
   2   3   4   37.00    2.04
  -3  -3  -4  295.31   15.37
  -3  -3  -4  295.99   15.37
   3   3   4  293.57   15.36
   3   3   4  282.39   15.36
   3   3   4  306.92   15.38
   3   3   4  298.52   15.37
   3   3   4  299.79   15.34
   3   3   4  298.34   15.37
  -4  -3  -4  241.75   11.75
  -4  -3  -4  225.44   11.75
  -4  -3  -4  219.46   11.70
   4   3   4  226.75   11.74
   4   3   4  214.37   11.73
   4   3   4  226.62   11.73
   4   3   4  223.59   11.74
  -5  -3  -4  189.29    9.62
  -5  -3  -4  179.91    9.60
   5   3   4  183.24    9.55
   5   3   4  186.21    9.61
   5   3   4  178.82    9.60
  -6  -3  -4   42.45    2.29
  -6  -3  -4   42.91    2.32
  -6  -3  -4   40.81    2.31
   6   3   4   41.72    2.25
   6   3   4   34.23    2.44
   6   3   4   42.79    2.32
   6   3   4   41.94    2.31
  -7  -3  -4   10.82    0.78
  -7  -3  -4    9.66    0.71
  -7  -3  -4    8.59    0.73
   7   3   4   10.10    0.75
   7   3   4   10.04    0.76
   7   3   4    8.89    0.80
   7   3   4    9.69    0.72
   7   3   4    9.65    0.66
  -8  -3  -4   35.67    2.07
  -8  -3  -4   33.71    2.03
   8   3   4   35.31    2.08
   8   3   4   37.26    2.06
   8   3   4   34.60    1.98
  -9  -3  -4  147.40    7.70
  -9  -3  -4  149.67    7.68
   9   3   4  128.67    7.61
   9   3   4  152.25    7.69
   9   3   4  143.44    7.71
 -10  -3  -4   82.97    4.82
 -10  -3  -4   88.56    4.78
  10   3   4   89.21    4.70
  10   3   4   87.85    4.83
 -11  -3  -4   52.11    2.79
  11   3   4   42.10    2.75
  11   3   4   44.10    2.73
  11   3   4   49.13    2.82
 -12  -3  -4    1.53    0.44
  12   3   4    2.41    0.42
  12   3   4    1.69    0.50
  12   3   4    2.19    0.50
  10  -4  -4   83.86    4.74
  10  -4  -4   79.44    4.77
 -10   4   4   90.68    4.89
   9  -4  -4   49.17    2.76
   9  -4  -4   41.44    2.66
  -9   4   4   44.71    2.51
   8  -4  -4    2.25    0.34
   8  -4  -4    2.17    0.49
   8  -4  -4    2.51    0.47
  -8   4   4    2.53    0.34
   7  -4  -4    5.38    0.66
   7  -4  -4    5.21    0.47
   7  -4  -4    4.32    0.58
  -7   4   4    5.10    0.50
   6  -4  -4  187.98   10.96
   6  -4  -4  229.38   10.94
   6  -4  -4  211.84   10.83
  -6   4   4  192.92   10.83
  -6   4   4  217.56   10.91
   5  -4  -4  233.79   11.72
   5  -4  -4  244.95   11.80
   5  -4  -4  200.95   11.83
  -5   4   4  221.22   11.76
   4  -4  -4  149.03    7.67
   4  -4  -4  146.29    7.62
   4  -4  -4  147.09    7.73
  -4   4   4  148.02    7.73
  -4   4   4  140.44    7.65
  -4   4   4  145.17    7.63
   3  -4  -4   13.63    0.82
   3  -4  -4   12.37    0.77
  -3   4   4   13.39    0.79
  -3   4   4   12.44    0.79
  -3   4   4   13.18    0.86
   2  -4  -4    3.56    0.37
   2  -4  -4    2.94    0.28
   2  -4  -4    3.30    0.30
  -2   4   4    2.26    0.26
  -2   4   4    2.85    0.33
  -2   4   4    2.36    0.27
   1  -4  -4  348.71   18.31
   1  -4  -4  347.23   18.26
   1  -4  -4  355.81   18.27
  -1   4   4  364.23   18.32
  -1   4   4  345.41   18.25
  -1   4   4  357.64   18.27
   0  -4  -4  289.21   15.48
   0  -4  -4  319.04   15.45
   0  -4  -4  286.31   15.45
   0   4   4  292.54   15.48
   0   4   4  319.48   15.43
   0   4   4  302.56   15.46
   0   4   4  284.69   15.43
   0   4   4  294.24   15.44
  -1  -4  -4  513.75   25.96
   1   4   4  526.50   25.94
   1   4   4  504.91   25.94
   1   4   4  510.95   25.94
   1   4   4  459.91   25.97
   1   4   4  498.03   25.96
  -2  -4  -4  262.48   13.99
   2   4   4  269.73   14.01
   2   4   4  278.42   13.98
   2   4   4  274.79   13.99
   2   4   4  283.58   14.00
   2   4   4  272.31   13.99
   2   4   4  247.61   13.96
  -3  -4  -4   15.71    0.95
  -3  -4  -4   16.35    0.95
   3   4   4   16.19    0.94
   3   4   4   16.17    0.95
   3   4   4   16.43    0.96
   3   4   4   15.99    0.96
   3   4   4   14.64    0.89
   3   4   4   15.63    0.91
  -4  -4  -4  111.09    6.03
  -4  -4  -4  110.47    6.03
   4   4   4  109.72    6.03
   4   4   4  117.01    5.96
   4   4   4  116.28    5.98
   4   4   4  118.80    6.04
   4   4   4  115.81    6.03
   4   4   4  115.79    6.02
  -5  -4  -4  357.58   17.73
  -5  -4  -4  339.28   17.81
  -5  -4  -4  325.15   17.79
  -5  -4  -4  339.54   17.80
   5   4   4  340.24   17.72
   5   4   4  336.22   17.80
   5   4   4  349.32   17.80
   5   4   4  353.25   17.80
  -6  -4  -4  300.87   15.94
  -6  -4  -4  311.01   16.03
  -6  -4  -4  308.71   16.02
  -6  -4  -4  308.81   16.01
   6   4   4  299.93   16.01
   6   4   4  314.91   16.02
   6   4   4  304.89   15.91
   6   4   4  310.17   16.01
  -7  -4  -4  130.78    7.11
  -7  -4  -4  128.38    7.03
  -7  -4  -4  127.97    7.11
   7   4   4  132.68    7.35
   7   4   4  143.88    7.00
   7   4   4  138.06    7.15
  -8  -4  -4    1.07    0.26
  -8  -4  -4    0.84    0.30
   8   4   4    0.96    0.32
   8   4   4    0.60    0.20
   8   4   4    0.82    0.31
  -9  -4  -4   14.90    0.95
  -9  -4  -4   13.97    1.01
   9   4   4   12.24    1.01
   9   4   4   14.09    0.88
   9   4   4   12.66    1.00
 -10  -4  -4   31.32    2.03
 -10  -4  -4   36.33    2.13
  10   4   4   34.80    2.11
  10   4   4   36.42    2.00
  10   4   4   35.06    2.15
 -11  -4  -4   74.32    3.98
  11   4   4   72.67    4.01
  11   4   4   76.28    3.98
  11   4   4   59.63    3.79
  12   4   4   67.22    3.85
  12   4   4   67.59    3.91
  10  -5  -4   39.72    2.77
  10  -5  -4   47.95    2.77
 -10   5   4   48.62    2.60
   9  -5  -4   56.99    2.94
   9  -5  -4   48.02    3.13
   8  -5  -4  152.78    7.90
   8  -5  -4  145.77    7.69
   8  -5  -4  142.53    7.80
  -8   5   4  142.26    7.70
   7  -5  -4   60.29    3.45
   7  -5  -4   58.61    3.36
  -7   5   4   67.46    3.40
   6  -5  -4   19.85    1.23
   6  -5  -4   25.36    1.43
   6  -5  -4   20.93    1.31
  -6   5   4   18.68    1.32
  -6   5   4   19.79    1.27
   5  -5  -4   51.43    2.78
   5  -5  -4   48.46    2.89
   5  -5  -4   52.66    2.83
  -5   5   4   49.19    2.80
  -5   5   4   54.32    2.80
   4  -5  -4  207.85   10.95
   4  -5  -4  209.25   10.93
  -4   5   4  195.41   11.01
  -4   5   4  225.81   10.95
  -4   5   4  210.78   10.93
   3  -5  -4  380.14   20.96
   3  -5  -4  426.36   20.89
   3  -5  -4  451.17   20.90
  -3   5   4  419.46   20.90
  -3   5   4  353.86   21.01
  -3   5   4  388.65   20.87
   2  -5  -4  257.46   13.29
   2  -5  -4  237.73   13.35
   2  -5  -4  291.45   13.29
  -2   5   4  245.66   13.30
  -2   5   4  247.26   13.34
   1  -5  -4   86.57    4.54
   1  -5  -4   78.56    4.57
   1  -5  -4   94.04    4.52
  -1   5   4   85.62    4.55
  -1   5   4   90.91    4.58
  -1   5   4   82.74    4.50
  -1   5   4   84.47    4.48
   0  -5  -4   16.73    0.94
   0  -5  -4   16.81    0.96
   0  -5  -4   16.43    0.89
   0   5   4   15.05    0.89
   0   5   4   15.01    0.88
   0   5   4   14.53    0.93
   0   5   4   16.59    0.95
  -1  -5  -4  388.73   20.98
  -1  -5  -4  404.68   20.96
  -1  -5  -4  417.86   20.96
   1   5   4  406.05   20.93
   1   5   4  413.69   20.95
   1   5   4  385.45   20.96
   1   5   4  386.02   20.98
   1   5   4  439.47   20.94
  -2  -5  -4  415.15   22.95
  -2  -5  -4  437.83   22.93
   2   5   4  446.07   22.96
   2   5   4  456.55   22.92
   2   5   4  450.22   22.90
   2   5   4  445.83   22.95
   2   5   4  438.01   22.89
   2   5   4  456.53   22.93
  -3  -5  -4  415.62   21.53
  -3  -5  -4  433.41   21.55
   3   5   4  363.43   21.46
   3   5   4  427.35   21.52
   3   5   4  434.29   21.55
   3   5   4  416.69   21.57
   3   5   4  421.85   21.49
  -4  -5  -4   57.68    3.07
  -4  -5  -4   54.95    3.05
   4   5   4   58.95    3.04
   4   5   4   56.86    3.07
   4   5   4   53.40    3.06
  -5  -5  -4    0.07    0.18
  -5  -5  -4    0.31    0.19
   5   5   4    0.36    0.20
   5   5   4    0.19    0.18
   5   5   4    0.56    0.22
   5   5   4    0.54    0.19
  -6  -5  -4   28.13    1.70
   6   5   4   24.91    1.62
   6   5   4   28.63    1.65
   6   5   4   29.42    1.89
   6   5   4   27.32    1.61
  -7  -5  -4  184.45    9.77
   7   5   4  189.74    9.77
   7   5   4  181.66    9.76
   8   5   4  254.05   13.19
   8   5   4  259.64   13.18
   8   5   4  239.88   13.18
  -9  -5  -4   75.48    4.15
   9   5   4   70.89    4.30
   9   5   4   83.48    4.29
   9   5   4   80.15    4.30
 -10  -5  -4    0.36    0.19
  10   5   4   -0.13    0.30
  10   5   4    0.08    0.19
  10   5   4    0.08    0.31
  10   5   4    0.33    0.31
  11   5   4    2.80    0.50
  11   5   4    2.13    0.49
  11   5   4    3.27    0.55
  12   5   4   24.37    1.42
  12   5   4   24.51    1.62
  12   5   4   22.36    1.73
  12   5   4   23.09    1.65
  10  -6  -4   20.21    1.47
 -10   6   4   20.90    1.37
   9  -6  -4    3.21    0.61
   9  -6  -4    2.84    0.52
  -9   6   4    2.69    0.43
   8  -6  -4   50.63    3.21
   8  -6  -4   51.20    3.32
   8  -6  -4   62.83    3.16
  -8   6   4   53.56    3.18
   7  -6  -4   79.88    4.52
   7  -6  -4   94.85    4.67
   7  -6  -4   75.98    4.45
  -7   6   4   81.61    4.47
   6  -6  -4  148.51    8.50
   6  -6  -4  159.81    8.43
   6  -6  -4  155.90    8.53
  -6   6   4  158.66    8.40
  -6   6   4  174.92    8.43
   5  -6  -4  127.60    7.17
   5  -6  -4  127.01    7.05
  -5   6   4  136.11    7.08
  -5   6   4  144.64    7.06
   4  -6  -4    5.34    0.81
   4  -6  -4    4.98    0.47
   4  -6  -4    4.84    0.45
  -4   6   4    5.71    0.57
  -4   6   4    5.69    0.44
   3  -6  -4  101.86    5.51
   3  -6  -4  106.47    5.59
   3  -6  -4  110.08    5.49
  -3   6   4  109.38    5.59
  -3   6   4   89.95    5.45
  -3   6   4  109.07    5.55
   2  -6  -4  212.80   10.77
   2  -6  -4  229.65   10.88
   2  -6  -4  200.89   10.80
  -2   6   4  193.93   10.73
  -2   6   4  192.05   10.82
  -2   6   4  214.68   10.86
   1  -6  -4  181.01    9.26
   1  -6  -4  182.55    9.29
  -1   6   4  184.18    9.19
  -1   6   4  187.80    9.28
  -1   6   4  150.26    9.25
   0  -6  -4  222.79   11.31
   0  -6  -4  220.01   11.27
   0  -6  -4  217.46   11.31
   0   6   4  221.89   11.34
   0   6   4  201.19   11.30
   0   6   4  219.31   11.26
  -1  -6  -4   80.33    4.21
  -1  -6  -4   80.47    4.18
  -1  -6  -4   79.87    4.18
   1   6   4   70.32    4.27
   1   6   4   78.52    4.17
   1   6   4   83.33    4.18
  -2  -6  -4   49.74    2.71
  -2  -6  -4   48.55    2.73
  -2  -6  -4   50.59    2.67
   2   6   4   52.49    2.75
   2   6   4   48.48    2.66
   2   6   4   50.65    2.71
   2   6   4   49.69    2.66
  -3  -6  -4  329.82   17.18
  -3  -6  -4  330.37   17.21
   3   6   4  309.11   17.28
   3   6   4  328.34   17.23
   3   6   4  359.19   17.17
  -4  -6  -4  303.23   15.95
  -4  -6  -4  295.93   15.97
   4   6   4  321.34   15.98
   4   6   4  316.35   15.92
   4   6   4  322.91   15.99
   4   6   4  281.35   15.96
  -5  -6  -4  150.30    7.97
  -5  -6  -4  154.33    7.96
   5   6   4  157.17    7.93
   5   6   4  141.92    7.97
  -6  -6  -4   46.12    2.85
   6   6   4   52.49    2.78
   6   6   4   52.23    2.75
   6   6   4   46.44    2.76
   7   6   4   22.35    1.38
   7   6   4   21.64    1.39
   7   6   4   21.51    1.38
   8   6   4   62.48    3.37
   8   6   4   55.99    3.47
   8   6   4   60.78    3.35
   9   6   4  145.61    7.69
   9   6   4  136.94    7.67
   9   6   4  147.00    7.67
  10   6   4   74.68    4.37
  10   6   4   83.12    4.40
  10   6   4   77.47    4.35
  11   6   4   21.42    1.54
  11   6   4   23.17    1.53
  11   6   4   22.20    1.57
   9  -7  -4   96.43    5.32
   9  -7  -4  105.39    5.50
  -9   7   4   89.63    5.25
   8  -7  -4   12.15    1.15
   8  -7  -4   13.11    1.04
  -8   7   4   14.54    1.02
   7  -7  -4   16.62    1.31
  -7   7   4   18.86    1.19
   6  -7  -4   37.08    2.42
   6  -7  -4   36.38    2.22
   6  -7  -4   39.27    2.18
  -6   7   4   35.76    2.17
  -6   7   4   40.77    2.21
   5  -7  -4  142.75    7.29
   5  -7  -4  134.83    7.13
   5  -7  -4  137.70    7.16
  -5   7   4  114.81    7.15
  -5   7   4  146.33    7.12
   4  -7  -4  202.32   10.56
   4  -7  -4  207.67   10.42
   4  -7  -4  205.54   10.47
  -4   7   4  182.39   10.39
  -4   7   4  201.45   10.49
   3  -7  -4  112.98    6.24
  -3   7   4  115.18    6.25
  -3   7   4  124.89    6.30
   2  -7  -4   20.14    1.26
  -2   7   4   21.04    1.24
  -2   7   4   18.84    1.32
   1  -7  -4   43.35    2.58
  -1   7   4   46.43    2.62
  -1   7   4   48.88    2.64
  -1   7   4   51.30    2.54
   0  -7  -4   69.22    3.95
   0  -7  -4   72.47    3.92
   0  -7  -4   71.08    3.88
   0   7   4   78.52    3.93
   0   7   4   72.90    3.88
   0   7   4   75.79    3.96
  -1  -7  -4  242.55   12.24
  -1  -7  -4  237.56   12.23
  -1  -7  -4  232.80   12.28
   1   7   4  218.78   12.27
   1   7   4  239.77   12.23
   1   7   4  239.40   12.22
  -2  -7  -4  193.82    9.50
  -2  -7  -4  180.53    9.55
  -2  -7  -4  178.59    9.58
   2   7   4  181.37    9.50
   2   7   4  177.58    9.58
   2   7   4  183.52    9.47
   3   7   4   25.62    1.57
   3   7   4   26.07    1.55
   3   7   4   27.71    1.47
  -4  -7  -4    7.09    0.58
  -4  -7  -4    8.58    0.63
   4   7   4    7.98    0.64
   4   7   4    7.35    0.55
  -5  -7  -4  131.91    6.85
   5   7   4  130.43    6.88
   5   7   4  132.82    6.81
   5   7   4  121.91    6.86
  -6  -7  -4  143.89    7.92
   6   7   4  164.15    7.97
   6   7   4  156.84    7.90
   6   7   4  133.78    7.92
   7   7   4  100.12    5.91
   7   7   4  116.11    5.86
   8   7   4   53.09    3.04
   8   7   4   50.73    3.04
   8   7   4   55.80    3.02
   9   7   4    0.12    0.31
   9   7   4    0.29    0.35
   9   7   4    0.05    0.33
  10   7   4   55.50    3.11
  10   7   4   50.99    3.11
  11   7   4   65.59    3.77
   9  -8  -4   47.79    2.96
   9  -8  -4   45.23    2.78
  -9   8   4   48.43    2.77
   8  -8  -4   96.52    5.00
   8  -8  -4   86.15    5.15
  -8   8   4   90.87    4.99
   7  -8  -4   85.53    4.47
  -7   8   4   76.63    4.30
  -7   8   4   73.39    4.23
   6  -8  -4    8.49    0.62
   6  -8  -4    6.30    0.76
  -6   8   4    6.54    0.59
  -6   8   4    7.14    0.68
   5  -8  -4    1.63    0.42
   5  -8  -4    1.08    0.24
  -5   8   4    0.42    0.21
  -5   8   4    1.02    0.29
   4  -8  -4   25.79    1.72
  -4   8   4   29.90    1.80
  -3   8   4  145.50    7.76
   2  -8  -4  207.21   11.01
   2  -8  -4  223.41   10.99
  -2   8   4  209.66   10.98
  -2   8   4  194.92   10.95
   1  -8  -4   26.34    1.56
   1  -8  -4   28.70    1.70
   1  -8  -4   29.37    1.68
  -1   8   4   30.00    1.76
  -1   8   4   27.85    1.57
  -1   8   4   28.72    1.66
   0  -8  -4    0.70    0.19
   0  -8  -4    0.30    0.20
   0  -8  -4    0.71    0.34
   0   8   4    1.07    0.27
   0   8   4    0.51    0.18
   0   8   4    0.62    0.20
  -1  -8  -4   69.95    3.58
  -1  -8  -4   68.01    3.59
   1   8   4   64.09    3.57
   1   8   4   64.83    3.81
   1   8   4   66.90    3.64
  -2  -8  -4  146.35    7.54
   2   8   4  148.47    7.61
   2   8   4  138.49    7.65
   2   8   4  144.28    7.67
  -3  -8  -4  113.36    6.10
   3   8   4  110.15    6.13
   3   8   4  113.93    6.00
   3   8   4  122.00    6.12
  -4  -8  -4  112.12    6.05
   4   8   4  117.32    6.02
   4   8   4  122.19    6.14
   4   8   4  106.77    6.13
  -5  -8  -4   10.86    0.82
   5   8   4   11.83    0.88
   5   8   4   12.92    0.91
   5   8   4   11.10    0.78
  -6  -8  -4   23.33    1.53
   6   8   4   25.15    1.58
   6   8   4   25.48    1.50
   6   8   4   26.41    1.60
   7   8   4  120.00    6.31
   7   8   4  114.26    6.26
   7   8   4  114.07    6.27
   8   8   4   82.97    4.43
   8   8   4   74.38    4.43
   8   8   4   82.34    4.38
   9   8   4   68.19    3.86
   9   8   4   70.44    3.90
   9   8   4   68.89    3.92
  10   8   4   27.44    1.80
  10   8   4   27.76    1.81
  10   8   4   28.37    1.86
   8  -9  -4   11.85    0.93
  -8   9   4   12.60    1.02
   7  -9  -4   66.57    4.09
  -7   9   4   80.53    4.10
  -7   9   4   81.33    4.26
   6  -9  -4  121.14    6.45
   6  -9  -4  123.20    6.66
  -6   9   4  117.61    6.40
  -6   9   4  125.07    6.57
   5  -9  -4   72.38    4.04
  -5   9   4   74.98    3.98
  -5   9   4   67.95    3.78
   4  -9  -4   26.52    1.60
  -4   9   4   21.56    1.50
   3  -9  -4    6.47    0.68
  -3   9   4    6.81    0.65
   2  -9  -4   34.34    2.08
  -2   9   4   36.25    2.09
   1  -9  -4  126.41    6.70
   1  -9  -4  130.71    6.80
  -1   9   4  128.45    6.70
  -1   9   4  125.64    6.78
  -1   9   4  127.73    6.82
   0  -9  -4  121.93    6.64
   0   9   4  128.32    6.68
   0   9   4  124.04    6.65
   0   9   4  131.13    6.75
  -1  -9  -4   90.64    4.55
   1   9   4   86.35    4.57
   1   9   4   76.74    4.62
   1   9   4   87.15    4.54
  -2  -9  -4    0.12    0.15
  -2  -9  -4    0.45    0.22
   2   9   4    0.46    0.28
   2   9   4    0.50    0.24
   2   9   4    0.02    0.15
   3   9   4   15.70    1.04
   3   9   4   14.89    1.08
   4   9   4   84.00    4.54
   4   9   4   88.75    4.59
   4   9   4   78.81    4.41
  -5  -9  -4  174.51    9.05
   5   9   4  163.08    9.24
   5   9   4  165.90    9.11
   5   9   4  183.02    9.00
  -6  -9  -4   96.51    5.25
   6   9   4   99.07    5.31
   6   9   4   95.80    5.32
   6   9   4   97.89    5.20
   7   9   4    3.56    0.44
   7   9   4    2.42    0.49
   7   9   4    3.14    0.50
   8   9   4   17.81    1.19
   8   9   4   16.55    1.25
   8   9   4   16.63    1.27
   9   9   4   34.39    2.20
   9   9   4   37.98    2.30
   9   9   4   39.00    2.32
  10   9   4   85.95    4.99
  10   9   4   91.95    4.94
   7 -10  -4   12.41    1.22
  -7  10   4   15.28    1.12
   6 -10  -4   46.48    2.86
  -6  10   4   46.76    2.74
   5 -10  -4   93.29    5.38
  -5  10   4  101.17    5.34
   4 -10  -4   87.19    4.83
  -4  10   4   83.49    4.85
   3 -10  -4   93.67    5.04
  -3  10   4   89.59    5.13
   2 -10  -4   43.96    2.44
   2 -10  -4   39.96    2.27
  -2  10   4   41.87    2.45
   1 -10  -4   15.99    1.10
   1 -10  -4   14.62    0.97
  -1  10   4   16.55    0.99
  -1  10   4   14.90    1.06
  -1  10   4   18.51    1.18
   0 -10  -4  127.01    6.68
   0  10   4  123.52    6.66
   0  10   4  124.43    6.77
   0  10   4  129.25    6.69
  -1 -10  -4  164.92    8.55
  -1 -10  -4  161.39    8.59
   1  10   4  161.56    8.70
   1  10   4  158.76    8.55
   1  10   4  168.90    8.60
   2  10   4   99.54    5.34
   3  10   4   14.50    1.01
   3  10   4   14.73    1.09
   4  10   4    2.19    0.40
   4  10   4    2.51    0.46
   5  10   4   33.07    1.83
   5  10   4   30.40    2.01
   5  10   4   34.56    2.01
  -6 -10  -4  102.54    6.05
   6  10   4  118.00    6.01
   6  10   4  120.62    6.18
   6  10   4  112.03    6.15
   7  10   4   62.04    3.45
   7  10   4   60.11    3.58
   7  10   4   66.50    3.60
   8  10   4   32.06    1.95
   8  10   4   29.24    1.81
   8  10   4   28.39    1.92
   9  10   4    2.87    0.58
   9  10   4    3.94    0.72
   9  10   4    2.99    0.49
   6 -11  -4   57.49    3.39
  -6  11   4   55.25    3.27
   5 -11  -4    0.70    0.42
  -5  11   4    1.10    0.41
   4 -11  -4   34.42    2.25
  -4  11   4   38.51    2.25
   3 -11  -4  129.43    7.05
  -3  11   4  125.88    6.90
   2 -11  -4   93.97    5.11
  -2  11   4   92.44    4.95
  -2  11   4   93.99    5.14
  -1  11   4  127.27    6.75
  -1  11   4  128.54    6.92
   0 -11  -4   16.80    1.07
   0 -11  -4   14.83    1.03
   0  11   4   16.21    1.13
   0  11   4   16.00    1.06
   0  11   4   15.99    1.18
  -1 -11  -4   12.54    0.84
   1  11   4   12.11    0.85
   1  11   4   12.40    0.90
   1  11   4   14.10    1.04
   2  11   4  112.89    6.22
   2  11   4  116.35    6.15
   3  11   4   60.12    3.28
   3  11   4   56.34    3.33
   4  11   4  100.18    5.31
   4  11   4   92.29    5.23
   5  11   4   46.36    2.59
   5  11   4   39.62    2.51
   6  11   4    1.27    0.27
   6  11   4    1.62    0.45
   6  11   4    1.26    0.41
   7  11   4   32.15    1.83
   7  11   4   31.02    2.00
   7  11   4   29.28    1.98
   5 -12  -4   69.85    4.05
  -5  12   4   69.92    4.00
   4 -12  -4   26.11    1.82
  -4  12   4   28.38    1.82
   3 -12  -4    0.53    0.37
  -3  12   4    0.47    0.37
   2 -12  -4   24.47    1.65
  -2  12   4   24.29    1.71
  -2  12   4   28.99    1.75
   1 -12  -4   67.93    3.74
  -1  12   4   70.23    3.86
  -1  12   4   64.48    3.67
   0 -12  -4  133.24    7.07
   0  12   4  141.21    7.08
   0  12   4  143.18    7.24
   0  12   4  115.72    7.05
   1  12   4   83.50    4.61
   1  12   4   86.53    4.74
   2  12   4    2.91    0.54
   2  12   4    2.35    0.67
   3  12   4   38.27    2.23
   3  12   4   35.80    2.29
   4  12   4   78.97    4.18
   4  12   4   68.12    4.08
   5  12   4   53.67    3.25
   5  12   4   55.83    3.18
   6  12   4   49.75    3.02
   6  12   4   50.62    2.98
   2 -13  -4   25.82    1.62
  -2  13   4   24.01    1.85
  -2  13   4   22.65    1.43
   1 -13  -4    0.45    0.33
  -1  13   4    0.43    0.41
  -1  13   4    0.88    0.32
   0 -13  -4    6.20    0.72
   0  13   4    9.40    0.76
   0  13   4    9.73    0.96
   1  13   4   38.02    2.40
   1  13   4   41.49    2.58
   2  13   4   73.76    4.10
   3  13   4   58.75    3.39
   3  13   4   60.21    3.51
   4  13   4    0.42    0.37
   4  13   4    0.57    0.37
   0 -12   5   18.38    1.23
  -1  12  -5    3.21    0.60
   1 -12   5    3.51    0.54
  -2  12  -5   18.46    1.43
  -2  12  -5   18.44    1.54
   2 -12   5   21.64    1.56
  -3  12  -5   35.01    2.06
  -3  12  -5   32.03    2.10
   3 -12   5   28.99    2.05
   3  11  -5    6.21    0.77
   3  11  -5    6.33    0.65
   3  11  -5    4.54    0.76
   2  11  -5    0.37    0.40
   2  11  -5    0.65    0.40
   1  11  -5   32.38    2.11
   1  11  -5   30.44    2.12
   1  11  -5   37.17    1.98
   0  11  -5  129.78    6.83
   0  11  -5  125.92    6.82
   0 -11   5  119.63    6.93
  -1  11  -5  130.38    7.47
  -1  11  -5  143.62    7.51
   1 -11   5  140.82    7.44
  -2  11  -5   14.71    1.17
  -2  11  -5   13.48    1.13
   2 -11   5   13.80    1.13
  -3  11  -5    0.42    0.36
  -3  11  -5    1.21    0.44
   3 -11   5    0.17    0.42
  -4  11  -5   13.29    1.11
  -4  11  -5   13.72    1.18
   4 -11   5   13.74    1.17
  -5  11  -5   59.13    3.25
  -5  11  -5   54.78    3.43
   5 -11   5   54.64    3.38
  -6  11  -5   67.87    3.92
  -6  11  -5   65.93    3.79
   6 -11   5   67.07    3.96
   5  10  -5   24.81    1.58
   5  10  -5   24.01    1.69
   5  10  -5   21.48    1.53
   4  10  -5   73.27    4.23
   4  10  -5   70.59    4.09
   4  10  -5   77.85    4.14
   3  10  -5   34.30    2.30
   3  10  -5   39.28    2.41
   3  10  -5   42.31    2.28
   2  10  -5   17.32    1.28
   2  10  -5   17.57    1.17
   2  10  -5   18.12    1.24
  -2 -10   5   13.65    1.13
   1  10  -5   22.01    1.42
   1  10  -5   21.13    1.39
   1  10  -5   19.77    1.24
  -1 -10   5   16.38    1.40
  -1 -10   5   23.25    1.31
  -1 -10   5   15.82    1.22
   0  10  -5    2.40    0.49
   0  10  -5    1.32    0.39
   0  10  -5    2.13    0.31
   0 -10   5    1.83    0.42
   0 -10   5    1.14    0.25
   0 -10   5    1.77    0.38
  -1  10  -5  100.81    5.45
  -1  10  -5   97.02    5.43
   1 -10   5   99.27    5.26
   1 -10   5   98.42    5.41
  -2  10  -5  166.41    8.72
  -2  10  -5  174.52    8.76
   2 -10   5  135.26    8.52
   2 -10   5  178.08    8.75
  -3  10  -5   97.41    5.06
  -3  10  -5   79.07    4.96
   3 -10   5   96.59    5.07
  -4  10  -5   13.89    1.12
  -4  10  -5    9.70    1.02
   4 -10   5   11.63    1.12
  -5  10  -5    0.00    0.36
   5 -10   5   -0.14    0.37
   6 -10   5   12.63    0.86
   7 -10   5   44.86    2.52
  -8  10  -5  111.63    5.61
  -8  10  -5  101.22    5.41
   8 -10   5   85.18    5.55
   8 -10   5   96.13    6.40
   6   9  -5   58.01    3.07
   6   9  -5   46.50    2.77
   6   9  -5   42.48    2.81
   5   9  -5   57.62    3.59
   5   9  -5   66.84    3.53
   5   9  -5   60.99    3.48
   4   9  -5    0.89    0.36
   4   9  -5    0.95    0.38
   4   9  -5    0.80    0.44
   3   9  -5   28.86    1.85
   3   9  -5   27.62    1.73
   2   9  -5   64.13    3.73
   2   9  -5   62.81    3.93
   2   9  -5   66.94    3.70
  -2  -9   5   68.13    3.63
  -2  -9   5   65.49    3.60
   1   9  -5   77.00    4.40
   1   9  -5   78.98    4.38
   1   9  -5   78.19    4.29
  -1  -9   5   79.28    4.37
  -1  -9   5   87.84    4.34
  -1  -9   5   73.84    4.27
   0   9  -5   53.05    2.99
   0   9  -5   47.81    2.94
   0   9  -5   48.92    2.83
   0  -9   5   54.12    2.83
   0  -9   5   52.28    2.92
  -1   9  -5   22.28    1.30
  -1   9  -5   21.09    1.43
  -1   9  -5   19.64    1.32
   1  -9   5   20.14    1.24
  -2   9  -5    4.92    0.64
  -2   9  -5    4.68    0.59
   2  -9   5    4.51    0.46
   2  -9   5    4.20    0.43
   2  -9   5    3.73    0.56
  -3   9  -5  102.56    5.95
  -3   9  -5  113.08    6.00
   3  -9   5  116.95    5.85
   3  -9   5  112.89    6.03
   3  -9   5  105.10    5.81
  -4   9  -5  198.97   10.58
  -4   9  -5  203.15   10.64
   4  -9   5  204.34   10.68
   4  -9   5  193.77   10.46
  -5   9  -5   73.82    4.60
  -5   9  -5   87.91    4.57
   5  -9   5   86.77    4.78
  -6   9  -5   21.47    1.41
  -6   9  -5   20.06    1.30
   6  -9   5   15.80    1.18
   6  -9   5   19.24    1.47
  -7   9  -5    0.81    0.39
  -7   9  -5    0.96    0.38
   7  -9   5    0.89    0.32
   7  -9   5    0.64    0.43
  -8   9  -5   25.52    1.96
  -8   9  -5   30.65    1.87
   8  -9   5   30.13    1.83
   8  -9   5   32.63    2.13
  -9   9  -5  134.59    7.05
  -9   9  -5  124.20    6.69
   9  -9   5  125.88    6.67
   9  -9   5  107.86    7.49
   7   8  -5    2.45    0.50
   7   8  -5    3.06    0.70
   6   8  -5   35.61    2.34
   6   8  -5   38.49    2.22
   6   8  -5   39.38    2.33
   5   8  -5   68.94    4.47
   5   8  -5   75.34    4.07
   5   8  -5   77.21    4.21
   4   8  -5  104.95    5.67
   4   8  -5  100.65    5.76
   4   8  -5  110.08    5.71
   3   8  -5   59.94    3.01
   3   8  -5   60.46    3.11
   3   8  -5   43.63    2.94
  -3  -8   5   57.12    2.94
  -3  -8   5   46.06    2.87
   2   8  -5    2.05    0.38
   2   8  -5    2.78    0.44
   2   8  -5    2.66    0.57
  -2  -8   5    3.72    0.41
  -2  -8   5    3.34    0.41
  -2  -8   5    3.74    0.44
   1   8  -5   39.02    2.32
   1   8  -5   42.84    2.38
   1   8  -5   41.42    2.43
  -1  -8   5   40.03    2.31
  -1  -8   5   38.26    2.41
  -1  -8   5   45.06    2.47
   0   8  -5   49.65    2.82
   0   8  -5   49.49    2.77
   0   8  -5   49.66    2.85
   0  -8   5   46.80    2.73
   0  -8   5   53.49    2.84
  -1   8  -5   87.68    4.54
  -1   8  -5   87.42    4.63
  -1   8  -5   86.09    4.59
  -1   8  -5   87.14    4.63
   1  -8   5   75.50    4.49
   1  -8   5   83.87    4.63
  -2   8  -5  132.41    7.25
  -2   8  -5  126.72    7.25
  -2   8  -5  136.70    7.26
   2  -8   5  139.17    7.14
   2  -8   5  143.07    7.17
  -3   8  -5   16.35    1.21
  -3   8  -5   17.95    1.25
   3  -8   5   16.76    1.12
   3  -8   5   17.87    1.29
   3  -8   5   19.91    1.11
  -4   8  -5   45.01    2.70
  -4   8  -5   48.34    2.76
   4  -8   5   41.79    2.58
   4  -8   5   50.49    2.82
   4  -8   5   50.36    2.62
  -5   8  -5  139.58    7.65
  -5   8  -5  131.95    7.57
   5  -8   5  147.64    7.72
   5  -8   5  149.44    7.56
  -6   8  -5   97.43    5.85
  -6   8  -5  111.65    5.97
   6  -8   5  114.33    6.07
   6  -8   5  112.79    5.84
  -7   8  -5   98.32    5.30
  -7   8  -5   95.11    5.19
   7  -8   5   83.94    5.12
   7  -8   5  106.13    5.43
  -8   8  -5   38.20    2.32
  -8   8  -5   38.09    2.45
   8  -8   5   39.26    2.32
   8  -8   5   42.95    2.58
  -9   8  -5    3.81    0.63
  -9   8  -5    4.64    0.57
   9  -8   5    2.70    0.68
   9  -8   5    4.69    0.58
 -10   8  -5   54.30    3.12
  10  -8   5   54.79    3.43
  10  -8   5   55.21    3.19
   8   7  -5   75.83    4.66
   8   7  -5   74.93    4.19
   8   7  -5   80.15    4.39
   7   7  -5   75.21    4.17
   7   7  -5   77.37    4.34
   7   7  -5   77.38    4.32
   6   7  -5   10.00    0.76
   6   7  -5   10.00    0.88
   6   7  -5    8.05    0.87
   5   7  -5    0.74    0.36
   5   7  -5    0.33    0.35
   5   7  -5    0.18    0.26
  -5  -7   5    0.44    0.23
  -5  -7   5    0.41    0.16
   4   7  -5   38.82    2.30
   4   7  -5   39.85    2.36
  -4  -7   5   39.72    2.23
   3   7  -5  145.09    8.08
   3   7  -5  156.12    8.17
   3   7  -5  170.58    8.25
  -3  -7   5  146.21    8.16
  -3  -7   5  158.91    8.03
  -3  -7   5  140.60    8.05
   2   7  -5  259.90   13.78
   2   7  -5  258.24   13.85
   2   7  -5  249.16   13.77
  -2  -7   5  285.35   13.80
  -2  -7   5  252.98   13.79
  -2  -7   5  270.43   13.78
  -2  -7   5  269.45   13.75
   1   7  -5   98.52    4.81
   1   7  -5   86.27    4.81
   1   7  -5   89.60    4.87
  -1  -7   5   84.58    4.77
  -1  -7   5   88.93    4.79
  -1  -7   5   92.15    4.86
  -1  -7   5   84.67    4.82
   0   7  -5    1.80    0.36
   0   7  -5    1.79    0.29
   0   7  -5    1.76    0.35
   0  -7   5    1.21    0.25
   0  -7   5    1.83    0.35
  -1   7  -5   42.40    2.41
  -1   7  -5   41.30    2.34
  -1   7  -5   39.03    2.38
   1  -7   5   43.80    2.32
   1  -7   5   42.68    2.43
  -2   7  -5   26.64    1.90
  -2   7  -5   27.02    1.62
  -2   7  -5   25.91    1.63
   2  -7   5   24.91    1.51
   2  -7   5   27.88    1.67
  -3   7  -5  255.44   14.00
  -3   7  -5  276.44   13.99
   3  -7   5  244.19   13.87
   3  -7   5  290.49   13.91
  -4   7  -5  139.35    7.45
  -4   7  -5  134.08    7.52
   4  -7   5  146.56    7.36
   4  -7   5  139.18    7.51
   4  -7   5  136.52    7.34
  -5   7  -5    0.20    0.29
  -5   7  -5    0.40    0.37
   5  -7   5    0.34    0.25
   5  -7   5    1.08    0.26
   5  -7   5    0.51    0.34
  -6   7  -5   44.88    2.61
   6  -7   5   42.86    2.59
   6  -7   5   44.07    2.62
   6  -7   5   40.18    2.43
  -7   7  -5   31.90    1.81
  -7   7  -5   29.22    1.87
   7  -7   5   29.61    1.96
   7  -7   5   26.69    1.74
  -8   7  -5  141.47    6.76
  -8   7  -5  120.83    6.82
   8  -7   5  119.60    6.92
   8  -7   5  119.86    6.73
  -9   7  -5   97.59    5.20
   9  -7   5   97.04    5.44
   9  -7   5   91.83    5.22
 -10   7  -5   12.44    1.17
  10  -7   5   12.58    1.08
  10  -7   5   11.88    1.25
 -11   7  -5   18.89    1.55
  11  -7   5   16.20    1.17
  11  -7   5   16.02    1.53
  11  -7   5   17.73    1.35
   8   6  -5   24.54    1.64
   8   6  -5   23.71    1.61
   8   6  -5   22.45    1.42
   7   6  -5  112.68    6.52
   7   6  -5  122.45    6.59
   7   6  -5  122.72    6.58
  -7  -6   5  126.37    6.45
   6   6  -5   92.79    4.66
   6   6  -5   89.86    4.55
   6   6  -5   93.87    4.70
   6   6  -5   70.04    4.62
  -6  -6   5   76.46    4.49
   5   6  -5   78.79    4.26
   5   6  -5   80.43    4.25
   5   6  -5   85.04    4.37
   5   6  -5   79.85    4.49
  -5  -6   5   75.09    4.23
  -5  -6   5   75.95    4.26
   4   6  -5   14.10    0.91
   4   6  -5   13.72    1.00
   4   6  -5   13.53    1.03
   4   6  -5   12.49    0.89
  -4  -6   5   12.61    0.87
  -4  -6   5   15.18    0.94
   3   6  -5   21.61    1.41
   3   6  -5   22.13    1.32
  -3  -6   5   20.47    1.32
  -3  -6   5   23.35    1.30
  -3  -6   5   20.72    1.34
   2   6  -5  268.59   12.20
   2   6  -5  213.57   12.20
   2   6  -5  222.54   12.14
  -2  -6   5  238.12   12.27
  -2  -6   5  214.76   12.12
  -2  -6   5  237.86   12.17
   1   6  -5  213.47   12.91
   1   6  -5  270.63   12.94
   1   6  -5  258.14   13.06
  -1  -6   5  252.96   12.92
  -1  -6   5  243.44   12.92
  -1  -6   5  247.46   12.96
   0   6  -5  111.42    6.00
   0   6  -5  112.99    6.00
   0   6  -5  111.17    6.01
   0   6  -5  114.12    6.06
   0  -6   5  108.55    5.97
   0  -6   5  106.83    6.05
   0  -6   5  125.41    6.07
   0  -6   5  113.75    6.01
  -1   6  -5   27.53    1.65
  -1   6  -5   27.65    1.49
  -1   6  -5   24.36    1.51
  -1   6  -5   24.01    1.50
   1  -6   5   24.19    1.49
   1  -6   5   24.69    1.51
   1  -6   5   24.60    1.45
   1  -6   5   24.14    1.61
  -2   6  -5   20.14    1.24
  -2   6  -5   19.89    1.27
  -2   6  -5   19.49    1.20
  -2   6  -5   19.18    1.24
   2  -6   5   16.92    1.27
   2  -6   5   22.64    1.19
   2  -6   5   18.62    1.21
   2  -6   5   18.89    1.22
  -3   6  -5   23.05    1.47
  -3   6  -5   24.52    1.52
  -3   6  -5   18.69    1.39
   3  -6   5   24.81    1.37
   3  -6   5   23.38    1.41
   3  -6   5   23.16    1.49
   3  -6   5   23.68    1.42
   3  -6   5   23.39    1.37
  -4   6  -5  163.16    8.55
  -4   6  -5  150.99    8.50
  -4   6  -5  159.84    8.57
   4  -6   5  165.33    8.47
   4  -6   5  184.17    8.86
   4  -6   5  157.24    8.45
   4  -6   5  148.25    8.47
  -5   6  -5  211.00   11.31
  -5   6  -5  212.14   11.35
   5  -6   5  222.73   11.36
   5  -6   5  207.21   11.27
   5  -6   5  214.98   11.30
   5  -6   5  224.37   11.44
  -6   6  -5   77.11    4.09
  -6   6  -5   75.76    4.15
   6  -6   5   77.27    4.17
   6  -6   5   72.98    4.00
   6  -6   5   65.21    3.98
  -7   6  -5    8.58    0.80
  -7   6  -5    7.51    0.70
   7  -6   5    7.91    0.67
   7  -6   5    7.31    0.83
   7  -6   5    7.37    0.84
   7  -6   5    7.63    0.68
  -8   6  -5   11.54    0.90
  -8   6  -5   12.78    1.04
   8  -6   5   10.00    1.04
   8  -6   5   11.87    0.94
  -9   6  -5   34.69    2.10
  -9   6  -5   37.02    2.24
   9  -6   5   32.42    2.28
   9  -6   5   38.12    2.19
 -10   6  -5   83.82    4.92
  10  -6   5   84.86    4.87
  10  -6   5   90.65    4.78
  10  -6   5   91.85    5.05
 -11   6  -5   54.90    3.19
  11  -6   5   52.68    3.12
  11  -6   5   50.18    3.27
  11  -6   5   51.94    2.96
   9   5  -5   54.86    3.21
   9   5  -5   48.74    3.16
   9   5  -5   62.43    3.33
   8   5  -5   64.30    3.57
   8   5  -5   67.82    3.74
   8   5  -5   69.63    3.82
   8   5  -5   63.00    3.74
   7   5  -5    0.73    0.34
   7   5  -5    1.18    0.28
   7   5  -5    0.64    0.38
   7   5  -5    0.55    0.31
   6   5  -5   15.10    1.14
   6   5  -5   15.44    0.97
   6   5  -5   15.72    0.96
  -6  -5   5   13.73    0.96
  -6  -5   5   14.98    0.99
   5   5  -5  180.59    8.57
   5   5  -5  150.70    8.52
   5   5  -5  150.62    8.42
   5   5  -5  156.72    8.42
  -5  -5   5  153.30    8.44
  -5  -5   5  174.20    8.74
   4   5  -5   86.66    4.60
   4   5  -5   81.48    4.67
   4   5  -5   81.83    4.69
   4   5  -5   88.36    4.78
  -4  -5   5   93.45    4.65
   3   5  -5  187.37   10.50
   3   5  -5  194.81   10.42
   3   5  -5  204.89   10.50
  -3  -5   5  211.67   10.50
  -3  -5   5  198.87   10.44
  -3  -5   5  198.31   10.42
  -3  -5   5  202.00   10.46
   2   5  -5   58.74    3.43
   2   5  -5   65.09    3.49
   2   5  -5   62.54    3.39
  -2  -5   5   69.15    3.45
  -2  -5   5   54.22    3.45
  -2  -5   5   62.41    3.44
  -2  -5   5   64.93    3.39
  -2  -5   5   66.82    3.42
   1   5  -5   22.91    1.41
   1   5  -5   24.82    1.49
  -1  -5   5   24.04    1.46
  -1  -5   5   25.59    1.47
  -1  -5   5   24.73    1.41
  -1  -5   5   22.76    1.43
  -1  -5   5   25.89    1.45
   0   5  -5  398.39   20.18
   0   5  -5  392.94   20.22
   0   5  -5  395.93   20.15
   0  -5   5  401.81   20.18
   0  -5   5  401.75   20.20
   0  -5   5  364.93   20.12
   0  -5   5  361.23   20.12
  -1   5  -5  304.90   15.63
  -1   5  -5  287.50   15.66
  -1   5  -5  322.52   15.68
  -1   5  -5  301.12   15.64
   1  -5   5  296.86   15.62
   1  -5   5  330.50   15.63
   1  -5   5  259.68   15.66
  -2   5  -5   47.44    2.72
  -2   5  -5   48.72    2.78
  -2   5  -5   49.42    2.74
   2  -5   5   50.56    2.73
   2  -5   5   50.84    2.91
   2  -5   5   50.61    2.80
  -3   5  -5   73.06    4.04
  -3   5  -5   76.69    4.00
  -3   5  -5   76.82    4.00
   3  -5   5   72.58    3.94
   3  -5   5   69.88    3.97
   3  -5   5   73.83    4.06
   3  -5   5   69.19    3.97
   3  -5   5   75.69    3.95
  -4   5  -5    2.46    0.39
  -4   5  -5    3.14    0.39
  -4   5  -5    2.23    0.37
   4  -5   5    3.59    0.48
   4  -5   5    2.82    0.40
   4  -5   5    2.11    0.32
   4  -5   5    1.88    0.32
   4  -5   5    1.57    0.31
  -5   5  -5   38.38    2.11
  -5   5  -5   39.41    2.27
  -5   5  -5   32.91    2.17
   5  -5   5   36.04    2.07
   5  -5   5   36.04    2.22
  -6   5  -5  239.00   10.95
  -6   5  -5  175.05   10.93
   6  -5   5  197.64   10.91
   6  -5   5  223.31   11.07
   6  -5   5  205.36   10.90
  -7   5  -5   92.06    4.80
  -7   5  -5   89.96    4.74
   7  -5   5   79.80    4.84
   7  -5   5   89.80    4.75
   7  -5   5   83.39    4.70
   7  -5   5   88.83    4.78
  -8   5  -5   68.03    3.64
  -8   5  -5   62.48    3.69
   8  -5   5   64.24    3.68
   8  -5   5   67.67    3.81
   8  -5   5   64.32    3.65
  -9   5  -5    4.29    0.51
  -9   5  -5    3.18    0.53
   9  -5   5    2.93    0.52
   9  -5   5    2.42    0.54
 -10   5  -5    1.51    0.46
  10  -5   5    0.96    0.41
  10  -5   5    1.31    0.47
  10  -5   5    2.28    0.40
 -11   5  -5   37.80    2.44
  11  -5   5   40.25    2.28
  11  -5   5   39.70    2.54
  11  -5   5   37.74    2.42
 -12   5  -5   93.17    5.28
  12  -5   5   91.25    5.19
  12  -5   5   94.33    5.35
  12  -5   5   90.59    5.03
   9   4  -5   41.83    2.43
   9   4  -5   43.11    2.52
   9   4  -5   35.96    2.33
   8   4  -5   92.89    4.76
   8   4  -5   82.38    4.66
   8   4  -5   83.54    4.61
   8   4  -5   79.86    4.48
   7   4  -5  111.37    6.33
   7   4  -5  108.78    6.36
   7   4  -5  129.77    6.43
   7   4  -5  127.30    6.53
   7   4  -5  123.82    6.60
  -7  -4   5  120.62    6.40
   6   4  -5   50.85    2.71
   6   4  -5   49.19    2.76
   6   4  -5   50.13    2.80
   6   4  -5   45.79    2.60
   6   4  -5   48.10    2.62
  -6  -4   5   44.38    2.89
   5   4  -5    0.52    0.20
   5   4  -5    0.98    0.22
   5   4  -5    0.50    0.23
   5   4  -5    0.90    0.32
   5   4  -5    0.48    0.27
  -5  -4   5    0.66    0.22
   4   4  -5   57.61    3.29
   4   4  -5   62.02    3.29
   4   4  -5   53.01    3.38
  -4  -4   5   64.43    3.55
  -4  -4   5   71.67    3.38
   3   4  -5  155.77    7.87
   3   4  -5  149.41    7.78
   3   4  -5  141.10    7.87
  -3  -4   5  148.15    7.86
  -3  -4   5  147.64    7.83
  -3  -4   5  150.56    7.78
  -3  -4   5  155.74    7.83
  -3  -4   5  142.32    7.86
   2   4  -5  200.42   10.72
   2   4  -5  208.29   10.81
   2   4  -5  217.96   10.80
  -2  -4   5  195.07   10.78
  -2  -4   5  222.54   10.79
  -2  -4   5  196.37   10.78
  -2  -4   5  198.88   10.71
  -2  -4   5  208.91   10.77
   1   4  -5  158.26    8.23
   1   4  -5  161.95    8.16
   1   4  -5  143.35    8.19
  -1  -4   5  167.88    8.23
  -1  -4   5  150.44    8.15
  -1  -4   5  162.21    8.20
  -1  -4   5  162.21    8.22
  -1  -4   5  142.73    8.18
   0   4  -5   59.18    3.56
   0   4  -5   66.33    3.53
   0   4  -5   73.54    3.57
   0  -4   5   66.05    3.59
   0  -4   5   71.20    3.53
   0  -4   5   62.72    3.56
   0  -4   5   61.68    3.56
   0  -4   5   66.16    3.55
  -1   4  -5   77.59    4.07
  -1   4  -5   77.40    4.08
  -1   4  -5   78.17    4.16
  -1   4  -5   76.11    4.10
   1  -4   5   74.89    4.06
   1  -4   5   73.03    4.08
   1  -4   5   78.73    4.14
   1  -4   5   72.91    4.05
  -2   4  -5  295.23   15.94
  -2   4  -5  304.52   15.90
  -2   4  -5  309.13   15.90
   2  -4   5  302.75   15.89
   2  -4   5  314.32   15.91
   2  -4   5  314.97   15.97
   2  -4   5  299.17   15.88
  -3   4  -5  190.21    9.71
  -3   4  -5  176.67    9.74
   3  -4   5  189.82    9.69
   3  -4   5  180.77    9.68
   3  -4   5  183.51    9.87
   3  -4   5  171.19    9.66
   3  -4   5  201.95    9.69
  -4   4  -5  132.90    6.75
  -4   4  -5  120.85    6.81
  -4   4  -5  117.85    6.74
   4  -4   5  140.01    6.74
   4  -4   5  122.84    6.80
   4  -4   5  130.68    6.83
   4  -4   5  126.32    6.73
   4  -4   5  126.40    6.73
  -5   4  -5  147.58    6.89
  -5   4  -5  129.29    6.84
  -5   4  -5  146.12    6.95
   5  -4   5  121.43    6.82
   5  -4   5  115.93    6.91
   5  -4   5  120.78    6.81
   5  -4   5  123.03    6.84
  -6   4  -5    3.15    0.46
  -6   4  -5    3.10    0.42
   6  -4   5    3.69    0.60
   6  -4   5    2.67    0.39
   6  -4   5    2.39    0.45
   6  -4   5    2.72    0.42
  -7   4  -5  110.08    5.69
  -7   4  -5  110.14    5.75
  -7   4  -5  105.83    5.68
   7  -4   5  107.60    5.70
   7  -4   5  110.58    5.81
   7  -4   5   92.51    5.64
  -8   4  -5  207.35   10.97
   8  -4   5  197.97   11.02
   8  -4   5  221.58   10.90
   8  -4   5  201.92   10.94
   9  -4   5  110.63    5.72
   9  -4   5   97.90    6.02
 -10   4  -5   62.03    3.19
  10  -4   5   51.37    3.22
  10  -4   5   51.82    3.02
  10  -4   5   51.50    3.15
 -11   4  -5    5.02    0.67
  11  -4   5    4.49    0.74
  11  -4   5    3.86    0.62
  11  -4   5    4.52    0.57
 -12   4  -5    4.15    0.66
  12  -4   5    3.91    0.54
  12  -4   5    2.96    0.60
  12  -4   5    2.92    0.67
  10   3  -5   48.26    2.93
  10   3  -5   47.76    2.79
  10   3  -5   46.59    2.79
   9   3  -5    5.56    0.69
   9   3  -5    5.72    0.68
   9   3  -5    6.57    0.81
   8   3  -5    0.19    0.18
   8   3  -5    0.51    0.20
   8   3  -5    0.44    0.36
   8   3  -5    0.21    0.35
   8   3  -5    1.11    0.32
   7   3  -5   34.19    2.02
   7   3  -5   35.44    1.99
   7   3  -5   35.82    2.22
   7   3  -5   37.17    2.15
   7   3  -5   39.47    2.23
  -7  -3   5   36.95    2.12
   6   3  -5  107.41    5.67
   6   3  -5  107.98    5.72
   6   3  -5  111.34    5.66
   6   3  -5  104.00    5.53
   6   3  -5  100.00    5.54
  -6  -3   5  102.21    5.63
   5   3  -5  381.14   18.57
   5   3  -5  319.59   18.46
   5   3  -5  374.96   18.59
   5   3  -5  352.00   18.45
   5   3  -5  375.02   18.63
  -5  -3   5  347.25   18.54
  -5  -3   5  347.80   18.65
   4   3  -5   55.38    2.96
   4   3  -5   57.84    3.06
   4   3  -5   57.06    3.08
   4   3  -5   58.49    3.28
   4   3  -5   52.75    2.96
  -4  -3   5   55.70    3.06
  -4  -3   5   55.08    3.08
  -4  -3   5   54.49    3.04
   3   3  -5    0.82    0.16
   3   3  -5    0.57    0.23
   3   3  -5    0.63    0.22
  -3  -3   5    0.65    0.20
  -3  -3   5    0.88    0.34
   2   3  -5   37.20    2.05
   2   3  -5   36.09    2.32
   2   3  -5   37.39    2.14
  -2  -3   5   34.22    2.12
  -2  -3   5   42.42    2.13
  -2  -3   5   38.60    2.13
  -2  -3   5   40.64    2.05
  -2  -3   5   36.77    2.11
   1   3  -5  139.91    7.35
   1   3  -5  142.43    7.27
   1   3  -5  123.58    7.31
  -1  -3   5  144.15    7.33
  -1  -3   5  140.05    7.33
  -1  -3   5  144.03    7.26
  -1  -3   5  156.67    7.34
  -1  -3   5  123.63    7.31
   0   3  -5  474.53   25.17
   0   3  -5  468.59   25.20
   0   3  -5  489.65   25.22
   0  -3   5  488.18   25.23
   0  -3   5  472.46   25.16
   0  -3   5  507.22   25.23
   0  -3   5  507.35   25.22
  -1   3  -5  320.36   15.83
  -1   3  -5  300.89   15.85
  -1   3  -5  301.35   15.86
  -1   3  -5  314.74   15.88
   1  -3   5  270.89   15.83
   1  -3   5  318.06   15.90
   1  -3   5  321.97   15.86
   1  -3   5  292.88   15.82
  -2   3  -5    1.38    0.25
  -2   3  -5    1.28    0.26
  -2   3  -5    1.69    0.27
  -2   3  -5    1.39    0.24
   2  -3   5    1.66    0.31
   2  -3   5    1.57    0.24
   2  -3   5    1.49    0.24
   2  -3   5    1.80    0.27
  -3   3  -5  208.84   10.39
  -3   3  -5  200.00   10.38
  -3   3  -5  195.57   10.43
   3  -3   5  213.97   10.38
   3  -3   5  197.53   10.37
   3  -3   5  208.18   10.38
   3  -3   5  172.81   10.41
   3  -3   5  190.78   10.36
  -4   3  -5  150.98    7.38
  -4   3  -5  123.67    7.46
  -4   3  -5  137.73    7.43
   4  -3   5  137.13    7.36
   4  -3   5  144.32    7.56
   4  -3   5  148.45    7.38
   4  -3   5  132.82    7.36
   4  -3   5  143.04    7.36
  -5   3  -5  139.39    7.52
   5  -3   5  144.86    7.52
   5  -3   5  137.96    7.58
   5  -3   5  124.23    7.48
   5  -3   5  151.37    7.74
   5  -3   5  156.89    7.54
  -6   3  -5  208.02   11.93
  -6   3  -5  237.08   11.93
  -6   3  -5  221.84   11.99
  -6   3  -5  220.48   11.91
   6  -3   5  231.78   11.94
   6  -3   5  245.27   12.03
   6  -3   5  211.77   11.89
   6  -3   5  245.52   11.95
  -7   3  -5   69.00    4.02
  -7   3  -5   71.01    3.81
  -7   3  -5   63.84    3.80
   7  -3   5   78.14    3.82
   7  -3   5   66.65    3.82
  -8   3  -5   35.79    2.14
  -8   3  -5   38.26    2.18
   8  -3   5   36.48    2.12
   8  -3   5   37.62    2.19
   8  -3   5   30.35    2.03
  -9   3  -5   62.49    3.21
   9  -3   5   55.16    3.24
   9  -3   5   49.42    3.15
 -10   3  -5  163.78    7.78
  10  -3   5  120.42    7.75
  10  -3   5  146.45    7.89
  10  -3   5  145.49    7.65
 -11   3  -5  106.58    5.69
  11  -3   5  104.39    5.57
  11  -3   5   94.82    5.72
  11  -3   5  106.57    5.71
 -12   3  -5   58.22    3.18
  12  -3   5   52.98    3.02
  12  -3   5   49.36    3.14
  12  -3   5   50.71    3.18
  10   2  -5   95.33    4.92
  10   2  -5   79.92    5.54
  10   2  -5   89.60    4.94
   9   2  -5  100.10    5.77
   9   2  -5   98.57    5.64
   9   2  -5  113.40    5.78
   8   2  -5   31.51    1.90
   8   2  -5   26.55    1.78
   8   2  -5   30.27    1.79
   7   2  -5    7.76    0.67
   7   2  -5    6.65    0.51
   6   2  -5    0.54    0.29
   6   2  -5    0.53    0.24
  -6  -2   5    0.53    0.22
  -6  -2   5    0.48    0.24
   5   2  -5  100.55    5.64
   5   2  -5  110.44    5.78
   5   2  -5  105.68    5.76
   5   2  -5  109.20    5.83
   5   2  -5  110.98    5.65
  -5  -2   5  110.88    5.75
  -5  -2   5  109.98    5.76
   4   2  -5  261.12   13.79
   4   2  -5  255.84   13.81
   4   2  -5  283.29   13.91
   4   2  -5  262.64   14.00
   4   2  -5  248.79   13.92
  -4  -2   5  269.09   13.93
  -4  -2   5  273.19   13.89
  -4  -2   5  278.54   13.90
   3   2  -5  217.27   11.79
   3   2  -5  243.94   11.99
   3   2  -5  218.56   11.79
   3   2  -5  229.18   11.90
  -3  -2   5  239.96   11.90
  -3  -2   5  225.58   11.88
  -3  -2   5  221.90   11.91
   2   2  -5  174.79    9.30
   2   2  -5  174.52    9.28
   2   2  -5  184.55    9.30
   2   2  -5  175.53    9.20
  -2  -2   5  176.47    9.28
  -2  -2   5  171.82    9.28
  -2  -2   5  166.21    9.29
  -2  -2   5  195.03    9.19
   1   2  -5    8.80    0.65
   1   2  -5    9.32    0.62
   1   2  -5    9.35    0.66
  -1  -2   5    9.50    0.65
  -1  -2   5   10.77    0.67
  -1  -2   5   10.03    0.66
  -1  -2   5    9.35    0.65
  -1  -2   5    9.44    0.57
   0   2  -5   77.25    4.50
   0   2  -5   82.82    4.50
   0   2  -5   84.81    4.45
   0  -2   5   88.89    4.50
   0  -2   5   82.69    4.51
   0  -2   5   92.81    4.51
   0  -2   5   85.58    4.44
   0  -2   5   83.18    4.51
  -1   2  -5  620.90   32.29
  -1   2  -5  670.96   32.28
  -1   2  -5  612.58   32.23
  -1   2  -5  630.65   32.28
   1  -2   5  578.38   32.26
   1  -2   5  615.28   32.22
   1  -2   5  641.00   32.30
  -2   2  -5  919.83   47.87
  -2   2  -5  964.00   47.84
  -2   2  -5  856.28   47.82
   2  -2   5  884.91   47.82
   2  -2   5  939.11   47.81
   2  -2   5 1000.00   47.89
   2  -2   5  921.76   47.83
  -3   2  -5  114.36    6.32
  -3   2  -5  121.96    6.34
  -3   2  -5  112.75    6.38
   3  -2   5  116.71    6.32
   3  -2   5  117.22    6.33
   3  -2   5  129.26    6.34
   3  -2   5  128.71    6.34
  -4   2  -5    2.13    0.30
  -4   2  -5    2.67    0.36
  -4   2  -5    1.62    0.28
   4  -2   5    2.24    0.34
   4  -2   5    2.01    0.30
   4  -2   5    2.19    0.28
   4  -2   5    1.69    0.27
   4  -2   5    1.71    0.27
  -5   2  -5   63.87    3.52
  -5   2  -5   62.91    3.51
  -5   2  -5   62.94    3.57
   5  -2   5   65.69    3.52
   5  -2   5   66.00    3.52
   5  -2   5   66.89    3.58
  -6   2  -5  212.30   11.65
  -6   2  -5  211.01   11.63
  -6   2  -5  216.53   11.63
  -6   2  -5  207.02   11.73
   6  -2   5  228.31   11.72
   6  -2   5  245.81   11.64
   6  -2   5  210.06   11.64
   6  -2   5  247.78   11.68
  -7   2  -5  282.66   15.51
  -7   2  -5  303.35   15.45
  -7   2  -5  288.21   15.57
  -7   2  -5  315.44   15.48
   7  -2   5  281.59   15.45
   7  -2   5  304.49   15.65
   7  -2   5  296.04   15.47
  -8   2  -5  110.16    5.69
   8  -2   5  103.17    5.68
   8  -2   5  104.25    5.63
   8  -2   5  102.34    5.72
   8  -2   5  106.10    5.62
  -9   2  -5   29.66    1.88
   9  -2   5   31.22    1.90
   9  -2   5   29.44    1.92
   9  -2   5   32.41    1.99
 -10   2  -5   11.29    1.31
  10  -2   5   12.51    1.36
  10  -2   5   11.37    0.86
  10  -2   5    9.22    1.04
 -11   2  -5   56.57    3.43
  11  -2   5   58.55    3.48
  11  -2   5   61.03    3.36
  11  -2   5   62.65    3.49
 -12   2  -5   46.42    2.82
  12  -2   5   45.28    2.85
  12  -2   5   47.56    2.72
  12  -2   5   47.51    2.86
 -13   2  -5   58.83    3.52
  13  -2   5   60.95    3.58
  13  -2   5   57.86    3.40
  13  -2   5   62.67    3.68
  10   1  -5   19.63    1.36
  10   1  -5   17.62    1.42
   9   1  -5   37.78    2.32
   9   1  -5   36.41    2.17
   8   1  -5  100.28    5.75
   8   1  -5  107.91    5.83
   8   1  -5  114.91    5.90
   7   1  -5   94.10    5.13
   7   1  -5   95.68    5.11
   7   1  -5   92.47    5.06
  -7  -1   5   90.97    4.98
   6   1  -5  151.02    7.87
   6   1  -5  156.91    8.01
   6   1  -5  155.56    7.96
  -6  -1   5  130.79    7.88
  -6  -1   5  152.33    7.91
   5   1  -5   40.07    2.08
   5   1  -5   37.76    2.11
   5   1  -5   37.61    2.26
  -5  -1   5   31.99    2.03
   4   1  -5   39.11    2.13
   4   1  -5   38.89    2.19
   4   1  -5   36.24    2.21
  -4  -1   5   39.41    2.18
  -4  -1   5   37.09    2.15
  -4  -1   5   38.50    2.11
   3   1  -5  240.41   13.04
   3   1  -5  265.38   13.04
   3   1  -5  242.60   13.01
  -3  -1   5  278.95   13.04
  -3  -1   5  236.91   13.03
  -3  -1   5  235.79   12.99
   2   1  -5  136.26    7.40
   2   1  -5  141.79    7.43
   2   1  -5  146.93    7.44
  -2  -1   5  135.21    7.42
  -2  -1   5  132.51    7.39
  -2  -1   5  155.15    7.43
   1   1  -5  224.10   11.66
   1   1  -5  227.84   11.57
   1   1  -5  224.10   11.64
   1   1  -5  226.64   11.66
  -1  -1   5  215.25   11.65
  -1  -1   5  233.72   11.67
  -1  -1   5  230.91   11.64
  -1  -1   5  207.85   11.55
   0   1  -5   87.28    4.57
   0   1  -5   87.02    4.62
   0  -1   5   90.55    4.65
   0  -1   5   91.81    4.64
   0  -1   5   86.55    4.56
   0  -1   5   88.17    4.62
   0  -1   5   81.05    4.63
  -1   1  -5   55.23    2.83
  -1   1  -5   53.45    2.84
  -1   1  -5   53.41    2.79
   1  -1   5   52.70    2.78
   1  -1   5   53.02    2.83
   1  -1   5   48.53    2.84
   1  -1   5   50.64    2.82
  -2   1  -5  207.23   11.48
  -2   1  -5  217.37   11.46
  -2   1  -5  217.93   11.43
  -2   1  -5  226.05   11.46
   2  -1   5  224.96   11.50
   2  -1   5  233.26   11.47
   2  -1   5  218.66   11.43
   2  -1   5  214.65   11.45
  -3   1  -5  643.73   34.22
  -3   1  -5  660.30   34.18
  -3   1  -5  681.43   34.18
   3  -1   5  662.77   34.18
   3  -1   5  663.02   34.23
   3  -1   5  679.42   34.18
   3  -1   5  636.96   34.16
   3  -1   5  662.80   34.19
  -4   1  -5  380.11   18.14
  -4   1  -5  331.68   18.17
  -4   1  -5  348.49   18.13
   4  -1   5  341.14   18.14
   4  -1   5  373.43   18.13
   4  -1   5  334.00   18.13
   4  -1   5  324.62   18.16
   4  -1   5  360.20   18.12
  -5   1  -5  117.80    7.17
  -5   1  -5  141.51    7.12
  -5   1  -5  135.01    7.11
  -5   1  -5  138.22    7.17
   5  -1   5  138.80    7.11
   5  -1   5  140.22    7.13
   5  -1   5  124.20    7.09
   5  -1   5  142.36    7.17
  -6   1  -5   10.97    0.82
  -6   1  -5   10.95    0.77
  -6   1  -5   11.64    0.78
  -6   1  -5    8.88    0.77
   6  -1   5   11.86    0.83
   6  -1   5    9.88    0.78
   6  -1   5   11.31    0.75
   6  -1   5   11.35    0.83
  -7   1  -5   39.42    2.19
  -7   1  -5   36.47    2.19
  -7   1  -5   37.72    2.23
   7  -1   5   35.91    2.17
   7  -1   5   37.46    2.39
   7  -1   5   38.56    2.23
   7  -1   5   40.12    2.21
  -8   1  -5  290.02   15.77
  -8   1  -5  338.55   15.65
   8  -1   5  283.93   15.65
   8  -1   5  284.30   15.58
   8  -1   5  310.65   15.60
   8  -1   5  284.56   15.63
  -9   1  -5  122.16    6.67
   9  -1   5  123.32    6.63
   9  -1   5  123.53    6.70
   9  -1   5  127.55    6.70
 -10   1  -5  145.96    7.25
  10  -1   5  114.39    7.10
  10  -1   5  124.48    7.03
  10  -1   5  145.95    7.32
 -11   1  -5    6.05    0.73
  11  -1   5    6.78    0.79
  11  -1   5    5.83    0.68
  11  -1   5    6.26    0.77
 -12   1  -5    9.28    0.92
  12  -1   5    7.34    0.86
  12  -1   5    6.62    0.78
  12  -1   5   10.16    0.94
 -13   1  -5   34.80    2.20
  13  -1   5   32.64    2.10
  13  -1   5   35.77    2.22
  13  -1   5   32.67    2.25
  10   0  -5  108.58    5.76
  10   0  -5  100.33    5.61
   9   0  -5   43.62    2.64
   9   0  -5   43.70    2.48
   9   0  -5   43.35    2.60
   8   0  -5    1.48    0.35
   8   0  -5    2.30    0.44
   8   0  -5    1.80    0.44
  -8   0   5    1.70    0.31
   7   0  -5   62.74    3.45
   7   0  -5   65.59    3.36
   7   0  -5   59.94    3.46
  -7   0   5   57.17    3.40
   6   0  -5  138.98    7.82
   6   0  -5  143.75    7.83
  -6   0   5  156.59    7.73
  -6   0   5  148.98    7.86
   5   0  -5  192.17    9.85
   5   0  -5  186.04    9.77
   5   0  -5  194.72    9.96
  -5   0   5  173.73    9.84
  -5   0   5  186.31    9.76
  -5   0   5  189.78    9.84
   4   0  -5  186.07    9.76
   4   0  -5  186.87    9.82
   4   0  -5  206.23    9.84
  -4   0   5  194.37    9.82
  -4   0   5  175.07    9.84
  -4   0   5  173.53    9.73
   3   0  -5    1.94    0.25
   3   0  -5    1.92    0.28
   3   0  -5    1.15    0.36
  -3   0   5    1.92    0.26
  -3   0   5    1.93    0.24
  -3   0   5    1.51    0.25
   2   0  -5   27.11    1.51
   2   0  -5   26.35    1.47
   2   0  -5   23.16    1.49
  -2   0   5   25.71    1.49
  -2   0   5   26.68    1.45
  -2   0   5   27.72    1.51
   1   0  -5  287.09   14.61
   1   0  -5  279.39   14.61
   1   0  -5  266.32   14.57
  -1   0   5  274.74   14.56
  -1   0   5  292.80   14.60
  -1   0   5  286.05   14.61
   0   0  -5  588.13   27.37
   0   0  -5  550.40   27.33
   0   0  -5  516.46   27.35
   0   0  -5  518.04   27.27
   0   0   5  524.53   27.27
   0   0   5  469.72   27.34
   0   0   5  535.19   27.33
  -1   0  -5  202.49   10.67
  -1   0  -5  204.62   10.71
  -1   0  -5  206.36   10.73
   1   0   5  190.84   10.72
   1   0   5  213.08   10.73
   1   0   5  214.26   10.71
   1   0   5  208.00   10.67
   1   0   5  207.72   10.74
  -2   0  -5  266.29   14.38
  -2   0  -5  274.04   14.41
  -2   0  -5  283.83   14.40
  -2   0  -5  268.04   14.36
   2   0   5  279.33   14.40
   2   0   5  291.45   14.42
  -3   0  -5    6.92    0.51
  -3   0  -5    7.30    0.54
   3   0   5    6.61    0.50
   3   0   5    6.60    0.54
   3   0   5    6.57    0.50
   3   0   5    6.01    0.48
   3   0   5    6.88    0.50
  -4   0  -5  206.27   10.94
  -4   0  -5  209.04   10.90
  -4   0  -5  214.34   10.91
   4   0   5  222.24   10.90
   4   0   5  213.90   10.92
   4   0   5  194.22   10.88
   4   0   5  213.68   10.91
   4   0   5  197.27   10.93
  -5   0  -5  521.29   26.48
  -5   0  -5  537.30   26.49
  -5   0  -5  497.24   26.49
  -5   0  -5  510.29   26.53
   5   0   5  490.20   26.51
   5   0   5  562.55   26.51
   5   0   5  494.11   26.47
   5   0   5  477.13   26.46
  -6   0  -5  122.78    6.68
  -6   0  -5  124.93    6.63
  -6   0  -5  130.57    6.65
  -6   0  -5  127.13    6.64
   6   0   5  132.05    6.68
   6   0   5  121.38    6.64
   6   0   5  121.40    6.62
   6   0   5  121.46    6.62
  -7   0  -5   44.42    2.57
  -7   0  -5   51.76    2.57
  -7   0  -5   44.76    2.53
   7   0   5   44.39    2.50
   7   0   5   43.97    2.51
   7   0   5   44.60    2.55
   7   0   5   40.79    2.53
   7   0   5   44.02    2.51
  -8   0  -5   11.93    0.97
  -8   0  -5   12.86    0.96
   8   0   5   12.06    0.93
   8   0   5   12.21    0.95
   8   0   5   14.16    0.91
  -9   0  -5    1.97    0.39
   9   0   5    1.32    0.32
   9   0   5    1.18    0.35
 -10   0  -5  102.39    5.81
  10   0   5  111.33    6.01
  10   0   5  108.10    5.77
  10   0   5  106.61    5.82
 -11   0  -5  177.48    9.12
  11   0   5  158.59    9.07
  11   0   5  174.89    9.16
 -12   0  -5   32.61    2.06
  12   0   5   31.74    2.10
  12   0   5   32.50    2.00
  12   0   5   31.27    2.03
 -13   0  -5    7.68    0.90
  13   0   5    6.32    0.81
  13   0   5    8.50    0.98
  13   0   5    8.16    0.85
  10  -1  -5   17.17    1.37
  10  -1  -5   18.48    1.36
   9  -1  -5  108.71    5.98
   9  -1  -5  117.39    6.19
   9  -1  -5  110.18    6.15
  -9   1   5  114.30    5.97
   8  -1  -5  115.63    6.10
   8  -1  -5  103.97    6.07
   8  -1  -5  107.75    5.93
  -8   1   5  119.93    5.92
   7  -1  -5   31.80    1.91
   7  -1  -5   30.97    1.76
   7  -1  -5   30.67    1.90
  -7   1   5   30.50    1.74
   6  -1  -5    0.24    0.20
   6  -1  -5    0.23    0.27
   6  -1  -5    0.39    0.26
  -6   1   5    0.57    0.19
   5  -1  -5   70.64    4.41
   5  -1  -5   89.53    4.34
   5  -1  -5   88.52    4.56
  -5   1   5   79.89    4.42
  -5   1   5   73.45    4.30
  -5   1   5   89.54    4.43
   4  -1  -5  155.45    8.20
   4  -1  -5  156.81    8.20
   4  -1  -5  162.27    8.12
  -4   1   5  155.35    8.25
  -4   1   5  152.74    8.09
  -4   1   5  150.25    8.19
   3  -1  -5  229.99   11.67
   3  -1  -5  214.51   11.65
   3  -1  -5  215.56   11.57
  -3   1   5  231.31   11.60
  -3   1   5  223.65   11.64
   2  -1  -5   99.43    5.45
   2  -1  -5  103.77    5.47
   2  -1  -5   94.57    5.39
  -2   1   5  103.59    5.45
  -2   1   5  111.56    5.47
  -2   1   5  105.92    5.39
   1  -1  -5    9.78    0.65
   1  -1  -5    9.13    0.60
  -1   1   5   10.17    0.66
  -1   1   5   10.39    0.60
  -1   1   5    9.20    0.64
   0  -1  -5  185.28   10.20
   0  -1  -5  210.27   10.13
   0  -1  -5  190.61   10.21
   0  -1  -5  183.01   10.17
   0   1   5  203.51   10.22
   0   1   5  217.84   10.14
   0   1   5  183.12   10.20
   0   1   5  193.49   10.17
  -1  -1  -5    6.52    0.41
  -1  -1  -5    6.31    0.44
  -1  -1  -5    6.28    0.46
   1   1   5    5.88    0.40
   1   1   5    6.26    0.46
   1   1   5    6.00    0.46
  -2  -1  -5  264.61   13.51
  -2  -1  -5  262.31   13.49
  -2  -1  -5  262.34   13.47
   2   1   5  258.37   13.51
   2   1   5  255.68   13.51
   2   1   5  257.68   13.49
   2   1   5  258.76   13.51
  -3  -1  -5  288.42   14.94
  -3  -1  -5  281.96   14.97
  -3  -1  -5  299.97   14.96
   3   1   5  285.74   14.96
   3   1   5  287.51   14.97
   3   1   5  281.19   14.95
   3   1   5  279.09   14.97
   3   1   5  300.32   14.94
  -4  -1  -5  345.02   16.91
  -4  -1  -5  323.09   16.92
  -4  -1  -5  336.02   16.91
  -4  -1  -5  314.07   16.93
   4   1   5  340.48   16.92
   4   1   5  320.05   16.90
   4   1   5  323.60   16.93
   4   1   5  303.29   16.89
  -5  -1  -5    0.51    0.21
  -5  -1  -5    0.72    0.21
   5   1   5    0.14    0.17
   5   1   5    0.39    0.19
   5   1   5    0.48    0.19
   5   1   5    0.28    0.19
   5   1   5    0.32    0.19
  -6  -1  -5  203.07   10.83
  -6  -1  -5  191.45   10.80
  -6  -1  -5  190.42   10.80
   6   1   5  236.42   10.82
   6   1   5  211.41   10.82
   6   1   5  189.04   10.78
   6   1   5  221.38   10.80
   6   1   5  207.23   10.81
  -7  -1  -5  371.06   19.09
  -7  -1  -5  352.76   19.06
  -7  -1  -5  365.18   19.06
   7   1   5  379.01   19.05
   7   1   5  352.03   19.03
   7   1   5  352.89   19.06
   7   1   5  389.33   19.06
  -8  -1  -5  128.86    6.68
   8   1   5  121.03    6.58
   8   1   5  124.71    6.60
   8   1   5  111.06    6.87
   8   1   5  131.76    6.65
  -9  -1  -5   57.38    3.24
  -9  -1  -5   59.33    3.24
   9   1   5   54.49    3.17
   9   1   5   59.18    3.31
   9   1   5   54.97    3.23
 -10  -1  -5    3.29    0.52
  10   1   5    2.55    0.42
  10   1   5    2.66    0.49
  10   1   5    3.50    0.49
 -11  -1  -5   31.47    2.12
  11   1   5   37.97    2.11
  11   1   5   31.47    2.07
  11   1   5   36.73    2.19
 -12  -1  -5  113.75    5.86
  12   1   5  102.58    5.78
  12   1   5   94.84    5.84
  12   1   5  113.14    5.84
 -13  -1  -5   65.94    3.64
  13   1   5   63.25    3.57
  13   1   5   63.92    3.70
  13   1   5   56.15    3.55
  10  -2  -5   11.60    1.04
  10  -2  -5    9.01    0.71
  10  -2  -5   12.56    1.05
   9  -2  -5    2.03    0.48
   9  -2  -5    2.02    0.49
  -9   2   5    1.85    0.27
   8  -2  -5   78.51    4.50
   8  -2  -5   81.48    4.68
   8  -2  -5   96.06    4.87
   7  -2  -5  226.76   12.89
   7  -2  -5  250.86   12.90
   7  -2  -5  249.18   12.74
  -7   2   5  252.72   12.72
   6  -2  -5  209.81   11.07
   6  -2  -5  187.96   11.06
   6  -2  -5  215.86   10.94
  -6   2   5  226.71   10.92
   5  -2  -5   19.25    1.12
   5  -2  -5   15.18    0.96
  -5   2   5   16.18    1.07
  -5   2   5   17.11    1.10
   4  -2  -5    1.16    0.26
   4  -2  -5    0.74    0.22
   4  -2  -5    0.87    0.17
  -4   2   5    0.79    0.14
  -4   2   5    0.66    0.29
  -4   2   5    1.06    0.24
   3  -2  -5   50.87    2.79
   3  -2  -5   52.29    2.70
  -3   2   5   53.14    2.78
  -3   2   5   47.54    2.68
  -3   2   5   51.59    2.81
   2  -2  -5  408.58   21.52
   2  -2  -5  425.31   21.51
  -2   2   5  418.79   21.42
  -2   2   5  404.44   21.49
  -2   2   5  418.05   21.52
   1  -2  -5  215.71   11.49
   1  -2  -5  228.68   11.42
   1  -2  -5  218.32   11.47
  -1   2   5  223.21   11.47
  -1   2   5  223.26   11.39
  -1   2   5  227.43   11.39
  -1   2   5  206.31   11.41
   0  -2  -5  278.94   15.32
   0  -2  -5  301.92   15.32
   0   2   5  310.19   15.28
   0   2   5  296.77   15.31
   0   2   5  313.59   15.25
   0   2   5  297.04   15.25
   0   2   5  267.63   15.31
  -1  -2  -5    4.75    0.35
  -1  -2  -5    5.79    0.39
  -1  -2  -5    5.21    0.41
  -1  -2  -5    4.71    0.40
   1   2   5    5.34    0.40
   1   2   5    5.19    0.38
   1   2   5    5.38    0.36
   1   2   5    4.67    0.39
  -2  -2  -5    3.47    0.29
  -2  -2  -5    3.10    0.31
   2   2   5    3.19    0.30
   2   2   5    2.91    0.27
   2   2   5    2.68    0.29
   2   2   5    3.30    0.31
   2   2   5    2.56    0.28
  -3  -2  -5  172.06    9.39
  -3  -2  -5  180.31    9.40
   3   2   5  181.78    9.42
   3   2   5  181.50    9.41
   3   2   5  176.70    9.41
   3   2   5  183.17    9.40
   3   2   5  179.20    9.39
   3   2   5  187.07    9.41
  -4  -2  -5  240.11   12.42
  -4  -2  -5  231.90   12.43
  -4  -2  -5  225.79   12.42
   4   2   5  239.45   12.43
   4   2   5  263.64   12.42
   4   2   5  231.20   12.41
   4   2   5  237.61   12.43
  -5  -2  -5  365.86   18.84
  -5  -2  -5  364.98   18.77
  -5  -2  -5  356.74   18.77
   5   2   5  343.04   18.76
   5   2   5  361.83   18.78
   5   2   5  351.57   18.76
   5   2   5  380.63   18.75
   5   2   5  365.13   18.76
  -6  -2  -5   61.98    3.41
  -6  -2  -5   60.64    3.40
  -6  -2  -5   66.72    3.41
   6   2   5   63.34    3.39
   6   2   5   61.17    3.37
   6   2   5   63.77    3.41
   6   2   5   66.47    3.41
   6   2   5   53.50    3.41
  -7  -2  -5    8.30    0.67
  -7  -2  -5    7.18    0.65
  -7  -2  -5    7.26    0.64
   7   2   5    7.34    0.63
   7   2   5    6.80    0.63
   7   2   5    8.08    0.66
   7   2   5    7.89    0.61
   7   2   5    7.20    0.63
  -8  -2  -5   37.33    2.20
  -8  -2  -5   35.84    2.19
   8   2   5   39.31    2.27
   8   2   5   38.25    2.14
   8   2   5   37.36    2.21
  -9  -2  -5  161.37    8.61
  -9  -2  -5  162.87    8.62
   9   2   5  165.49    8.59
   9   2   5  163.77    8.56
   9   2   5  155.56    8.62
 -10  -2  -5   79.26    4.47
  10   2   5   81.82    4.36
  10   2   5   76.34    4.33
  10   2   5   78.55    4.40
 -11  -2  -5   73.21    3.83
  11   2   5   61.17    3.74
  11   2   5   65.36    3.72
  11   2   5   68.38    3.83
 -12  -2  -5    0.58    0.38
  12   2   5   -0.01    0.35
  12   2   5    0.41    0.35
  12   2   5    0.08    0.38
 -13  -2  -5   28.14    1.86
  13   2   5   25.63    1.76
  13   2   5   30.93    1.96
  13   2   5   25.93    1.82
  10  -3  -5   82.16    4.52
  10  -3  -5   72.27    4.45
 -10   3   5   82.18    4.37
   9  -3  -5   43.40    2.36
   9  -3  -5   32.14    2.30
   8  -3  -5   51.18    3.06
   8  -3  -5   53.99    3.00
  -8   3   5   48.23    2.75
   7  -3  -5    4.16    0.53
   7  -3  -5    3.10    0.33
   7  -3  -5    2.99    0.49
  -7   3   5    3.08    0.35
   6  -3  -5  121.52    6.86
   6  -3  -5  137.85    6.90
   6  -3  -5  129.87    6.68
  -6   3   5  123.20    6.68
   5  -3  -5  245.10   12.73
   5  -3  -5  242.82   12.87
  -5   3   5  249.92   12.86
   4  -3  -5  229.09   11.85
   4  -3  -5  253.16   11.99
   4  -3  -5  215.94   11.99
  -4   3   5  225.54   11.91
  -4   3   5  220.17   11.99
  -4   3   5  229.83   11.95
   3  -3  -5  134.42    7.44
   3  -3  -5  145.53    7.41
   3  -3  -5  146.40    7.31
  -3   3   5  133.07    7.43
  -3   3   5  150.89    7.32
  -3   3   5  134.28    7.39
   2  -3  -5    6.28    0.54
   2  -3  -5    6.21    0.40
   2  -3  -5    6.44    0.50
  -2   3   5    6.61    0.52
  -2   3   5    6.90    0.48
  -2   3   5    6.84    0.42
   1  -3  -5  129.66    6.44
   1  -3  -5  115.98    6.34
   1  -3  -5  109.16    6.39
   1  -3  -5  130.88    6.34
  -1   3   5  120.51    6.39
  -1   3   5  130.29    6.36
  -1   3   5  117.37    6.42
  -1   3   5  122.32    6.34
   0  -3  -5  329.43   16.25
   0  -3  -5  306.50   16.26
   0  -3  -5  305.68   16.23
   0   3   5  343.39   16.21
   0   3   5  309.67   16.21
   0   3   5  308.61   16.20
   0   3   5  323.39   16.24
   0   3   5  280.59   16.25
  -1  -3  -5  226.32   11.75
  -1  -3  -5  223.74   11.74
   1   3   5  225.46   11.74
   1   3   5  214.12   11.74
   1   3   5  230.36   11.76
   1   3   5  232.39   11.72
   1   3   5  228.90   11.72
   2   3   5  138.01    7.07
   2   3   5  139.51    7.08
   2   3   5  133.40    7.08
   2   3   5  134.35    7.07
   2   3   5  134.35    7.06
   2   3   5  135.42    7.08
   2   3   5  131.70    7.06
  -3  -3  -5    3.78    0.36
   3   3   5    4.33    0.36
   3   3   5    3.69    0.35
   3   3   5    4.07    0.39
   3   3   5    3.89    0.36
   3   3   5    3.67    0.36
   3   3   5    3.68    0.36
   3   3   5    3.06    0.33
  -4  -3  -5   45.65    2.58
  -4  -3  -5   47.98    2.59
   4   3   5   47.91    2.58
   4   3   5   47.65    2.59
   4   3   5   46.59    2.57
   4   3   5   46.65    2.57
   4   3   5   48.19    2.59
  -5  -3  -5  155.99    8.55
  -5  -3  -5  163.63    8.53
  -5  -3  -5  169.11    8.56
   5   3   5  168.40    8.56
   5   3   5  164.63    8.54
   5   3   5  163.44    8.54
   5   3   5  156.66    8.54
   5   3   5  160.93    8.52
  -6  -3  -5  353.01   18.76
  -6  -3  -5  351.05   18.72
  -6  -3  -5  339.52   18.69
   6   3   5  361.67   18.67
   6   3   5  367.48   18.73
   6   3   5  354.73   18.71
   6   3   5  372.27   18.73
   6   3   5  379.75   18.72
  -7  -3  -5  280.97   13.11
  -7  -3  -5  240.32   12.96
  -7  -3  -5  240.89   12.99
   7   3   5  249.58   12.99
   7   3   5  242.75   12.92
   7   3   5  227.42   12.98
   7   3   5  253.41   13.07
   7   3   5  250.14   12.97
  -8  -3  -5   17.58    1.10
  -8  -3  -5   15.40    1.10
   8   3   5   15.73    1.04
   8   3   5   16.87    1.11
   8   3   5   16.21    1.13
  -9  -3  -5   20.41    1.40
  -9  -3  -5   21.65    1.38
   9   3   5   22.63    1.32
   9   3   5   21.23    1.43
   9   3   5   20.93    1.38
 -10  -3  -5   91.36    4.77
 -10  -3  -5   81.18    4.61
  10   3   5   77.15    4.70
  10   3   5   83.88    4.54
  10   3   5   86.56    4.67
 -11  -3  -5   96.37    5.63
  11   3   5  102.00    5.62
  11   3   5  110.27    5.70
 -12  -3  -5   75.20    4.15
  12   3   5   71.21    4.18
  12   3   5   72.32    4.03
  10  -4  -5   39.98    2.62
  10  -4  -5   42.11    2.60
 -10   4   5   43.45    2.35
   9  -4  -5   56.37    3.29
   9  -4  -5   57.30    3.25
  -9   4   5   53.36    3.04
   8  -4  -5  202.28   10.63
  -8   4   5  195.95   10.39
   7  -4  -5  128.14    6.80
   7  -4  -5  122.27    6.63
  -7   4   5  129.35    6.65
   6  -4  -5   39.23    2.54
   6  -4  -5   46.42    2.38
  -6   4   5   45.04    2.39
   5  -4  -5   10.59    0.78
   5  -4  -5    9.93    0.83
   5  -4  -5   10.18    0.65
  -5   4   5   10.17    0.67
  -5   4   5   10.57    0.74
   4  -4  -5  166.31    9.16
   4  -4  -5  164.49    9.00
   4  -4  -5  171.55    8.84
  -4   4   5  170.00    8.86
  -4   4   5  173.79    8.91
  -4   4   5  173.83    8.99
   3  -4  -5  458.39   24.47
   3  -4  -5  481.45   24.41
   3  -4  -5  496.85   24.53
  -3   4   5  468.79   24.42
  -3   4   5  457.12   24.45
   2  -4  -5  628.62   33.77
   2  -4  -5  656.08   33.72
   2  -4  -5  684.47   33.97
  -2   4   5  665.96   33.74
  -2   4   5  638.60   33.81
  -2   4   5  648.28   33.76
   1  -4  -5   28.73    1.66
   1  -4  -5   28.10    1.58
   1  -4  -5   29.23    1.62
  -1   4   5   30.23    1.60
  -1   4   5   28.74    1.65
  -1   4   5   29.25    1.60
   0  -4  -5    1.61    0.21
   0  -4  -5    1.13    0.22
   0  -4  -5    1.42    0.18
   0   4   5    1.49    0.18
   0   4   5    1.08    0.18
   0   4   5    1.25    0.21
  -1  -4  -5  120.45    6.42
  -1  -4  -5  119.59    6.43
   1   4   5  121.27    6.41
   1   4   5  118.00    6.42
   1   4   5  122.09    6.42
   1   4   5  121.70    6.40
   1   4   5  135.31    6.43
  -2  -4  -5  295.33   15.26
   2   4   5  292.75   15.27
   2   4   5  294.36   15.25
   2   4   5  289.05   15.25
   2   4   5  299.24   15.27
   2   4   5  287.05   15.26
   2   4   5  300.63   15.27
   2   4   5  295.92   15.26
   3   4   5  351.13   18.05
   3   4   5  348.14   18.03
   3   4   5  341.61   18.06
   3   4   5  355.10   18.05
   3   4   5  349.18   18.06
   3   4   5  348.63   18.06
   3   4   5  343.45   18.05
  -4  -4  -5   38.85    2.16
   4   4   5   36.28    2.15
   4   4   5   37.49    2.14
   4   4   5   39.97    2.10
   4   4   5   39.52    2.12
   4   4   5   40.20    2.16
   4   4   5   39.14    2.16
  -5  -4  -5    2.86    0.35
  -5  -4  -5    2.59    0.33
   5   4   5    2.55    0.32
   5   4   5    2.33    0.33
   5   4   5    3.34    0.37
   5   4   5    2.30    0.29
   5   4   5    2.27    0.35
  -6  -4  -5    9.40    0.66
  -6  -4  -5   10.11    0.75
   6   4   5   10.26    0.66
   6   4   5   10.46    0.75
   6   4   5   10.39    0.75
   6   4   5    9.30    0.73
   6   4   5   10.96    0.75
  -7  -4  -5  169.04    8.95
  -7  -4  -5  172.25    8.80
  -7  -4  -5  164.31    8.87
   7   4   5  165.90    8.76
   7   4   5  167.12    8.89
  -8  -4  -5  183.14    9.56
  -8  -4  -5  187.53    9.50
   8   4   5  174.52    9.44
   8   4   5  171.66    9.53
   8   4   5  186.46    9.56
  -9  -4  -5   94.76    5.14
  -9  -4  -5   91.36    5.06
   9   4   5   94.97    5.01
   9   4   5   94.20    5.14
   9   4   5   94.88    5.12
 -10  -4  -5    0.90    0.31
 -10  -4  -5    0.45    0.32
  10   4   5    0.49    0.34
  10   4   5    0.47    0.32
  10   4   5    0.79    0.26
 -11  -4  -5    0.80    0.32
 -11  -4  -5    1.44    0.40
  11   4   5    1.62    0.31
  11   4   5    1.91    0.48
  11   4   5    1.74    0.46
 -12  -4  -5   14.90    1.24
  12   4   5   16.17    1.30
  12   4   5   15.50    1.23
  12   4   5   16.81    1.20
  10  -5  -5   35.83    2.31
  10  -5  -5   37.31    2.49
   9  -5  -5    1.92    0.54
   9  -5  -5    2.43    0.51
  -9   5   5    2.45    0.36
   8  -5  -5   23.51    1.60
   8  -5  -5   30.83    1.92
   8  -5  -5   32.58    1.98
  -8   5   5   28.77    1.64
   7  -5  -5   97.57    5.27
   7  -5  -5  103.86    5.37
   7  -5  -5   89.85    5.13
   6  -5  -5  214.81   11.17
   6  -5  -5  202.69   11.05
   6  -5  -5  229.64   11.26
  -6   5   5  202.39   11.06
   5  -5  -5  114.56    6.09
   5  -5  -5  127.69    6.28
   5  -5  -5  119.61    6.18
  -5   5   5  107.23    6.21
  -5   5   5  111.22    6.11
   4  -5  -5    9.96    0.69
   4  -5  -5   11.93    0.78
  -4   5   5   10.94    0.71
  -4   5   5   10.44    0.72
   3  -5  -5   13.40    0.78
   3  -5  -5   12.80    0.82
   3  -5  -5   11.61    0.89
  -3   5   5   12.36    0.87
  -3   5   5   11.94    0.78
  -3   5   5   13.17    0.80
   2  -5  -5  323.71   16.83
   2  -5  -5  325.63   16.92
  -2   5   5  306.04   16.90
  -2   5   5  331.16   16.83
  -2   5   5  338.17   16.86
   1  -5  -5  372.21   19.69
   1  -5  -5  395.52   19.70
   1  -5  -5  385.87   19.76
  -1   5   5  371.52   19.68
  -1   5   5  370.76   19.75
  -1   5   5  387.67   19.71
   0  -5  -5  322.86   15.62
   0  -5  -5  303.42   15.66
   0  -5  -5  291.17   15.62
   0   5   5  308.44   15.65
   0   5   5  313.44   15.64
   0   5   5  272.34   15.58
   0   5   5  298.37   15.60
  -1  -5  -5  154.63    7.95
   1   5   5  144.62    7.91
   1   5   5  156.43    7.93
   1   5   5  150.53    7.94
   1   5   5  152.50    7.91
   1   5   5  153.76    7.95
   1   5   5  150.94    7.91
  -2  -5  -5    8.79    0.61
   2   5   5    9.59    0.62
   2   5   5    9.32    0.64
   2   5   5    8.93    0.61
   2   5   5    8.75    0.60
   2   5   5    9.73    0.62
   2   5   5    9.30    0.64
   2   5   5    9.93    0.60
   3   5   5  246.21   12.58
   3   5   5  238.30   12.62
   3   5   5  254.67   12.67
   3   5   5  247.66   12.61
   3   5   5  245.23   12.65
   3   5   5  228.37   12.58
   3   5   5  238.09   12.62
  -4  -5  -5  220.26   11.49
  -4  -5  -5  221.50   11.49
   4   5   5  212.62   11.41
   4   5   5  234.93   11.51
   4   5   5  234.70   11.50
   4   5   5  186.13   11.48
   4   5   5  231.60   11.48
  -5  -5  -5   99.61    5.38
  -5  -5  -5   99.71    5.37
   5   5   5  101.34    5.36
   5   5   5  100.12    5.38
   5   5   5   98.51    5.37
   5   5   5   97.30    5.38
   5   5   5  108.52    5.28
  -6  -5  -5   86.86    5.17
   6   5   5   94.59    5.05
   6   5   5   91.08    4.92
   6   5   5   94.30    4.94
   6   5   5  101.32    5.06
   6   5   5   94.61    5.03
  -7  -5  -5   15.98    1.11
   7   5   5   17.05    1.11
   7   5   5   15.70    1.23
   7   5   5   16.58    1.10
  -8  -5  -5   23.61    1.43
   8   5   5   25.07    1.41
   8   5   5   25.60    1.58
   8   5   5   25.61    1.58
   8   5   5   26.12    1.57
  -9  -5  -5  169.47    9.35
   9   5   5  187.96    9.50
   9   5   5  166.66    9.47
   9   5   5  189.89    9.32
  10   5   5  108.94    5.81
  10   5   5  103.43    5.82
  10   5   5  101.84    5.63
  10   5   5  113.40    5.85
  11   5   5   26.14    1.67
  11   5   5   22.86    1.68
  11   5   5   26.51    1.68
  12   5   5    9.10    0.92
  12   5   5   10.09    0.73
  12   5   5    8.20    0.92
  12   5   5   10.55    1.00
   9  -6  -5   50.67    2.85
   9  -6  -5   44.76    2.92
   8  -6  -5   27.88    1.88
   8  -6  -5   25.85    1.75
  -8   6   5   28.94    1.68
   7  -6  -5    1.03    0.36
   7  -6  -5    1.37    0.36
   7  -6  -5    1.72    0.31
  -7   6   5    1.04    0.31
   6  -6  -5   26.17    1.49
  -6   6   5   25.04    1.52
  -6   6   5   25.05    1.51
   5  -6  -5  114.79    5.86
   5  -6  -5  104.63    5.69
   5  -6  -5  104.62    5.73
  -5   6   5  103.00    5.78
  -5   6   5  111.18    5.73
   4  -6  -5  222.39   11.98
   4  -6  -5  233.67   11.97
   4  -6  -5  218.92   12.08
  -4   6   5  242.99   12.05
  -4   6   5  230.31   11.96
   3  -6  -5  183.33    9.74
   3  -6  -5  193.84    9.75
  -3   6   5  176.22    9.82
  -3   6   5  179.02    9.72
  -3   6   5  200.89    9.78
   2  -6  -5    0.75    0.18
   2  -6  -5    0.51    0.19
   2  -6  -5    0.66    0.24
  -2   6   5    0.98    0.29
  -2   6   5    0.67    0.16
  -2   6   5    0.75    0.21
   1  -6  -5   72.92    3.85
   1  -6  -5   76.24    4.03
   1  -6  -5   71.61    3.89
  -1   6   5   76.27    3.82
  -1   6   5   67.10    3.91
  -1   6   5   73.30    3.83
  -1   6   5   72.75    3.90
   0  -6  -5  261.11   14.06
   0  -6  -5  268.68   14.08
   0   6   5  271.68   14.08
   0   6   5  270.22   14.00
   0   6   5  278.42   14.08
   0   6   5  276.63   14.02
   0   6   5  266.90   14.01
  -1  -6  -5  315.49   16.76
  -1  -6  -5  326.87   16.76
   1   6   5  311.09   16.78
   1   6   5  342.13   16.71
   1   6   5  342.09   16.73
   1   6   5  297.32   16.74
   1   6   5  324.74   16.75
  -2  -6  -5  362.04   18.10
  -2  -6  -5  349.15   18.11
   2   6   5  327.52   18.07
   2   6   5  347.42   18.08
   2   6   5  353.06   18.15
   2   6   5  356.50   18.11
   2   6   5  349.81   18.15
  -3  -6  -5   36.44    2.10
   3   6   5   34.75    2.16
   3   6   5   37.35    2.03
   3   6   5   38.12    2.08
   3   6   5   41.20    2.13
   3   6   5   39.26    2.06
   3   6   5   37.67    2.14
   3   6   5   36.72    2.04
  -4  -6  -5    9.12    0.65
  -4  -6  -5    8.14    0.64
   4   6   5    9.04    0.67
   4   6   5    8.07    0.61
   4   6   5    9.04    0.66
   4   6   5    9.17    0.67
  -5  -6  -5  142.67    7.67
  -5  -6  -5  147.68    7.67
   5   6   5  154.27    7.65
   5   6   5  135.85    7.68
  -6  -6  -5   50.47    2.88
   6   6   5   50.56    2.84
   6   6   5   51.16    2.87
   6   6   5   53.19    2.88
   7   6   5  119.34    6.41
   7   6   5  117.92    6.43
   7   6   5  123.04    6.44
   8   6   5   91.65    5.28
   8   6   5   98.78    5.07
   8   6   5   88.47    5.05
   9   6   5    9.06    0.88
   9   6   5   11.00    0.89
   9   6   5   11.25    0.89
  10   6   5   22.81    1.52
  10   6   5   18.80    1.49
  10   6   5   25.81    1.55
  11   6   5   54.74    3.23
  11   6   5   57.49    3.25
  11   6   5   53.59    3.20
   9  -7  -5   49.09    2.87
   9  -7  -5   50.23    3.19
  -9   7   5   45.89    2.74
   8  -7  -5  111.53    6.19
  -8   7   5  116.97    6.13
   7  -7  -5   43.26    2.57
   7  -7  -5   51.71    2.77
  -7   7   5   39.74    2.62
   6  -7  -5    4.26    0.52
   6  -7  -5    6.03    0.58
   6  -7  -5    5.76    0.70
  -6   7   5    4.80    0.51
  -6   7   5    5.60    0.66
   5  -7  -5    0.26    0.22
   5  -7  -5    0.58    0.31
   5  -7  -5    0.45    0.21
  -5   7   5    0.60    0.21
  -5   7   5    0.12    0.22
   4  -7  -5   19.13    1.23
   4  -7  -5   17.76    1.08
   4  -7  -5   17.09    1.09
  -4   7   5   19.21    1.13
  -4   7   5   15.13    1.03
   3  -7  -5  128.92    6.71
   3  -7  -5  119.66    6.44
  -3   7   5  121.55    6.42
  -3   7   5  121.35    6.51
   2  -7  -5  155.72    8.02
   2  -7  -5  154.68    7.88
  -2   7   5  148.51    8.00
  -2   7   5  145.79    7.97
   1  -7  -5   53.99    2.94
  -1   7   5   51.65    2.93
  -1   7   5   52.55    2.92
  -1   7   5   52.96    2.81
  -1   7   5   54.79    2.83
   0  -7  -5    5.05    0.48
   0  -7  -5    5.17    0.46
   0   7   5    5.66    0.45
   0   7   5    4.62    0.48
   0   7   5    5.02    0.40
  -1  -7  -5    7.23    0.57
  -1  -7  -5    7.40    0.55
  -1  -7  -5    7.74    0.54
   1   7   5    7.56    0.53
   1   7   5    7.27    0.53
   1   7   5    6.69    0.59
  -2  -7  -5  231.88   12.33
  -2  -7  -5  231.38   12.36
   2   7   5  226.77   12.40
   2   7   5  246.00   12.41
   2   7   5  241.17   12.31
   2   7   5  247.16   12.41
   2   7   5  250.55   12.30
   2   7   5  223.39   12.32
   3   7   5  390.84   20.05
   3   7   5  396.35   20.09
   3   7   5  362.01   20.02
   3   7   5  373.63   20.01
   3   7   5  399.60   20.23
   3   7   5  395.18   20.13
   3   7   5  392.13   20.00
  -4  -7  -5  250.02   13.48
   4   7   5  267.20   13.54
   4   7   5  261.53   13.49
   4   7   5  254.09   13.42
  -5  -7  -5   25.49    1.54
   5   7   5   25.83    1.56
   5   7   5   25.38    1.58
   5   7   5   26.95    1.57
  -6  -7  -5   16.94    1.21
   6   7   5   20.29    1.27
   6   7   5   18.87    1.26
   6   7   5   20.70    1.21
   7   7   5   96.91    5.26
   8   7   5  112.13    5.80
   8   7   5   99.24    5.72
   8   7   5  108.10    5.76
   9   7   5  122.59    6.64
   9   7   5  122.37    6.61
  10   7   5   59.92    3.63
  10   7   5   69.27    3.70
  10   7   5   63.61    3.65
  11   7   5    0.38    0.34
  11   7   5   -0.02    0.34
   8  -8  -5    6.95    0.75
   8  -8  -5    7.04    0.93
  -8   8   5    8.04    0.77
   7  -8  -5   59.93    3.24
   7  -8  -5   50.63    3.00
  -7   8   5   51.02    3.02
   6  -8  -5  153.58    8.41
   6  -8  -5  159.69    8.25
  -6   8   5  156.18    8.28
  -6   8   5  154.50    8.21
   5  -8  -5   71.65    4.48
   5  -8  -5   88.60    4.66
  -5   8   5   82.52    4.53
  -5   8   5   89.51    4.43
   4  -8  -5   45.17    2.54
   4  -8  -5   41.58    2.34
  -4   8   5   43.71    2.62
  -4   8   5   41.58    2.32
   3  -8  -5    2.80    0.44
   3  -8  -5    3.26    0.54
  -3   8   5    2.59    0.40
   2  -8  -5   26.41    1.66
   2  -8  -5   28.21    1.74
  -2   8   5   28.90    1.81
  -2   8   5   30.70    1.76
   1  -8  -5  212.35   11.28
   1  -8  -5  219.78   11.29
  -1   8   5  221.44   11.39
  -1   8   5  212.27   11.16
  -1   8   5  210.07   11.27
   0  -8  -5  244.86   12.68
   0  -8  -5  231.08   12.81
   0   8   5  237.53   12.67
   0   8   5  252.75   12.79
   0   8   5  253.65   12.74
  -1  -8  -5   48.24    2.63
  -1  -8  -5   45.54    2.62
   1   8   5   50.55    2.62
   1   8   5   47.54    2.61
  -2  -8  -5    2.34    0.37
  -2  -8  -5    2.24    0.30
   2   8   5    2.21    0.33
   2   8   5    2.15    0.29
   2   8   5    2.68    0.39
  -3  -8  -5   19.53    1.27
   3   8   5   20.14    1.19
   3   8   5   22.38    1.33
   3   8   5   21.67    1.28
   3   8   5   20.52    1.17
   4   8   5   67.48    3.46
   4   8   5   64.80    3.58
   4   8   5   62.90    3.49
   4   8   5   63.60    3.65
  -5  -8  -5  290.39   15.70
   5   8   5  300.92   15.74
   5   8   5  305.71   15.76
   5   8   5  308.15   15.72
  -6  -8  -5   72.69    4.06
   6   8   5   72.33    4.12
   6   8   5   72.21    4.01
   6   8   5   80.18    4.11
   7   8   5    3.45    0.51
   7   8   5    3.55    0.52
   8   8   5    4.80    0.60
   8   8   5    4.60    0.56
   9   8   5   21.58    1.45
   9   8   5   21.30    1.50
   9   8   5   23.15    1.52
  10   8   5  112.66    5.89
  10   8   5  108.07    5.93
  10   8   5  101.58    5.89
   8  -9  -5   59.31    3.34
   8  -9  -5   49.13    3.06
  -8   9   5   55.33    3.12
   7  -9  -5    8.21    0.95
   7  -9  -5    8.89    0.82
   6  -9  -5   31.00    1.73
   6  -9  -5   31.40    1.98
  -6   9   5   27.63    1.70
  -6   9   5   28.94    1.82
   5  -9  -5  103.64    5.31
  -5   9   5   86.87    5.02
  -5   9   5   96.86    5.19
   4  -9  -5   85.02    4.81
  -4   9   5   82.75    4.59
   3  -9  -5  119.81    6.54
  -3   9   5  122.52    6.50
   2  -9  -5   33.16    1.88
  -2   9   5   28.22    1.83
   1  -9  -5    4.12    0.52
  -1   9   5    3.71    0.48
  -1   9   5    3.89    0.45
  -1   9   5    4.14    0.37
   0  -9  -5   32.00    1.82
   0  -9  -5   31.60    1.76
   0   9   5   31.92    1.87
   0   9   5   30.18    1.80
   0   9   5   30.77    1.75
  -1  -9  -5  176.87    9.37
  -1  -9  -5  179.82    9.37
   1   9   5  174.02    9.44
   1   9   5  176.31    9.35
   1   9   5  186.50    9.37
  -2  -9  -5  236.91   11.44
  -2  -9  -5  213.76   11.48
   2   9   5  205.11   11.53
   2   9   5  226.87   11.49
   2   9   5  214.06   11.41
   3   9   5   81.09    4.48
   3   9   5   72.88    4.19
   4   9   5   10.24    0.83
   4   9   5    9.47    0.68
   4   9   5    9.55    0.64
   4   9   5    9.95    0.77
   5   9   5   48.05    2.62
   5   9   5   43.54    2.48
   5   9   5   44.64    2.64
  -6  -9  -5  179.61    9.61
   6   9   5  185.93    9.56
   6   9   5  179.47    9.67
   6   9   5  183.13    9.67
   7   9   5  129.06    6.83
   7   9   5  124.11    6.91
   7   9   5  130.96    6.92
   8   9   5   30.18    1.86
   8   9   5   28.47    1.86
   8   9   5   28.04    1.76
   9   9   5    1.66    0.45
   9   9   5    1.14    0.43
   9   9   5    1.22    0.38
  10   9   5    2.57    0.64
  10   9   5    2.35    0.48
  10   9   5    2.84    0.55
   6 -10  -5  113.46    6.49
  -6  10   5  121.49    6.39
   5 -10  -5    1.26    0.45
  -5  10   5    1.33    0.36
   4 -10  -5   47.46    2.82
   3 -10  -5  112.05    5.99
  -3  10   5  107.65    5.96
   2 -10  -5   69.30    3.86
  -2  10   5   69.70    3.87
   1 -10  -5  184.60    9.90
   1 -10  -5  173.40    9.68
  -1  10   5  193.94    9.69
  -1  10   5  191.29    9.85
   0 -10  -5   23.01    1.44
   0 -10  -5   26.00    1.51
   0  10   5   25.01    1.44
   0  10   5   25.74    1.49
   0  10   5   23.69    1.57
  -1 -10  -5   11.10    0.80
  -1 -10  -5   11.93    0.87
   1  10   5   11.73    0.93
   1  10   5   10.93    0.78
   1  10   5   12.02    0.82
  -2 -10  -5   77.77    4.06
   2  10   5   71.56    4.05
   2  10   5   80.25    4.44
   3  10   5   40.90    2.33
   3  10   5   40.41    2.40
   4  10   5  103.89    5.64
   4  10   5  103.27    5.59
   5  10   5   78.57    4.16
   5  10   5   75.74    4.12
   5  10   5   68.22    3.99
   5  10   5   75.21    3.96
  -6 -10  -5    2.73    0.40
   6  10   5    3.28    0.52
   6  10   5    3.81    0.55
   6  10   5    3.09    0.38
   7  10   5   40.68    2.42
   7  10   5   44.49    2.56
   7  10   5   42.85    2.56
   8  10   5   54.09    3.06
   8  10   5   50.73    3.04
   8  10   5   50.52    2.92
   9  10   5   38.36    2.47
   9  10   5   43.66    2.50
   9  10   5   37.67    2.34
   6 -11  -5   69.32    4.13
  -6  11   5   70.63    3.98
   5 -11  -5  109.96    6.02
  -5  11   5  106.44    5.92
   4 -11  -5   49.76    2.99
  -4  11   5   50.36    2.94
   3 -11  -5    1.07    0.37
  -3  11   5    0.36    0.31
   2 -11  -5   19.23    1.37
  -2  11   5   21.40    1.41
   1 -11  -5   69.95    3.88
  -1  11   5   70.57    3.95
   0 -11  -5  110.18    6.34
   0 -11  -5  125.38    6.41
   0  11   5  125.78    6.36
   0  11   5  115.09    6.39
   0  11   5  123.24    6.50
  -1 -11  -5  107.59    5.45
   1  11   5   96.93    5.43
   1  11   5  101.34    5.57
   2  11   5   13.60    0.91
   2  11   5   11.20    1.00
   3  11   5    7.36    0.80
   3  11   5    8.69    0.74
   4  11   5   36.67    2.18
   4  11   5   33.74    2.10
   5  11   5   89.67    4.79
   5  11   5   82.38    4.73
   6  11   5  111.38    5.83
   6  11   5  106.22    6.00
   6  11   5  112.81    6.05
   7  11   5   32.62    2.13
   7  11   5   36.54    2.18
   8  11   5    0.26    0.39
   8  11   5    0.32    0.37
   4 -12  -5   95.20    5.46
  -4  12   5  101.45    5.46
   3 -12  -5   75.05    4.17
  -3  12   5   72.26    4.17
  -2  12   5   18.39    1.35
   1 -12  -5    6.55    0.70
  -1  12   5    7.56    0.78
  -1  12   5    5.39    0.55
   0 -12  -5    4.73    0.59
   0  12   5    4.52    0.63
   0  12   5    4.77    0.73
   1  12   5   58.53    3.24
   1  12   5   58.98    3.23
   1  12   5   56.99    3.36
   2  12   5   91.02    5.14
   2  12   5   94.46    5.04
   3  12   5   51.62    2.95
   3  12   5   51.96    3.05
   4  12   5    6.77    0.73
   4  12   5    6.93    0.80
   5  12   5    5.61    0.71
   5  12   5    5.79    0.77
   6  12   5   12.39    1.04
   2 -13  -5   88.99    5.16
  -2  13   5   99.68    5.46
   1 -13  -5   71.19    4.10
  -1  13   5   77.47    4.26
   0 -13  -5   22.01    1.59
   0  13   5   28.00    1.85
   0  13   5   30.95    1.65
   1  13   5    1.81    0.38
   1  13   5    1.36    0.52
   2  13   5    5.89    0.66
   3  13   5   46.35    2.80
   3  13   5   45.41    2.68
   4  13   5   95.55    5.34
   2  11  -6   35.22    2.32
   2  11  -6   35.56    2.14
   2  11  -6   37.86    2.26
   1  11  -6   23.55    1.63
   1  11  -6   25.02    1.70
   1  11  -6   27.67    1.62
  -1 -11   6   18.95    1.55
   0  11  -6    0.94    0.47
   0  11  -6    1.23    0.33
   0  11  -6    1.26    0.46
   0 -11   6    1.37    0.37
  -1  11  -6   52.85    3.12
  -1  11  -6   51.68    3.09
   1 -11   6   52.61    3.04
  -2  11  -6  112.72    6.10
  -2  11  -6  111.92    6.09
   2 -11   6  106.96    6.25
  -3  11  -6   67.55    3.60
  -3  11  -6   60.20    3.60
   3 -11   6   57.75    3.58
  -4  11  -6   20.48    1.49
  -4  11  -6   20.82    1.58
   4 -11   6   20.97    1.56
  -5  11  -6    5.41    0.66
  -5  11  -6    5.00    0.73
   5 -11   6    4.44    0.77
   4  10  -6    5.89    0.83
   4  10  -6    6.07    0.74
   4  10  -6    6.09    0.75
   3  10  -6   20.67    1.46
   3  10  -6   24.78    1.64
   3  10  -6   21.20    1.50
   2  10  -6   32.20    2.02
   2  10  -6   34.30    1.97
   2  10  -6   30.59    2.08
   1  10  -6   61.17    3.34
   1  10  -6   59.62    3.40
  -1 -10   6   53.69    3.40
   0  10  -6  109.47    6.03
   0  10  -6  103.00    5.93
   0  10  -6  107.73    6.05
   0 -10   6  122.86    6.14
  -1  10  -6   55.03    3.27
  -1  10  -6   54.85    3.26
   1 -10   6   59.56    3.27
  -2  10  -6    6.70    0.80
  -2  10  -6    5.43    0.72
   2 -10   6    6.80    0.60
   2 -10   6    6.36    0.79
  -3  10  -6   66.08    3.77
  -3  10  -6   70.13    3.82
   3 -10   6   63.97    3.63
   3 -10   6   66.05    4.00
  -4  10  -6  116.60    6.69
   4 -10   6  128.94    6.76
  -5  10  -6   58.09    3.53
  -5  10  -6   64.55    3.48
   5 -10   6   59.00    3.59
  -6  10  -6   19.56    1.44
  -6  10  -6   22.27    1.57
   6 -10   6   21.79    1.64
  -7  10  -6    7.19    1.03
  -7  10  -6    7.95    0.83
[truncated: 1,423,753 more chars]
