# Supplementary material for: Crystal and mol­ecular structures of fac-[Re(Bid)(PPh3)(CO)3] [Bid is tropolone (TropH) and tri­bromo­tropolone (TropBr3H)]
Source: Acta Crystallogr C Struct Chem. 2022 May 17;78(Pt 6):351–9. doi: 10.1107/S205322962200465X (PMC9167630; doi:10.1107/S205322962200465X)
Supplement: Supplementary file 2 [file c-78-00351-1sup2.hkl]

data_1
                                                                          
_shelx_title ' shelxt_a.res in P-1'                                             
_shelx_refln_list_code          4                                               
_shelx_F_calc_maximum      175.99                                               
_exptl_crystal_F_000       636.00                                               
_reflns_d_resolution_high  0.7570                                               
                                                                                
loop_                                                                           
 _space_group_symop_operation_xyz                                               
 'x, y, z'                                                                      
 '-x, -y, -z'                                                                   
                                                                                
_cell_length_a     9.9301                                                       
_cell_length_b    10.1686                                                       
_cell_length_c    12.7882                                                       
_cell_angle_alpha  80.948                                                       
_cell_angle_beta   71.899                                                       
_cell_angle_gamma  88.682                                                       
                                                                                
_shelx_F_squared_multiplier     1.000                                           
                                                                                
loop_                                                                           
 _refln_index_h                                                                 
 _refln_index_k                                                                 
 _refln_index_l                                                                 
 _refln_F_squared_calc                                                          
 _refln_F_squared_meas                                                          
 _refln_F_squared_sigma                                                         
 _refln_observed_status                                                         
   2   0   0         97.63        103.90         4.62 o                         
   3   0   0       1429.21       1490.94        27.95 o                         
   4   0   0       3575.37       3479.73        68.77 o                         
   5   0   0      20337.84      19585.59       356.56 o                         
   6   0   0       9793.95       9606.14       176.57 o                         
   7   0   0       1799.81       1761.83        39.07 o                         
   8   0   0         12.52         17.41         2.98 o                         
   9   0   0       1060.24       1053.92        36.85 o                         
  10   0   0       1233.86       1325.92        40.41 o                         
  11   0   0       3727.43       3763.27       102.00 o                         
  12   0   0       1800.64       1767.16        51.14 o                         
 -12   1   0        526.51        523.40        23.02 o                         
 -11   1   0        853.25        887.20        28.32 o                         
 -10   1   0       2694.64       2623.59       100.27 o                         
  -9   1   0       3587.80       3650.73        87.69 o                         
  -8   1   0       6655.69       6505.53       139.88 o                         
  -7   1   0       2254.78       2236.97        43.03 o                         
  -6   1   0         14.95         21.72         2.61 o                         
  -5   1   0       6997.64       7177.86       149.05 o                         
  -4   1   0      15125.83      14983.91       315.80 o                         
  -3   1   0       5890.31       5818.07       150.74 o                         
  -2   1   0        494.13        509.28        11.47 o                         
  -1   1   0       3965.58       4179.94        95.76 o                         
   3   1   0      12777.35      13279.10       258.81 o                         
   4   1   0       2091.56       2102.81        42.10 o                         
   5   1   0        187.51        189.75         5.16 o                         
   6   1   0       5463.26       5349.83        98.97 o                         
   7   1   0       9930.53       9914.57       219.60 o                         
   8   1   0       7594.56       7760.36       186.90 o                         
   9   1   0       1385.88       1403.78        40.73 o                         
  10   1   0         97.28        107.20        10.15 o                         
  11   1   0        523.42        495.93        20.24 o                         
  12   1   0       1181.06       1226.74        38.12 o                         
 -12   2   0       3124.27       3093.72        85.34 o                         
 -11   2   0       3735.94       3860.60       121.48 o                         
 -10   2   0          9.83         12.99         4.29 o                         
  -9   2   0        486.95        490.33        15.94 o                         
  -8   2   0       4416.89       4267.82        99.69 o                         
  -7   2   0       4264.12       4308.33        87.61 o                         
  -6   2   0      11280.52      10994.35       201.59 o                         
  -5   2   0       4757.76       4836.86        95.60 o                         
  -4   2   0        865.24        879.42        30.66 o                         
  -3   2   0       4894.83       4912.08        90.18 o                         
  -2   2   0       5934.76       5862.59       107.28 o                         
  -1   2   0       7330.90       7069.12       128.87 o                         
   1   2   0         15.31         37.30         3.72 o                         
   2   2   0      13326.80      13085.89       275.39 o                         
   3   2   0      12617.69      12955.83       252.40 o                         
   4   2   0      14208.30      13788.68       251.29 o                         
   5   2   0       4066.33       4204.62        78.02 o                         
   6   2   0        244.87        223.36         6.48 o                         
   7   2   0        153.68        193.46         6.15 o                         
   8   2   0       2481.02       2512.44        51.39 o                         
   9   2   0       4712.33       4729.03       105.42 o                         
  10   2   0       3292.82       3254.15       102.01 o                         
  11   2   0        791.07        765.53        25.14 o                         
  12   2   0        256.77        299.01        19.78 o                         
 -12   3   0        342.29        323.39        18.55 o                         
 -11   3   0       3190.30       3178.10       104.18 o                         
 -10   3   0       4907.75       4826.74       114.83 o                         
  -9   3   0       1908.74       1871.86        46.72 o                         
  -8   3   0        158.81        157.37         6.69 o                         
  -7   3   0       1672.26       1736.02        51.49 o                         
  -6   3   0       3832.07       3841.84        71.74 o                         
  -5   3   0       4422.67       4231.21        78.54 o                         
  -4   3   0       7002.99       6710.86       134.28 o                         
  -3   3   0       2478.08       2507.54        46.61 o                         
  -2   3   0        663.16        742.41        15.45 o                         
  -1   3   0         86.41        102.26         3.46 o                         
   0   3   0        489.36        488.26        12.19 o                         
   1   3   0       9113.70       9226.70       213.17 o                         
   2   3   0       6206.53       6204.84       131.25 o                         
   3   3   0        281.36        297.79         7.79 o                         
   4   3   0       4190.97       4154.80        76.69 o                         
   5   3   0       8356.30       8095.50       158.48 o                         
   6   3   0       5563.92       5886.57       108.96 o                         
   7   3   0       4002.00       4124.36        88.82 o                         
   8   3   0        336.63        365.90        10.81 o                         
   9   3   0        692.48        762.64        31.56 o                         
  10   3   0       5057.42       4910.84       117.55 o                         
  11   3   0       2549.61       2670.11        73.81 o                         
  12   3   0       1032.26       1036.24        32.52 o                         
 -11   4   0         67.99         65.44         6.58 o                         
 -10   4   0        517.17        480.57        44.00 o                         
  -9   4   0       4309.36       4316.50       109.43 o                         
  -8   4   0       6322.75       6196.00       133.07 o                         
  -7   4   0       2215.80       2318.81        47.40 o                         
  -6   4   0        199.11        196.81         6.33 o                         
  -5   4   0        209.30        205.57         7.58 o                         
  -4   4   0       9700.56       9584.49       179.06 o                         
  -3   4   0      16742.93      15804.62       288.04 o                         
  -2   4   0       6389.90       6195.49       128.18 o                         
  -1   4   0        285.37        261.02         7.58 o                         
   0   4   0         52.97         53.35         2.72 o                         
   1   4   0        444.48        634.43        14.31 o                         
   2   4   0      15515.73      15228.47       321.29 o                         
   3   4   0      16181.13      15950.43       336.30 o                         
   4   4   0       4803.01       4870.73       127.19 o                         
   5   4   0        531.41        576.50        17.57 o                         
   6   4   0        537.49        579.20        13.36 o                         
   7   4   0       4653.29       4893.33       105.10 o                         
   8   4   0       4418.71       4314.35       151.52 o                         
   9   4   0       2837.00       2826.01        68.49 o                         
  10   4   0         89.58         86.66         7.09 o                         
  11   4   0        896.89        883.56        29.64 o                         
 -11   5   0       2033.38       1963.79        65.93 o                         
 -10   5   0       2334.11       2319.01        76.94 o                         
  -9   5   0         18.83         27.67         4.77 o                         
  -8   5   0       2633.19       2678.65        72.04 o                         
  -7   5   0       6286.48       6256.51       134.34 o                         
  -6   5   0       4008.42       3956.71        93.36 o                         
  -5   5   0       2542.99       2643.79        54.69 o                         
  -4   5   0        485.21        466.44        13.69 o                         
  -3   5   0       1730.25       1749.97        33.14 o                         
  -2   5   0      14894.76      14962.27       315.71 o                         
  -1   5   0      13838.40      13512.36       284.80 o                         
   0   5   0       1317.63       1161.32        25.97 o                         
   1   5   0       1118.23       1106.92        22.58 o                         
   2   5   0         85.31        106.54         4.19 o                         
   3   5   0       4143.06       4021.81        94.47 o                         
   4   5   0      11880.83      11679.27       302.95 o                         
   5   5   0      10734.43      10636.23       225.60 o                         
   6   5   0       1090.74       1178.34        34.62 o                         
   7   5   0        229.82        249.15        11.19 o                         
   8   5   0       1256.65       1245.69        42.01 o                         
   9   5   0       2284.53       2314.94        74.20 o                         
  10   5   0       4582.97       4526.37       152.41 o                         
  11   5   0       1458.26       1379.46        40.67 o                         
 -11   6   0        686.57        662.05        36.93 o                         
 -10   6   0       2444.51       2478.12        80.94 o                         
  -9   6   0       5659.96       5795.20       178.29 o                         
  -8   6   0       2112.88       2110.36        84.65 o                         
  -7   6   0        139.15        163.27         9.37 o                         
  -6   6   0       3766.27       3853.74       102.61 o                         
  -5   6   0       6182.95       6202.72       114.98 o                         
  -4   6   0      11521.43      11641.16       246.60 o                         
  -3   6   0       8675.48       8411.71       228.89 o                         
  -2   6   0         77.63         94.72         6.79 o                         
  -1   6   0       9003.05       8816.77       186.85 o                         
   0   6   0      10713.88      10730.90       227.23 o                         
   1   6   0       8119.10       7801.60       153.03 o                         
   2   6   0       6140.77       6313.34       136.09 o                         
   3   6   0        889.33        863.13        20.43 o                         
   4   6   0        258.81        288.70         8.73 o                         
   5   6   0       3568.28       3583.26        85.22 o                         
   6   6   0       6334.27       6648.33       174.90 o                         
   7   6   0       7702.52       7900.40       283.20 o                         
   8   6   0        344.27        357.35        16.76 o                         
   9   6   0        119.47        102.32        10.62 o                         
  10   6   0        552.54        543.67        25.14 o                         
 -10   7   0        329.37        374.88        21.55 o                         
  -9   7   0       1502.20       1687.78       121.01 o                         
  -8   7   0       6241.19       6038.31       178.69 o                         
  -7   7   0       5357.86       5077.03       276.03 o                         
  -6   7   0       1006.81       1017.78        30.06 o                         
  -5   7   0       1309.79       1251.16        35.00 o                         
  -4   7   0       3426.09       3425.28        74.68 o                         
  -3   7   0       7325.41       7422.16       158.41 o                         
  -2   7   0       7159.11       7001.61       149.03 o                         
  -1   7   0       5185.97       4997.76       107.01 o                         
   0   7   0         13.44         23.94         2.73 o                         
   1   7   0       3894.86       3860.18        83.02 o                         
   2   7   0       7000.82       6557.85       264.90 o                         
   3   7   0       5547.14       5753.18       134.52 o                         
   4   7   0       1821.32       1913.83        47.02 o                         
   5   7   0       1662.72       1690.46        51.10 o                         
   6   7   0        306.96        291.11        12.32 o                         
   7   7   0       3492.98       3511.66       150.97 o                         
   8   7   0       3459.24       3395.24       107.38 o                         
   9   7   0       1555.88       1543.92        77.34 o                         
  10   7   0       1127.78       1088.92        39.50 o                         
 -10   8   0       1213.58       1211.79        44.33 o                         
  -9   8   0          8.89          3.47         9.33 o                         
  -8   8   0        224.72        257.82        31.01 o                         
  -7   8   0       1509.88       1591.08        52.10 o                         
  -6   8   0       6125.25       5816.94       136.86 o                         
  -5   8   0       7401.40       7102.79       185.79 o                         
  -4   8   0       1346.66       1367.24        38.93 o                         
  -3   8   0         68.95         64.76         4.82 o                         
  -2   8   0       2816.16       2787.78        68.46 o                         
  -1   8   0      10023.78      10175.11       264.51 o                         
   0   8   0       7183.79       7151.66       186.61 o                         
   1   8   0       3767.17       3802.79       132.48 o                         
   2   8   0         10.66         18.30         3.04 o                         
   3   8   0       2477.14       2432.88        65.35 o                         
   4   8   0       1742.69       1789.11        69.23 o                         
   5   8   0       2495.75       2638.79        71.75 o                         
   6   8   0       4486.29       4198.24       159.22 o                         
   7   8   0        691.34        654.10        27.18 o                         
   8   8   0        500.52        517.15        22.09 o                         
   9   8   0       1364.32       1379.56        47.65 o                         
  -9   9   0       1642.26       1738.01        86.43 o                         
  -8   9   0       1054.53       1027.05        31.67 o                         
  -7   9   0        128.23        137.76        14.14 o                         
  -6   9   0        341.17        399.03        24.02 o                         
  -5   9   0       4430.43       4477.84       136.92 o                         
  -4   9   0       2702.63       2725.91        73.83 o                         
  -3   9   0       3366.80       3262.54       102.16 o                         
  -2   9   0        743.95        710.64        19.74 o                         
  -1   9   0         34.95         38.57         4.36 o                         
   0   9   0       2219.89       2180.89        53.17 o                         
   1   9   0       6676.11       6891.93       221.01 o                         
   2   9   0       6983.76       6889.73       256.33 o                         
   3   9   0       1225.11       1204.09        34.15 o                         
   4   9   0         54.86         57.52         5.19 o                         
   5   9   0        727.43        724.47        26.22 o                         
   6   9   0       2306.19       2111.77        68.12 o                         
   7   9   0       3711.98       3660.04       145.93 o                         
   8   9   0       1812.84       1779.43        59.22 o                         
  -8  10   0       1525.23       1524.31        66.47 o                         
  -7  10   0       1862.59       1897.16        79.36 o                         
  -6  10   0       3305.37       3175.23       124.94 o                         
  -5  10   0        273.77        270.73        14.17 o                         
  -4  10   0        994.59       1020.26        30.52 o                         
  -3  10   0       2878.67       2972.98        94.06 o                         
  -2  10   0       3773.21       3824.06       102.53 o                         
  -1  10   0       4213.95       4032.14       227.62 o                         
   0  10   0       1011.30       1031.95        34.62 o                         
   1  10   0         87.37         75.03         9.54 o                         
   2  10   0       2155.40       2138.04        84.67 o                         
   3  10   0       6239.04       4499.39       235.92 o                         
   4  10   0       2238.56       2172.16       113.62 o                         
   5  10   0        289.76        249.55        18.47 o                         
   6  10   0         35.61         41.32         7.82 o                         
   7  10   0        494.49        493.27        21.67 o                         
  -7  11   0        726.14        832.61        49.30 o                         
  -6  11   0       2016.88       2066.53       105.11 o                         
  -5  11   0       2729.51       2804.39        89.55 o                         
  -4  11   0       1291.44       1246.21        80.86 o                         
  -3  11   0          5.81          5.41         4.89 o                         
  -2  11   0       1145.44       1174.60        40.55 o                         
  -1  11   0       3995.66       3953.35       143.58 o                         
   0  11   0       3312.15       3235.40        88.23 o                         
   1  11   0       1775.32       1868.17       116.33 o                         
   2  11   0       1108.59       1054.54        46.01 o                         
   3  11   0        245.87        286.50        19.54 o                         
   4  11   0       3599.94       3679.18       206.20 o                         
   5  11   0       4089.98       4215.88       130.67 o                         
   6  11   0        932.64        939.32        34.41 o                         
  -5  12   0       1610.91       1663.02        56.47 o                         
  -4  12   0       1369.78       1357.39        59.02 o                         
  -3  12   0       2302.43       2423.29        79.22 o                         
  -2  12   0       1304.99       1339.75        46.05 o                         
  -1  12   0          9.34         16.81         5.34 o                         
   0  12   0       1343.49       1250.94        40.98 o                         
   1  12   0       1962.01       2012.28        81.56 o                         
   2  12   0       1969.70       2018.42        81.56 o                         
   3  12   0       2517.16       2496.78        99.29 o                         
   4  12   0        625.80        626.57        32.67 o                         
   5  12   0        725.90        596.90        77.28 o                         
  -2  13   0       1946.52       1993.70        66.70 o                         
  -1  13   0       2604.25       2411.38       168.94 o                         
   0  13   0        359.21        330.30        34.33 o                         
   1  13   0        198.14        187.82        17.79 o                         
   2  13   0       1012.28       1000.51        46.00 o                         
  -1 -13   1       1392.47       1416.11        61.09 o                         
   0 -13   1       1025.34       1031.73        47.13 o                         
   1 -13   1        216.08        182.60        26.47 o                         
   2 -13   1       1087.75       1094.80        39.71 o                         
  -4 -12   1       2413.29       2377.77       133.42 o                         
  -3 -12   1        347.74        333.12        22.32 o                         
  -2 -12   1        220.48        190.81        16.68 o                         
  -1 -12   1        819.49        864.66        40.26 o                         
   0 -12   1       1766.93       1687.60        55.86 o                         
   1 -12   1       2568.87       2616.25        84.96 o                         
   2 -12   1       1137.80       1136.51        40.23 o                         
   3 -12   1         18.74         16.56         8.83 o                         
   4 -12   1       1265.77       1290.59        45.52 o                         
   5 -12   1       1597.67       1501.26        62.79 o                         
  -6 -11   1         60.05         52.62        11.58 o                         
  -5 -11   1        579.09        566.56        24.12 o                         
  -4 -11   1       2060.41       2074.03       118.63 o                         
  -3 -11   1       4119.37       4096.75       156.93 o                         
  -2 -11   1       1931.42       2001.65       144.97 o                         
  -1 -11   1        104.83        127.69        20.50 o                         
   0 -11   1        320.42        335.29        13.49 o                         
   1 -11   1        862.23        848.80        26.61 o                         
   2 -11   1       2171.74       2208.56        71.25 o                         
   3 -11   1       3055.71       3264.67       102.81 o                         
   4 -11   1       1262.97       1268.11        78.42 o                         
   5 -11   1          6.51          8.75         7.29 o                         
   6 -11   1       2016.06       2131.45        70.15 o                         
   7 -11   1       1733.34       1833.83        78.92 o                         
  -7 -10   1       2674.06       2545.94       100.21 o                         
  -6 -10   1       2941.02       2796.78        95.62 o                         
  -5 -10   1        639.61        612.19        21.29 o                         
  -4 -10   1        103.69         85.07         6.59 o                         
  -3 -10   1        165.66        191.34        11.28 o                         
  -2 -10   1       4891.74       4654.82       176.25 o                         
  -1 -10   1       6548.94       6626.04       173.75 o                         
   0 -10   1       3694.41       3721.51        99.87 o                         
   1 -10   1        139.37        136.64         9.96 o                         
   2 -10   1         74.16         75.31         9.31 o                         
   3 -10   1       1280.16       1242.60        42.48 o                         
   4 -10   1       3168.44       3187.73        86.45 o                         
   5 -10   1       3977.58       3923.49       122.52 o                         
   6 -10   1        477.03        507.51        21.68 o                         
   7 -10   1        149.66        138.13        15.75 o                         
   8 -10   1        235.70        262.57        22.16 o                         
  -8  -9   1        834.45        802.12        31.67 o                         
  -7  -9   1          1.45         10.90         6.25 o                         
  -6  -9   1       3361.95       3590.76       112.21 o                         
  -5  -9   1       4007.07       4202.09       211.18 o                         
  -4  -9   1       3093.98       3064.12        82.64 o                         
  -3  -9   1       1153.11       1176.46        43.82 o                         
  -2  -9   1         37.71         59.35         8.36 o                         
  -1  -9   1       2202.27       2282.27        85.76 o                         
   0  -9   1       5659.33       5734.79       219.47 o                         
   1  -9   1       7781.25       7534.28       231.97 o                         
   2  -9   1       1679.21       1635.74        40.97 o                         
   3  -9   1       1335.49       1330.25        77.93 o                         
   4  -9   1         68.41         79.30         6.31 o                         
   5  -9   1       2087.52       2128.28        59.64 o                         
   6  -9   1       6050.51       5816.31       203.51 o                         
   7  -9   1       3967.70       3961.47       123.67 o                         
   8  -9   1        890.78        830.17        31.74 o                         
   9  -9   1        104.90        101.98        10.39 o                         
  -9  -8   1        513.74        555.42        24.95 o                         
  -8  -8   1       2394.58       2442.11        78.71 o                         
  -7  -8   1       4406.46       4315.67       164.05 o                         
  -6  -8   1       2023.57       2105.69        67.56 o                         
  -5  -8   1        234.09        251.55        12.88 o                         
  -4  -8   1       1728.28       1840.34        50.83 o                         
  -3  -8   1       3201.93       3227.32       115.93 o                         
  -2  -8   1       8862.96       8725.66       227.01 o                         
  -1  -8   1       4933.14       4951.51       130.07 o                         
   0  -8   1          9.19         11.12         3.16 o                         
   1  -8   1       3958.62       3831.18       101.35 o                         
   2  -8   1       5850.88       6022.19       141.48 o                         
   3  -8   1       7712.02       7619.62       199.63 o                         
   4  -8   1       3653.20       3672.59       172.25 o                         
   5  -8   1        303.11        324.13        11.13 o                         
   6  -8   1        524.18        551.16        14.57 o                         
   7  -8   1       3165.29       3238.70        87.68 o                         
   8  -8   1       2339.22       2516.69        92.81 o                         
   9  -8   1       2334.02       2428.18        79.40 o                         
  10  -8   1        960.55        993.06        79.40 o                         
 -10  -7   1       1097.83        987.28        54.83 o                         
  -9  -7   1          5.26          2.14         5.87 o                         
  -8  -7   1        609.90        633.89        24.97 o                         
  -7  -7   1       2051.34       2138.85        68.82 o                         
  -6  -7   1       4852.66       5101.84       156.73 o                         
  -5  -7   1       5237.99       5398.74       142.49 o                         
  -4  -7   1        993.84        974.85        28.54 o                         
  -3  -7   1        409.99        410.17        12.67 o                         
  -2  -7   1       1413.15       1406.28        31.71 o                         
  -1  -7   1       7051.63       6863.42       126.46 o                         
   0  -7   1       7901.60       7570.84       161.05 o                         
   1  -7   1       6074.77       5954.77       127.36 o                         
   2  -7   1        294.16        287.19         8.89 o                         
   3  -7   1       2900.14       2914.94        73.67 o                         
   4  -7   1       5034.06       4862.27       104.09 o                         
   5  -7   1       6164.07       6369.01       135.93 o                         
   6  -7   1       5692.30       5697.85       122.20 o                         
   7  -7   1        677.01        701.29        18.09 o                         
   8  -7   1       1564.95       1518.48        43.23 o                         
   9  -7   1       4104.65       4004.62       126.04 o                         
  10  -7   1       2284.90       2270.38        76.00 o                         
 -10  -6   1       2112.10       2178.59        71.30 o                         
  -9  -6   1       1866.62       1898.37       106.45 o                         
  -8  -6   1       1381.45       1458.24        59.46 o                         
  -7  -6   1        860.53        853.64        30.66 o                         
  -6  -6   1        670.10        679.22        34.01 o                         
  -5  -6   1       5383.34       5641.07       132.69 o                         
  -4  -6   1      11796.40      11912.24       252.34 o                         
  -3  -6   1       5445.76       5464.92       116.50 o                         
  -2  -6   1       2026.17       2044.32        44.90 o                         
  -1  -6   1        701.85        782.20        18.66 o                         
   0  -6   1       4370.89       4392.51        94.03 o                         
   1  -6   1       9647.50       9416.70       306.62 o                         
   2  -6   1       7537.42       7431.69       158.20 o                         
   3  -6   1       1655.67       1586.37        37.69 o                         
   4  -6   1       1052.61       1072.67        24.42 o                         
   5  -6   1       3971.07       3996.44        81.67 o                         
   6  -6   1       1339.30       1335.75        35.24 o                         
   7  -6   1       4473.93       4588.58       140.20 o                         
   8  -6   1       2754.79       2768.54        77.98 o                         
   9  -6   1         25.67         32.17         4.24 o                         
  10  -6   1        890.29        893.15        34.80 o                         
  11  -6   1       1550.58       1713.80        59.66 o                         
 -11  -5   1        659.20        641.80        30.67 o                         
 -10  -5   1          8.06          4.58         4.40 o                         
  -9  -5   1       3434.05       3515.74        94.59 o                         
  -8  -5   1       4529.66       4582.49       122.25 o                         
  -7  -5   1       1267.68       1356.07        38.72 o                         
  -6  -5   1         74.77         92.01         5.96 o                         
  -5  -5   1       1552.56       1503.48        45.24 o                         
  -4  -5   1       3221.97       3183.18        75.61 o                         
  -3  -5   1      12890.14      12654.18       267.55 o                         
  -2  -5   1       5573.29       5300.26       112.67 o                         
  -1  -5   1       2229.10       2107.15        39.56 o                         
   0  -5   1       4479.47       4578.62        84.28 o                         
   1  -5   1        112.98        120.09         5.11 o                         
   2  -5   1       5862.71       5683.79       104.46 o                         
   3  -5   1      20423.90      20537.02       374.96 o                         
   4  -5   1       9419.46       9537.95       230.03 o                         
   5  -5   1        472.05        464.28        15.54 o                         
   6  -5   1         25.74         38.45         3.16 o                         
   7  -5   1        617.12        644.00        17.93 o                         
   8  -5   1       5580.01       5819.78       179.69 o                         
   9  -5   1       5010.41       4803.00       114.00 o                         
  10  -5   1        641.89        612.52        40.31 o                         
  11  -5   1         47.28         33.17         5.85 o                         
 -11  -4   1       1729.13       1767.09        59.15 o                         
 -10  -4   1       3458.46       3545.06       120.32 o                         
  -9  -4   1       1474.33       1530.12        39.20 o                         
  -8  -4   1        582.46        591.05        16.99 o                         
  -7  -4   1       3447.27       3404.78        73.97 o                         
  -6  -4   1       2399.22       2426.48        49.44 o                         
  -5  -4   1       4004.81       3992.10        74.22 o                         
  -4  -4   1       5571.35       5539.82       109.25 o                         
  -3  -4   1        121.08        143.90         5.04 o                         
  -2  -4   1       7618.17       7791.17       214.08 o                         
  -1  -4   1      12389.22      12801.77       249.37 o                         
   0  -4   1       5481.23       5562.62       139.33 o                         
   1  -4   1       2242.81       2190.80        71.61 o                         
   2  -4   1        412.99        421.84         8.92 o                         
   3  -4   1        698.60        712.84        15.41 o                         
   4  -4   1       7654.27       7174.18       132.02 o                         
   5  -4   1      12032.59      12212.46       223.93 o                         
   6  -4   1       6028.97       6148.82       122.03 o                         
   7  -4   1       1350.70       1403.65        29.68 o                         
   8  -4   1         16.72         26.17         4.93 o                         
   9  -4   1       2583.59       2590.39        76.04 o                         
  10  -4   1       3717.68       3692.75       113.24 o                         
  11  -4   1       3150.97       3042.87        96.60 o                         
  12  -4   1        900.04        896.42        35.91 o                         
 -11  -3   1        191.21        187.56        10.83 o                         
 -10  -3   1       1519.48       1517.75        50.66 o                         
  -9  -3   1       6608.89       6789.20       159.67 o                         
  -8  -3   1       6958.77       6879.18       160.98 o                         
  -7  -3   1         51.31         68.81         3.92 o                         
  -6  -3   1       2239.20       2296.69        43.67 o                         
  -5  -3   1       1345.91       1328.83        27.60 o                         
  -4  -3   1       7041.33       6934.06       127.13 o                         
  -3  -3   1      11324.22      11214.04       263.73 o                         
  -2  -3   1       2543.42       2484.72        46.07 o                         
  -1  -3   1         32.45         48.17         2.26 o                         
   0  -3   1        735.64        679.61        13.21 o                         
   1  -3   1      25474.60      24943.15       574.22 o                         
   2  -3   1      10184.43      10301.62       200.86 o                         
   3  -3   1      16025.51      16860.29       432.55 o                         
   4  -3   1       1383.59       1367.88        35.05 o                         
   5  -3   1       2218.10       2213.00        48.33 o                         
   6  -3   1      11558.31      11628.33       213.24 o                         
   7  -3   1       4547.46       4477.09       117.18 o                         
   8  -3   1       9265.74       9297.29       242.14 o                         
   9  -3   1       1131.96       1161.59        30.28 o                         
  10  -3   1          8.62         13.69         4.31 o                         
  11  -3   1       1765.95       1832.02        53.01 o                         
  12  -3   1       2758.26       2769.28        77.04 o                         
 -11  -2   1       1034.05       1068.53        32.77 o                         
 -10  -2   1        305.21        307.48        15.71 o                         
  -9  -2   1        183.35        179.13         8.27 o                         
  -8  -2   1       3891.94       3915.68        84.97 o                         
  -7  -2   1      12789.67      12585.10       292.10 o                         
  -6  -2   1       5675.50       5573.86       103.02 o                         
  -5  -2   1       3531.70       3714.84        73.74 o                         
  -4  -2   1        121.45        124.67         4.24 o                         
  -3  -2   1       7994.84       8139.74       148.79 o                         
  -2  -2   1      20166.09      20561.64       611.78 o                         
  -1  -2   1      13907.87      13952.50       254.16 o                         
   0  -2   1      14125.46      12989.83       559.90 o                         
   1  -2   1        247.79        260.08         5.57 o                         
   2  -2   1       9766.56       9855.30       259.26 o                         
   3  -2   1       5869.96       5918.32       115.93 o                         
   4  -2   1       9981.94      10006.16       248.19 o                         
   5  -2   1       9738.36       9495.88       227.12 o                         
   6  -2   1        771.09        825.83        18.03 o                         
   7  -2   1       4343.28       4715.03        87.66 o                         
   8  -2   1       6174.79       6078.94       157.41 o                         
   9  -2   1       3663.45       3601.73        86.63 o                         
  10  -2   1       4401.55       4729.09       199.76 o                         
  11  -2   1        895.97        912.85        29.26 o                         
  12  -2   1        574.07        573.27        21.26 o                         
 -12  -1   1       1662.55       1767.22        59.70 o                         
 -11  -1   1       3874.62       3791.50       120.45 o                         
 -10  -1   1       2351.81       2383.19        67.56 o                         
  -9  -1   1       3377.52       3245.89        88.99 o                         
  -8  -1   1       1144.41       1138.73        26.67 o                         
  -7  -1   1       2544.83       2642.71        68.25 o                         
  -6  -1   1      12770.25      12805.13       234.53 o                         
  -5  -1   1      19480.04      20388.79       412.99 o                         
  -4  -1   1       3767.13       3513.13        83.16 o                         
  -3  -1   1       6400.40       6620.74       134.31 o                         
  -2  -1   1        188.01        212.32         5.34 o                         
  -1  -1   1       6430.00       6444.73       117.65 o                         
   1  -1   1      10275.04      11009.50       263.62 o                         
   2  -1   1       9659.93      10131.97       215.73 o                         
   3  -1   1       1951.99       2052.43        46.96 o                         
   4  -1   1       1646.53       1595.83        33.79 o                         
   5  -1   1       9388.90       9251.92       173.56 o                         
   6  -1   1      12629.63      12461.94       255.60 o                         
   7  -1   1       2132.63       2215.60        50.76 o                         
   8  -1   1        160.77        168.53         6.79 o                         
   9  -1   1        861.72        911.71        24.90 o                         
  10  -1   1       1748.42       1668.90        67.20 o                         
  11  -1   1       2979.62       2933.90        80.68 o                         
  12  -1   1       2035.44       2007.35        57.56 o                         
 -12   0   1        865.87        940.50        85.00 o                         
 -11   0   1        177.28        152.42         9.73 o                         
 -10   0   1       1645.52       1740.64        49.64 o                         
  -9   0   1       3357.57       3402.85        91.71 o                         
  -8   0   1       4326.08       4204.59        84.48 o                         
  -7   0   1       9571.21       9546.19       175.41 o                         
  -6   0   1        996.60       1052.05        23.04 o                         
  -5   0   1       6592.96       6782.41       133.25 o                         
  -4   0   1      17033.34      16791.47       305.80 o                         
  -3   0   1      14975.01      14260.08       351.14 o                         
  -2   0   1       9796.30       9327.55       292.08 o                         
  -1   0   1       8849.65       8781.06       202.31 o                         
   3   0   1        830.40        800.80        21.48 o                         
   4   0   1        379.33        327.25         7.85 o                         
   5   0   1        800.18        922.52        19.26 o                         
   6   0   1       2539.20       2333.74        51.04 o                         
   7   0   1       6612.74       6539.68       132.34 o                         
   8   0   1       6354.62       6490.78       128.67 o                         
   9   0   1        923.66        863.04        23.93 o                         
  10   0   1        181.99        182.70        10.37 o                         
  11   0   1        447.33        445.81        17.96 o                         
  12   0   1       1679.96       1702.25        49.61 o                         
 -12   1   1       3251.55       3416.71       186.62 o                         
 -11   1   1       2979.52       3224.61        87.91 o                         
 -10   1   1         83.68         86.40         6.92 o                         
  -9   1   1        785.51        757.65        21.21 o                         
  -8   1   1       1762.49       1749.04        48.27 o                         
  -7   1   1       3967.96       3953.57       106.72 o                         
  -6   1   1      10552.34      10013.75       234.21 o                         
  -5   1   1       5799.06       5695.03       105.04 o                         
  -4   1   1        803.04        904.01        19.00 o                         
  -3   1   1       2859.40       3000.79        63.90 o                         
  -2   1   1       9668.34       9574.97       186.51 o                         
   1   1   1       1356.65       1476.80        44.40 o                         
   2   1   1        374.96        496.00        13.71 o                         
   3   1   1       7142.12       7201.61       140.65 o                         
   4   1   1      17453.06      17320.65       315.66 o                         
   5   1   1       5648.43       5645.19       105.36 o                         
   6   1   1       1167.55       1116.30        23.51 o                         
   7   1   1        319.23        340.35         8.55 o                         
   8   1   1       2359.08       2259.79        46.44 o                         
   9   1   1       3548.42       3639.14        98.07 o                         
  10   1   1       4426.60       4395.32       117.59 o                         
  11   1   1        684.78        686.58        23.32 o                         
  12   1   1        141.40        128.83         9.38 o                         
 -12   2   1         14.74         17.46         5.98 o                         
 -11   2   1       2356.30       2281.39        64.10 o                         
 -10   2   1       3486.96       3452.47       121.50 o                         
  -9   2   1       1630.96       1593.28        36.75 o                         
  -8   2   1        149.42        147.75         7.16 o                         
  -7   2   1        218.14        212.38        10.16 o                         
  -6   2   1       1789.52       1805.38        34.70 o                         
  -5   2   1      11987.83      11774.62       230.26 o                         
  -4   2   1       7348.71       6925.81       126.85 o                         
  -3   2   1       2149.23       2045.20        48.40 o                         
  -2   2   1       3216.30       3324.45        98.07 o                         
  -1   2   1       8206.43       8433.02       194.71 o                         
   1   2   1       9594.57       9690.40       223.50 o                         
   2   2   1      10477.65      10459.22       311.93 o                         
   3   2   1       1702.05       1908.57        41.09 o                         
   4   2   1       5785.82       5969.47       109.48 o                         
   5   2   1       6713.65       6599.77       121.22 o                         
   6   2   1      10465.57      10114.62       198.26 o                         
   7   2   1       4526.44       4641.27        86.39 o                         
   8   2   1       1738.49       1826.68        41.31 o                         
   9   2   1         13.36         19.99         4.09 o                         
  10   2   1       3093.33       3152.39        94.45 o                         
  11   2   1       3558.38       3696.54       122.52 o                         
  12   2   1       1834.61       1793.32        60.16 o                         
 -11   3   1         94.16         93.00         8.97 o                         
 -10   3   1        516.83        545.81        19.19 o                         
  -9   3   1       5074.15       5065.40       119.86 o                         
  -8   3   1       3719.42       3670.92        93.36 o                         
  -7   3   1       1270.85       1231.69        28.12 o                         
  -6   3   1        403.70        389.39         9.05 o                         
  -5   3   1         48.96         70.65         3.02 o                         
  -4   3   1       2997.11       2910.10        62.81 o                         
  -3   3   1       9745.04       9184.28       275.65 o                         
  -2   3   1      23022.65      23058.77       884.32 o                         
  -1   3   1       3127.12       3268.61        84.85 o                         
   0   3   1       4401.55       4747.19       100.14 o                         
   1   3   1       3692.03       3638.04        94.45 o                         
   2   3   1      24252.98      23561.00      1215.39 o                         
   3   3   1      22416.20      22811.50       480.15 o                         
   4   3   1       8526.28       8610.54       182.29 o                         
   5   3   1         33.63         60.42         2.85 o                         
   6   3   1       1683.53       1710.07        35.52 o                         
   7   3   1       4751.42       4598.22        98.79 o                         
   8   3   1       6456.36       6419.02       150.15 o                         
   9   3   1       3808.90       4001.61       134.78 o                         
  10   3   1        931.06        909.66        28.07 o                         
  11   3   1        382.76        412.42        19.06 o                         
  12   3   1       1255.05       1296.51        40.66 o                         
 -11   4   1       2671.56       2615.71       105.15 o                         
 -10   4   1       2960.85       2980.47       194.03 o                         
  -9   4   1         49.36         57.95         5.65 o                         
  -8   4   1        821.23        830.13        30.15 o                         
  -7   4   1       8940.12       8795.74       205.01 o                         
  -6   4   1       6042.72       6344.85       227.47 o                         
  -5   4   1       4780.78       4733.64       101.80 o                         
  -4   4   1        344.91        290.79         8.92 o                         
  -3   4   1         30.09         40.77         5.83 o                         
  -2   4   1      13700.61      13616.87       247.99 o                         
  -1   4   1      17873.32      17628.21       370.86 o                         
   0   4   1       3359.47       3192.58        68.06 o                         
   1   4   1       1887.54       1958.14        36.37 o                         
   2   4   1        153.70        184.50         5.34 o                         
   3   4   1       5840.86       5752.97       122.09 o                         
   4   4   1      25024.61      25117.36       528.53 o                         
   5   4   1      13958.33      14312.73       302.16 o                         
   6   4   1       3044.69       3116.45        58.72 o                         
   7   4   1          2.52          9.58         2.70 o                         
   8   4   1       2068.67       2011.14        64.16 o                         
   9   4   1       3674.38       3595.59        86.38 o                         
  10   4   1       5523.03       5287.15       148.29 o                         
  11   4   1       2286.13       2331.75        64.92 o                         
  12   4   1         51.91         58.46         7.30 o                         
 -11   5   1        741.93        788.78        31.56 o                         
 -10   5   1       3805.05       3690.87       116.16 o                         
  -9   5   1       7709.13       7722.73       328.07 o                         
  -8   5   1       2310.59       2473.18        80.93 o                         
  -7   5   1         20.87         23.95         4.60 o                         
  -6   5   1       3250.06       3207.95        77.18 o                         
  -5   5   1       5755.12       5869.64       130.63 o                         
  -4   5   1      12876.32      12760.53       289.27 o                         
  -3   5   1       8267.87       8093.16       158.80 o                         
  -2   5   1       7707.74       7805.89       165.30 o                         
  -1   5   1       2965.33       3030.98        64.96 o                         
   0   5   1      14448.35      14442.49       304.57 o                         
   1   5   1       5586.41       5188.80       110.22 o                         
   2   5   1       6078.01       6092.64       129.35 o                         
   3   5   1       1472.42       1447.40        35.10 o                         
   4   5   1        139.42        148.06         5.57 o                         
   5   5   1       2313.34       2334.47        53.92 o                         
   6   5   1       5417.12       5422.92       128.35 o                         
   7   5   1       7248.52       7326.54       526.18 o                         
   8   5   1        591.22        585.88        22.47 o                         
   9   5   1         32.62         25.38         3.74 o                         
  10   5   1        131.23        108.93         8.09 o                         
  11   5   1       2318.38       2385.63        66.77 o                         
 -11   6   1        131.15        141.25        12.62 o                         
 -10   6   1         12.58          7.07         7.06 o                         
  -9   6   1       1933.83       1898.61        62.90 o                         
  -8   6   1       5740.50       6109.38       187.30 o                         
  -7   6   1       6069.76       6481.15       244.61 o                         
  -6   6   1       1699.48       1743.17        48.74 o                         
  -5   6   1        235.12        219.60         8.35 o                         
  -4   6   1       4263.74       4309.19        93.38 o                         
  -3   6   1       5490.04       5388.65       126.58 o                         
  -2   6   1       9876.84      10351.26       240.00 o                         
  -1   6   1      10596.54      10632.59       246.11 o                         
   0   6   1       1348.18       1369.60        37.01 o                         
   1   6   1        966.72        947.12        31.42 o                         
   2   6   1       4960.51       4923.36       105.01 o                         
   3   6   1       8471.75       8525.30       180.87 o                         
   4   6   1       3532.13       3555.28        76.89 o                         
   5   6   1       3590.35       3463.15        82.91 o                         
   6   6   1         41.51         39.06         5.24 o                         
   7   6   1       2961.19       2971.20        92.68 o                         
   8   6   1       6570.59       6731.50       204.90 o                         
   9   6   1       1656.37       1601.49        54.10 o                         
  10   6   1        305.28        321.49        17.03 o                         
  11   6   1         45.77         51.32         8.37 o                         
 -10   7   1       2407.50       2228.61        92.94 o                         
  -9   7   1        455.03        473.66        24.59 o                         
  -8   7   1         43.46         42.31         9.36 o                         
  -7   7   1       1425.68       1527.31        60.55 o                         
  -6   7   1       7495.94       7359.43       192.75 o                         
  -5   7   1       7124.48       7205.36       217.29 o                         
  -4   7   1        692.54        665.29        17.41 o                         
  -3   7   1        575.34        584.88        15.96 o                         
  -2   7   1        650.00        619.80        15.44 o                         
  -1   7   1       4250.62       4134.82        88.81 o                         
   0   7   1      11609.92      11306.61       239.45 o                         
   1   7   1       4525.12       4712.64       110.24 o                         
   2   7   1        270.61        301.69         9.69 o                         
   3   7   1       1175.21       1148.94        26.37 o                         
   4   7   1       1570.30       1613.94        40.80 o                         
   5   7   1       2574.71       2550.00        68.98 o                         
   6   7   1       3519.69       3645.62       109.30 o                         
   7   7   1       2553.12       2638.74        83.71 o                         
   8   7   1         23.71         19.04         6.47 o                         
   9   7   1       1504.50       1600.45        53.66 o                         
  10   7   1       1348.46       1283.77        80.54 o                         
  -9   8   1       2381.16       2464.78       136.64 o                         
  -8   8   1       1955.93       1847.84        52.91 o                         
  -7   8   1        162.79        156.73         9.18 o                         
  -6   8   1        310.87        306.53        14.37 o                         
  -5   8   1       2003.90       2118.60        92.09 o                         
  -4   8   1       7709.58       7289.29       190.47 o                         
  -3   8   1       6059.68       5892.61       138.18 o                         
  -2   8   1         59.65         83.35        10.25 o                         
  -1   8   1        162.16        178.92         7.70 o                         
   0   8   1       1370.53       1353.69        33.85 o                         
   1   8   1       9129.78       9035.63       271.72 o                         
   2   8   1       9323.43       9420.47       283.31 o                         
   3   8   1       2424.61       2429.34        65.65 o                         
   4   8   1         44.79         47.83         4.60 o                         
   5   8   1        504.71        516.03        17.22 o                         
   6   8   1       2805.77       2849.99       104.14 o                         
   7   8   1       4567.43       4538.11       140.64 o                         
   8   8   1       3183.75       3130.74        98.88 o                         
   9   8   1        144.54        128.78        10.89 o                         
  10   8   1        142.44        136.17        11.43 o                         
  -9   9   1        754.67        695.55        29.66 o                         
  -8   9   1       2446.00       2401.25        70.62 o                         
  -7   9   1       2789.95       2828.37        89.91 o                         
  -6   9   1       4247.29       4297.33       164.75 o                         
  -5   9   1        754.53        768.12        36.23 o                         
  -4   9   1        599.48        574.05        18.38 o                         
  -3   9   1       2957.92       2993.55       113.52 o                         
  -2   9   1       4832.23       4794.46       113.18 o                         
  -1   9   1       2430.38       2364.89        57.36 o                         
   0   9   1       2130.35       2159.47        52.47 o                         
   1   9   1         24.24         26.13         3.82 o                         
   2   9   1       1666.79       1715.68       103.97 o                         
   3   9   1       6396.55       6338.02       191.93 o                         
   4   9   1       2987.14       2968.74        79.70 o                         
   5   9   1       1435.05       1414.56        46.68 o                         
   6   9   1          2.65          8.29         5.26 o                         
   7   9   1        581.54        607.16        33.58 o                         
   8   9   1       1508.41       1542.98        52.66 o                         
   9   9   1       3497.24       3527.29       138.21 o                         
  -8  10   1         80.29        106.23        14.31 o                         
  -7  10   1       1493.25       1478.94        63.92 o                         
  -6  10   1       2224.02       2291.08        92.60 o                         
  -5  10   1       4359.96       4434.75       169.81 o                         
  -4  10   1       4079.12       4087.94       126.60 o                         
  -3  10   1        682.75        706.89        28.34 o                         
  -2  10   1       2734.21       2763.83        87.14 o                         
  -1  10   1       3416.94       3456.14        93.14 o                         
   0  10   1       4839.69       4844.50       128.92 o                         
   1  10   1       5234.45       4887.95       150.92 o                         
   2  10   1       1679.71       1764.61        78.26 o                         
   3  10   1        369.24        350.35        20.48 o                         
   4  10   1       2458.12       2528.70        79.74 o                         
   5  10   1       5099.59       5045.23       296.93 o                         
   6  10   1       1426.06       1407.93        48.22 o                         
   7  10   1        545.57        549.40        23.03 o                         
   8  10   1         74.45         86.88         9.65 o                         
  -7  11   1        546.59        522.12        30.56 o                         
  -6  11   1         35.88         34.91        13.34 o                         
  -5  11   1       1449.66       1544.85        65.46 o                         
  -4  11   1       2367.88       2453.53        79.90 o                         
  -3  11   1       5257.36       5404.30       226.76 o                         
  -2  11   1       3165.18       3301.07       103.19 o                         
  -1  11   1         51.28         52.89         5.88 o                         
   0  11   1       1202.47       1122.49        33.39 o                         
   1  11   1       2141.69       2175.71        69.08 o                         
   2  11   1       2429.06       2634.16       146.43 o                         
   3  11   1       3724.67       3674.14       141.16 o                         
   4  11   1       1519.82       1573.18        65.23 o                         
   5  11   1        166.24        180.65        14.36 o                         
   6  11   1       2126.59       2171.28        71.77 o                         
   7  11   1       1837.26       1744.06        70.97 o                         
  -5  12   1         43.17         42.52        20.50 o                         
  -4  12   1          0.25          3.35         6.02 o                         
  -3  12   1        358.26        355.31        19.50 o                         
  -2  12   1       3052.31       2923.98       104.95 o                         
  -1  12   1       5828.22       6170.95       188.93 o                         
   0  12   1       1063.48       1059.27        31.72 o                         
   1  12   1          9.17          4.35         7.97 o                         
   2  12   1        556.28        536.59        28.49 o                         
   3  12   1       1555.39       1449.57        61.07 o                         
   4  12   1       4010.43       3883.42       149.91 o                         
   5  12   1       3260.40       3121.27       124.56 o                         
  -3  13   1        703.10        639.52        26.48 o                         
  -2  13   1          4.96          8.82         7.17 o                         
  -1  13   1        985.26        946.63        87.05 o                         
   0  13   1       2083.76       1313.99        73.87 o                         
   1  13   1       1783.90       1770.86       102.18 o                         
   2  13   1        537.30        593.82        41.16 o                         
  -3 -12   2       3527.07       3517.05       137.25 o                         
  -2 -12   2       1727.21       1679.47        70.18 o                         
  -1 -12   2        161.78        143.52        14.73 o                         
   0 -12   2        173.77        139.08        15.00 o                         
   1 -12   2        559.24        521.09        24.12 o                         
   2 -12   2       2705.57       2597.78       126.11 o                         
   3 -12   2       2339.49       2524.97       104.67 o                         
   4 -12   2       1018.32       1067.55        51.90 o                         
   5 -12   2          3.42          6.10         7.13 o                         
  -5 -11   2       1251.33       1192.95        54.68 o                         
  -4 -11   2        287.73        257.51        14.60 o                         
  -3 -11   2        107.44        135.55        13.99 o                         
  -2 -11   2       1760.34       1679.24        82.49 o                         
  -1 -11   2       3111.19       3300.65       151.96 o                         
   0 -11   2       2532.76       2435.50        66.97 o                         
   1 -11   2        295.54        297.52        13.75 o                         
   2 -11   2         76.12         68.09         8.40 o                         
   3 -11   2        485.14        554.40        49.80 o                         
   4 -11   2       3250.29       3404.60       108.24 o                         
   5 -11   2       3173.67       3304.19       104.99 o                         
   6 -11   2        657.59        693.87        28.33 o                         
   7 -11   2         20.32         18.69        10.91 o                         
  -7 -10   2          0.06          0.12         6.67 o                         
  -6 -10   2       1313.68       1355.82        46.69 o                         
  -5 -10   2       2560.57       2538.02       165.64 o                         
  -4 -10   2       2634.82       2480.66        80.88 o                         
  -3 -10   2       1614.50       1606.93       126.84 o                         
  -2 -10   2        954.22        931.67        32.59 o                         
  -1 -10   2        270.51        315.58        14.85 o                         
   0 -10   2       5403.51       5227.74       160.19 o                         
   1 -10   2       4578.81       4555.57       121.33 o                         
   2 -10   2       1414.41       1402.21        41.26 o                         
   3 -10   2       1209.24       1224.53        53.24 o                         
   4 -10   2        207.53        215.69        17.59 o                         
   5 -10   2       1876.45       1935.48        55.08 o                         
   6 -10   2       3738.02       3697.20       216.61 o                         
   7 -10   2       2107.60       2175.81        71.78 o                         
   8 -10   2        758.72        739.02        29.43 o                         
  -8  -9   2       2277.05       2197.49       104.39 o                         
  -7  -9   2       2729.20       2781.54        88.91 o                         
  -6  -9   2       2008.96       2200.07        74.01 o                         
  -5  -9   2          5.58         20.19         6.31 o                         
  -4  -9   2       1077.88       1022.67        33.70 o                         
  -3  -9   2       2609.21       2681.58       102.72 o                         
  -2  -9   2       4406.49       4166.41       110.30 o                         
  -1  -9   2       3799.80       3807.42        90.21 o                         
   0  -9   2        597.36        607.65        19.65 o                         
   1  -9   2       1098.10       1122.13        33.20 o                         
   2  -9   2       3202.72       3396.99        81.84 o                         
   3  -9   2       3316.36       3102.67        96.81 o                         
   4  -9   2       4007.63       3937.39       143.58 o                         
   5  -9   2       1059.36       1032.14        31.26 o                         
   6  -9   2         25.50         27.86         3.91 o                         
   7  -9   2       1848.44       1810.29        51.82 o                         
   8  -9   2       2752.15       2785.05        76.94 o                         
   9  -9   2       2759.85       2937.55        94.84 o                         
  -8  -8   2          5.51          3.81         8.38 o                         
  -7  -8   2       1542.81       1481.68        65.54 o                         
  -6  -8   2       5966.31       6316.03       192.94 o                         
  -5  -8   2       4664.39       4962.68       186.72 o                         
  -4  -8   2       1618.69       1634.32        45.87 o                         
  -3  -8   2        465.36        459.10        18.33 o                         
  -2  -8   2       1553.18       1594.53        44.07 o                         
  -1  -8   2       5902.95       5730.88       122.43 o                         
   0  -8   2       9956.28      10175.12       264.51 o                         
   1  -8   2       4472.98       4545.25       107.63 o                         
   2  -8   2        552.77        536.32        15.91 o                         
   3  -8   2        330.42        326.68        11.50 o                         
   4  -8   2       4049.53       4042.10       107.94 o                         
   5  -8   2       6399.91       6408.42       137.31 o                         
   6  -8   2       3165.12       3192.52        70.36 o                         
   7  -8   2        111.08        128.34         6.63 o                         
   8  -8   2         24.23         19.72         5.69 o                         
   9  -8   2       1102.62       1161.08        42.21 o                         
  10  -8   2       1865.35       1800.48       118.12 o                         
  -9  -7   2       1593.42       1590.16        53.77 o                         
  -8  -7   2       1145.59       1153.17        40.37 o                         
  -7  -7   2        103.46        105.87         9.46 o                         
  -6  -7   2        542.73        540.17        24.70 o                         
  -5  -7   2       1030.94       1031.32        30.99 o                         
  -4  -7   2       6712.23       6459.07       170.52 o                         
  -3  -7   2       4846.00       5084.43       120.37 o                         
  -2  -7   2       1321.69       1295.30        27.25 o                         
  -1  -7   2        198.74        216.04         6.03 o                         
   0  -7   2       2156.34       2071.98        39.63 o                         
   1  -7   2       9108.76       9194.33       180.44 o                         
   2  -7   2      10837.50      10804.21       250.33 o                         
   3  -7   2       1491.14       1449.60        69.79 o                         
   4  -7   2         32.14         33.52         3.07 o                         
   5  -7   2       1587.23       1603.66        36.39 o                         
   6  -7   2       1781.61       1892.83        42.59 o                         
   7  -7   2       6865.68       6744.55       158.59 o                         
   8  -7   2       2636.40       2661.88        68.53 o                         
   9  -7   2        153.46        150.69         8.26 o                         
  10  -7   2        453.02        481.07        25.34 o                         
  11  -7   2        820.78        820.73        33.51 o                         
 -10  -6   2          1.55          7.36         6.32 o                         
  -9  -6   2       1118.32       1181.15        41.29 o                         
  -8  -6   2       2737.48       2691.65        85.40 o                         
  -7  -6   2       4371.36       4610.45       141.84 o                         
  -6  -6   2       1957.23       1951.76        73.65 o                         
  -5  -6   2        644.54        625.86        17.77 o                         
  -4  -6   2       2215.73       2346.13        81.84 o                         
  -3  -6   2       8427.01       8257.07       238.64 o                         
  -2  -6   2       7931.49       8082.76       158.78 o                         
  -1  -6   2       2817.14       2792.49        61.11 o                         
   0  -6   2       1276.21       1261.47        33.52 o                         
   1  -6   2          4.21         17.82         2.71 o                         
   2  -6   2       6919.40       6694.26       159.87 o                         
   3  -6   2       9820.69      10333.67       189.68 o                         
   4  -6   2       8733.54       8759.61       161.16 o                         
   5  -6   2       1412.15       1426.77        34.38 o                         
   6  -6   2        133.79        144.61         6.74 o                         
   7  -6   2        839.85        878.53        23.77 o                         
   8  -6   2       2627.85       2663.18        89.51 o                         
   9  -6   2       5192.14       5417.75       128.74 o                         
  10  -6   2       1284.18       1261.66        46.17 o                         
  11  -6   2        379.08        388.41        23.75 o                         
 -10  -5   2       2839.28       2830.98        77.40 o                         
  -9  -5   2        838.85        845.76        31.18 o                         
  -8  -5   2        459.46        424.26        20.93 o                         
  -7  -5   2       1368.60       1377.39        31.63 o                         
  -6  -5   2       3071.36       3103.82        74.12 o                         
  -5  -5   2       1773.91       1775.52        39.31 o                         
  -4  -5   2       8995.13       8885.87       174.56 o                         
  -3  -5   2       1354.16       1425.08        38.28 o                         
  -2  -5   2       1650.44       1606.47        30.66 o                         
  -1  -5   2       7969.31       7944.11       145.71 o                         
   0  -5   2       4763.87       4672.42        86.34 o                         
   1  -5   2      10076.15      10321.55       225.84 o                         
   2  -5   2       5827.34       5793.25       106.73 o                         
   3  -5   2       1273.45       1296.07        32.70 o                         
   4  -5   2       8528.98       8393.56       165.21 o                         
   5  -5   2       9702.37       9842.89       214.27 o                         
   6  -5   2       4333.93       4434.74        95.89 o                         
   7  -5   2       2620.66       2627.93        98.10 o                         
   8  -5   2         60.21         76.92         6.13 o                         
   9  -5   2       1587.48       1624.26        54.91 o                         
  10  -5   2       2711.99       2722.22        81.11 o                         
  11  -5   2       3946.35       4027.51       134.19 o                         
 -11  -4   2         46.84         56.46         6.90 o                         
 -10  -4   2       1113.97       1133.74        34.37 o                         
  -9  -4   2       5605.85       5656.64       149.88 o                         
  -8  -4   2       6352.44       6151.16       145.21 o                         
  -7  -4   2        781.26        801.31        21.42 o                         
  -6  -4   2       1029.26       1008.97        34.93 o                         
  -5  -4   2       1519.75       1542.65        32.05 o                         
  -4  -4   2       9084.13       8982.09       164.95 o                         
  -3  -4   2      14210.94      14313.66       279.67 o                         
  -2  -4   2       7014.37       6740.22       143.42 o                         
  -1  -4   2        544.63        631.26        21.22 o                         
   0  -4   2        894.73        921.86        21.82 o                         
   1  -4   2       5100.43       4910.98       113.17 o                         
   2  -4   2       9382.33       9115.13       186.39 o                         
   3  -4   2      19793.35      19819.22       450.47 o                         
   4  -4   2       3303.20       3316.29        61.95 o                         
   5  -4   2         91.70         80.34         4.01 o                         
   6  -4   2       5977.07       5948.91       118.26 o                         
   7  -4   2       8313.38       8654.60       202.31 o                         
   8  -4   2       7998.63       8306.41       231.11 o                         
   9  -4   2        432.55        401.89        15.72 o                         
  10  -4   2         13.41         18.72         5.23 o                         
  11  -4   2        811.23        829.63        27.44 o                         
  12  -4   2       2427.56       2489.41        70.25 o                         
 -11  -3   2        983.61        924.18        29.37 o                         
 -10  -3   2        706.71        733.87        23.87 o                         
  -9  -3   2         19.31         21.39         4.20 o                         
  -8  -3   2       2741.08       2737.37        65.07 o                         
  -7  -3   2       6758.61       6929.23       180.88 o                         
  -6  -3   2       6362.84       6334.56       154.72 o                         
  -5  -3   2       1234.31       1187.97        23.59 o                         
  -4  -3   2         50.76         63.92         3.00 o                         
  -3  -3   2       4304.12       4179.59        99.16 o                         
  -2  -3   2      13040.26      12497.67       243.66 o                         
  -1  -3   2      20762.97      19545.38       394.28 o                         
   0  -3   2      10194.71       9699.05       189.55 o                         
   1  -3   2        261.90        282.70         6.82 o                         
   2  -3   2       2897.33       2846.22        52.92 o                         
   3  -3   2      12020.07      12344.02       241.08 o                         
   4  -3   2       9969.41       9902.84       181.19 o                         
   5  -3   2       9452.55       9091.31       177.81 o                         
   6  -3   2       1566.56       1663.07        39.83 o                         
   7  -3   2       1237.62       1201.78        25.92 o                         
   8  -3   2       2944.75       2986.27       128.02 o                         
   9  -3   2       5188.46       5427.87       128.38 o                         
  10  -3   2       3831.96       3696.43        99.55 o                         
  11  -3   2       1478.70       1448.13        42.97 o                         
  12  -3   2        240.37        235.56        14.23 o                         
 -11  -2   2       2715.51       2660.33        93.92 o                         
 -10  -2   2       2953.30       3085.85        97.68 o                         
  -9  -2   2       3570.69       3583.19        96.06 o                         
  -8  -2   2       1025.17       1045.77        25.03 o                         
  -7  -2   2        295.73        312.55         8.74 o                         
  -6  -2   2       4426.59       4371.55        81.32 o                         
  -5  -2   2      12891.00      12944.20       236.75 o                         
  -4  -2   2       4774.89       4712.96        93.02 o                         
  -3  -2   2       2605.70       2672.29        53.19 o                         
  -2  -2   2       1127.55       1206.55        26.19 o                         
  -1  -2   2       4101.88       3932.16        77.20 o                         
   0  -2   2      19025.69      18325.91       385.54 o                         
   1  -2   2      16987.29      16666.74       346.18 o                         
   2  -2   2       3623.28       3877.31        82.54 o                         
   3  -2   2        894.07        977.34        20.34 o                         
   4  -2   2       3523.30       3662.72        72.60 o                         
   5  -2   2       6006.66       5573.54       113.20 o                         
   6  -2   2      15752.93      15917.08       443.80 o                         
   7  -2   2       5012.04       4914.08        97.67 o                         
   8  -2   2        470.14        491.91        18.82 o                         
   9  -2   2       1742.07       1810.10        53.26 o                         
  10  -2   2       1193.71       1217.03        37.34 o                         
  11  -2   2       2404.64       2417.85        67.65 o                         
  12  -2   2       2438.71       2569.79        71.97 o                         
 -11  -1   2          0.02          3.44         7.52 o                         
 -10  -1   2       1170.90       1165.88        31.03 o                         
  -9  -1   2       2592.83       2715.56        86.21 o                         
  -8  -1   2       4043.28       4042.63        81.08 o                         
  -7  -1   2       7127.68       7085.65       140.00 o                         
  -6  -1   2       1638.33       1652.99        31.89 o                         
  -5  -1   2       1928.55       1938.33        36.72 o                         
  -4  -1   2       9227.86       8839.99       198.54 o                         
  -3  -1   2       5254.93       5220.89       105.13 o                         
  -2  -1   2       2900.18       2747.12        63.40 o                         
  -1  -1   2        202.25        178.62         4.10 o                         
   0  -1   2       2018.83       2075.44        54.06 o                         
   1  -1   2      12289.05      11723.71       228.55 o                         
   2  -1   2       2320.53       2175.80        67.01 o                         
   3  -1   2       4157.49       3764.23       103.21 o                         
   4  -1   2       1023.28        927.46        18.32 o                         
   5  -1   2        582.46        623.86        13.07 o                         
   6  -1   2       1429.93       1372.00        28.69 o                         
   7  -1   2       9382.16       8994.31       165.38 o                         
   8  -1   2       7668.97       7513.79       160.39 o                         
   9  -1   2       3252.87       3347.66        80.44 o                         
  10  -1   2        654.29        637.34        22.58 o                         
  11  -1   2        205.28        188.60        26.43 o                         
  12  -1   2       2294.75       2396.94        68.25 o                         
 -11   0   2       3300.54       3310.81        90.19 o                         
 -10   0   2        433.82        479.56        15.98 o                         
  -9   0   2        332.93        327.59        11.71 o                         
  -8   0   2       1970.99       2002.83        74.08 o                         
  -7   0   2       3766.36       3895.19        84.21 o                         
  -6   0   2      10447.16      10625.00       237.67 o                         
  -5   0   2      14047.00      14373.17       419.48 o                         
  -4   0   2         20.99         43.09         2.32 o                         
  -3   0   2        785.19        770.83        17.31 o                         
  -2   0   2       1693.08       1613.00        42.58 o                         
   1   0   2       3175.21       3243.32        59.59 o                         
   2   0   2       2423.14       2317.65        49.62 o                         
   3   0   2       9387.45       9486.93       200.13 o                         
   4   0   2       8293.57       8134.64       149.03 o                         
   5   0   2       1144.77        934.34        20.65 o                         
   6   0   2       1972.26       1809.95        54.27 o                         
   7   0   2        368.33        412.48        10.76 o                         
   8   0   2       2945.02       2932.15        67.77 o                         
   9   0   2       3523.01       3693.76        99.53 o                         
  10   0   2       5248.10       5157.23       137.32 o                         
  11   0   2       1164.19       1197.48        36.82 o                         
  12   0   2        303.84        320.59        15.08 o                         
 -11   1   2       2112.28       1994.47        56.40 o                         
 -10   1   2       3218.82       3417.10       122.92 o                         
  -9   1   2       2181.76       2262.27       136.46 o                         
  -8   1   2        100.76        107.67         6.91 o                         
  -7   1   2         15.44         22.81         2.86 o                         
  -6   1   2       1850.87       1858.32        35.53 o                         
  -5   1   2      12747.83      12805.69       371.62 o                         
  -4   1   2      15383.59      14984.06       315.82 o                         
  -3   1   2       7411.10       7344.24       149.84 o                         
  -2   1   2       1551.61       1634.63        35.02 o                         
   0   1   2      10051.33       9637.87       497.22 o                         
   2   1   2      12301.45      12286.24       224.23 o                         
   3   1   2      17007.98      18002.05       350.63 o                         
   4   1   2       1074.56       1055.22        26.98 o                         
   5   1   2       6172.51       6439.30       118.38 o                         
   6   1   2       5894.48       5827.88       107.70 o                         
   7   1   2       5866.81       5685.26       105.50 o                         
   8   1   2       3960.48       4112.10        82.46 o                         
   9   1   2        101.01         92.69         6.36 o                         
  10   1   2       3041.85       3036.79        82.65 o                         
  11   1   2       4017.09       3788.45       103.64 o                         
  12   1   2       2592.39       2636.50        73.57 o                         
 -11   2   2        542.90        598.99        49.37 o                         
 -10   2   2         50.72         56.16         6.87 o                         
  -9   2   2       6756.44       6790.45       160.12 o                         
  -8   2   2       5298.76       5219.82       112.00 o                         
  -7   2   2       3237.45       3364.32        98.63 o                         
  -6   2   2       1498.84       1597.79        33.28 o                         
  -5   2   2          1.73         13.42         2.97 o                         
  -4   2   2       5888.13       5901.76       124.96 o                         
  -3   2   2      20595.25      20957.00       483.26 o                         
  -2   2   2      18544.55      19846.40       765.79 o                         
   0   2   2       1099.24       1206.68        25.97 o                         
   1   2   2       8182.65       8408.90       164.04 o                         
   3   2   2      28210.49      26750.62      1238.82 o                         
   4   2   2      24051.02      24714.08       519.98 o                         
   5   2   2         59.25         49.08         2.64 o                         
   6   2   2       1604.43       1649.45        31.97 o                         
   7   2   2       1425.36       1456.94        32.15 o                         
   8   2   2       4735.08       4762.12       131.17 o                         
   9   2   2       2738.08       2876.33       100.67 o                         
  10   2   2       2155.87       2132.55        53.32 o                         
  11   2   2         31.26         30.96         7.62 o                         
  12   2   2       1054.12       1097.23        34.14 o                         
 -11   3   2       1647.27       1615.48        55.07 o                         
 -10   3   2       1956.04       1955.21        85.29 o                         
  -9   3   2        899.91        833.76        23.16 o                         
  -8   3   2        553.21        570.53        14.76 o                         
  -7   3   2       9351.35       8805.31       187.57 o                         
  -6   3   2       4672.57       4648.48       100.18 o                         
  -5   3   2       4476.04       4367.48        93.65 o                         
  -4   3   2       2373.15       2407.18        52.23 o                         
  -3   3   2          9.87         17.87         3.22 o                         
  -2   3   2       7962.76       7721.76       163.38 o                         
   1   3   2       3005.49       3200.66        58.82 o                         
   2   3   2         23.32         38.24         2.60 o                         
   3   3   2       2189.44       2096.51        55.48 o                         
   4   3   2      24121.78      24059.35       438.49 o                         
   5   3   2      18481.23      18863.11       344.41 o                         
   6   3   2       5632.98       5846.11       115.54 o                         
   7   3   2        597.63        598.00        13.14 o                         
   8   3   2         91.52         99.53         6.04 o                         
   9   3   2       2750.88       2674.93        71.42 o                         
  10   3   2       5622.49       5575.34       147.57 o                         
  11   3   2       2624.03       2713.32        86.98 o                         
  12   3   2        241.47        240.58        12.94 o                         
 -11   4   2       1043.02       1029.63        38.29 o                         
 -10   4   2       1966.15       1919.18        63.63 o                         
  -9   4   2       7647.09       7615.08       363.11 o                         
  -8   4   2       3492.68       3590.62        96.59 o                         
  -7   4   2        301.73        308.86        12.02 o                         
  -6   4   2       1881.61       1890.48        53.22 o                         
  -5   4   2       5462.79       5752.12       135.13 o                         
  -4   4   2       8690.99       8937.23       189.46 o                         
  -3   4   2       6263.02       5806.85       123.52 o                         
  -2   4   2       4601.04       4655.44       120.50 o                         
  -1   4   2          8.75         25.31         2.27 o                         
   0   4   2       5238.33       5239.61       135.86 o                         
   1   4   2      14240.45      13562.04       312.50 o                         
   2   4   2      10206.07      10273.82       216.94 o                         
   3   4   2       6159.63       6399.30       135.95 o                         
   4   4   2         70.12         78.94         5.20 o                         
   5   4   2       5341.20       5356.81       114.58 o                         
   6   4   2      12402.66      12556.56       245.89 o                         
   7   4   2       4523.92       4429.83       116.65 o                         
   8   4   2       1397.88       1365.85        34.46 o                         
   9   4   2        213.08        214.53         8.99 o                         
  10   4   2        102.56         97.18         8.55 o                         
  11   4   2       1496.49       1450.10        42.23 o                         
  12   4   2       2795.79       2855.68        81.17 o                         
 -11   5   2        289.63        293.85        21.63 o                         
 -10   5   2         10.10          9.57         6.81 o                         
  -9   5   2        854.24        814.01        30.82 o                         
  -8   5   2       3717.70       3702.75        99.96 o                         
  -7   5   2       9358.72       9867.55       363.28 o                         
  -6   5   2       1327.38       1328.02        33.60 o                         
  -5   5   2         92.86         87.71         5.57 o                         
  -4   5   2       1430.31       1486.55        36.37 o                         
  -3   5   2       3649.15       3547.89        76.24 o                         
  -2   5   2       7989.71       7976.01       207.16 o                         
  -1   5   2       3218.09       3104.36        66.55 o                         
   0   5   2       3854.40       3984.32        93.11 o                         
   1   5   2       1203.05       1299.33        28.53 o                         
   2   5   2       4059.79       3996.00        85.26 o                         
   3   5   2       3983.90       3784.47        81.19 o                         
   4   5   2       4409.31       4274.92       100.44 o                         
   5   5   2       7518.97       7670.55       178.91 o                         
   6   5   2          0.03          0.26         3.78 o                         
   7   5   2       3195.30       3220.13       144.32 o                         
   8   5   2       5470.16       5547.72       169.40 o                         
   9   5   2       3359.48       3475.24       109.84 o                         
  10   5   2       1533.05       1482.43        50.16 o                         
  11   5   2        435.43        418.49        19.95 o                         
 -10   6   2       1895.78       2033.30        83.92 o                         
  -9   6   2        538.60        498.46        21.78 o                         
  -8   6   2        201.26        208.19        13.10 o                         
  -7   6   2       1016.32       1040.62        35.88 o                         
  -6   6   2       5488.79       5300.57       124.85 o                         
  -5   6   2       6453.03       6609.33       155.09 o                         
  -4   6   2       2557.21       2556.85        55.91 o                         
  -3   6   2         81.38         68.59         4.14 o                         
  -2   6   2        851.68        820.16        20.78 o                         
  -1   6   2       3188.06       3084.43        72.91 o                         
   0   6   2       6254.83       6079.88       129.12 o                         
   1   6   2      10000.93      10216.04       264.31 o                         
   2   6   2       1453.87       1482.86        32.80 o                         
   3   6   2       1850.72       1980.53        47.58 o                         
   4   6   2       3596.49       3559.92        76.96 o                         
   5   6   2       2343.81       2312.72        51.19 o                         
   6   6   2       7677.46       7693.60       232.52 o                         
   7   6   2       1952.60       2074.89        81.22 o                         
   8   6   2        374.66        385.78        21.05 o                         
   9   6   2       2558.81       2473.14        97.78 o                         
  10   6   2       1561.46       1503.94        63.05 o                         
  11   6   2       1601.34       1676.58        70.18 o                         
 -10   7   2       2573.72       2802.80       206.31 o                         
  -9   7   2       2989.40       2946.89       116.16 o                         
  -8   7   2       1612.09       1558.78        53.56 o                         
  -7   7   2       1136.79       1207.86        54.85 o                         
  -6   7   2         88.81         69.05         6.90 o                         
  -5   7   2       4768.21       4802.55       136.51 o                         
  -4   7   2      10463.35      10723.28       249.89 o                         
  -3   7   2       3827.29       3912.68       103.97 o                         
  -2   7   2        224.45        235.63         8.93 o                         
  -1   7   2         16.98         17.94         3.32 o                         
   0   7   2         36.71         58.54         3.48 o                         
   1   7   2       6710.68       6518.08       138.36 o                         
   2   7   2      12480.66      12216.95       317.19 o                         
   3   7   2       3663.76       3576.60        77.18 o                         
   4   7   2        184.58        191.39         7.70 o                         
   5   7   2        148.71        141.06         9.04 o                         
   6   7   2       3909.83       3974.36       105.88 o                         
   7   7   2       6487.21       6454.45       197.61 o                         
   8   7   2       4656.97       4606.91       174.29 o                         
   9   7   2        784.58        796.65        30.11 o                         
  10   7   2         29.56         20.15         6.95 o                         
  -9   8   2        942.11        905.28        55.15 o                         
  -8   8   2       1895.79       1910.54        63.98 o                         
  -7   8   2       2563.07       2445.08        78.30 o                         
  -6   8   2       4511.85       4417.38       126.11 o                         
  -5   8   2       3308.98       3400.54        90.62 o                         
  -4   8   2          7.37         16.57         6.72 o                         
  -3   8   2       5088.75       5148.30       121.69 o                         
  -2   8   2      16825.31      17165.24       481.61 o                         
  -1   8   2       3707.95       3646.59       109.23 o                         
   0   8   2       1560.59       1540.57        37.77 o                         
   1   8   2         76.42         88.95         6.67 o                         
   2   8   2       2026.50       2056.70        83.94 o                         
   3   8   2       9496.63       9359.20       244.89 o                         
   4   8   2       3537.82       3703.14       113.59 o                         
   5   8   2       1173.59       1190.70        34.57 o                         
   6   8   2        341.24        344.05        13.74 o                         
   7   8   2        201.50        178.33        11.91 o                         
   8   8   2       2248.60       2216.50        71.51 o                         
   9   8   2       3948.99       3810.32       167.24 o                         
  10   8   2       1388.31       1475.99        63.29 o                         
  -8   9   2         58.46         79.74        16.60 o                         
  -7   9   2        988.30        928.74        28.62 o                         
  -6   9   2       2589.98       2588.48        80.86 o                         
  -5   9   2       5787.32       5884.65       221.81 o                         
  -4   9   2       4812.68       5027.65       189.60 o                         
  -3   9   2        615.20        640.58        19.75 o                         
  -2   9   2       1450.76       1476.70        50.08 o                         
  -1   9   2       2784.69       2656.23        64.08 o                         
   0   9   2       6569.92       6452.97       182.37 o                         
   1   9   2       5642.80       5757.16       134.95 o                         
   2   9   2       3377.92       3413.50       153.27 o                         
   3   9   2          1.65         12.60         6.30 o                         
   4   9   2       1255.10       1296.04        49.13 o                         
   5   9   2       4492.19       4808.26       149.24 o                         
   6   9   2       3738.14       3634.65        97.77 o                         
   7   9   2       1808.60       1829.83        79.17 o                         
   8   9   2        109.08        114.15         9.93 o                         
   9   9   2        124.06        125.08        22.60 o                         
  -8  10   2       3660.82       3944.24       215.74 o                         
  -7  10   2       1163.05       1152.77        52.30 o                         
  -6  10   2         52.75         53.23        10.01 o                         
  -5  10   2        375.21        332.40        21.61 o                         
  -4  10   2       2116.34       2120.85        84.91 o                         
  -3  10   2       6272.24       6501.26       268.09 o                         
  -2  10   2       7755.56       7670.30       233.05 o                         
  -1  10   2         23.83         29.45         4.55 o                         
   0  10   2       1165.75       1149.72        31.70 o                         
   1  10   2       2655.05       2602.58        70.71 o                         
   2  10   2       3652.76       3700.19       198.17 o                         
   3  10   2       4298.13       3904.04       148.41 o                         
   4  10   2        729.75        784.30        29.45 o                         
   5  10   2         15.32         18.58         4.96 o                         
   6  10   2       1075.45       1034.93        47.63 o                         
   7  10   2       1305.99       1315.50        78.95 o                         
   8  10   2       1202.63       1166.14        53.16 o                         
  -6  11   2       2534.22       2549.54       104.13 o                         
  -5  11   2        660.01        671.50        34.25 o                         
  -4  11   2        174.83        144.03        14.64 o                         
  -3  11   2         43.36         46.60         9.49 o                         
  -2  11   2       3475.84       3538.46        95.04 o                         
  -1  11   2       6053.52       6090.60       160.58 o                         
   0  11   2       2294.14       2312.11        90.71 o                         
   1  11   2        218.24        198.26        11.40 o                         
   2  11   2        113.41        117.71        12.07 o                         
   3  11   2       1139.98       1153.05        49.46 o                         
   4  11   2       3798.07       3983.78       152.32 o                         
   5  11   2       4439.33       3913.57       180.57 o                         
   6  11   2        521.98        500.42        21.60 o                         
   7  11   2         57.96         62.56         9.54 o                         
  -5  12   2       2200.41       2211.60       102.50 o                         
  -4  12   2        798.33        851.05        58.57 o                         
  -3  12   2       1331.44       1264.98        52.84 o                         
  -2  12   2        910.14        876.13        32.20 o                         
  -1  12   2        447.71        435.63        23.81 o                         
   0  12   2       3925.18       4009.65       124.22 o                         
   1  12   2       3421.61       3340.87       135.86 o                         
   2  12   2       1129.84       1152.48        50.03 o                         
   3  12   2        113.44        107.68        22.45 o                         
   4  12   2         58.88         57.92        12.20 o                         
   5  12   2       1667.05       1778.55        74.08 o                         
  -2  13   2       2020.30       2046.92        80.99 o                         
  -1  13   2       1645.89       1603.83        54.95 o                         
   0  13   2          4.49          9.56         5.53 o                         
   1  13   2        691.19        646.47        35.07 o                         
   2  13   2       2530.95       2501.39       139.27 o                         
   3  13   2       2500.39       2444.97        97.90 o                         
  -2 -12   3       1593.01       1570.18        66.61 o                         
  -1 -12   3       1997.25       2051.33        83.64 o                         
   0 -12   3       1976.36       1959.54        80.30 o                         
   1 -12   3        694.69        651.70        26.39 o                         
   2 -12   3        159.40        171.61        22.04 o                         
   3 -12   3        632.10        563.62        25.15 o                         
   4 -12   3       2833.21       2823.40        94.08 o                         
  -5 -11   3       1175.91       1143.24        80.21 o                         
  -4 -11   3       1515.01       1531.18        54.11 o                         
  -3 -11   3       2157.93       2182.46        70.70 o                         
  -2 -11   3        453.75        450.40        25.65 o                         
  -1 -11   3        272.65        243.72        32.52 o                         
   0 -11   3       1995.07       2042.66        66.42 o                         
   1 -11   3       2912.22       2873.87        79.24 o                         
   2 -11   3       2593.33       2603.46        84.65 o                         
   3 -11   3       1332.86       1362.18        47.20 o                         
   4 -11   3        306.07        302.67        16.97 o                         
   5 -11   3       2198.75       2175.47       103.90 o                         
   6 -11   3       3810.96       3991.29       126.15 o                         
   7 -11   3       2549.31       2651.21        86.71 o                         
  -6 -10   3       1214.27       1263.50        67.03 o                         
  -5 -10   3         44.57         61.13         8.05 o                         
  -4 -10   3        225.97        223.86        17.80 o                         
  -3 -10   3        844.68        756.00        41.24 o                         
  -2 -10   3       2297.56       2251.17        72.44 o                         
  -1 -10   3       3055.90       2873.89       151.26 o                         
   0 -10   3        598.15        578.34        19.78 o                         
   1 -10   3        513.95        514.79        18.93 o                         
   2 -10   3       2380.03       2251.99        90.32 o                         
   3 -10   3       2304.83       2419.59        95.08 o                         
   4 -10   3       3547.14       3620.74       256.58 o                         
   5 -10   3       1048.75       1039.35        37.75 o                         
   6 -10   3        116.96        115.38        10.57 o                         
   7 -10   3       2352.47       2384.08        78.20 o                         
   8 -10   3       3250.36       3292.72       106.52 o                         
  -7  -9   3        903.02        879.62        33.86 o                         
  -6  -9   3       4757.88       4582.36       143.08 o                         
  -5  -9   3       4281.30       4322.58       142.92 o                         
  -4  -9   3       1476.77       1380.69        40.87 o                         
  -3  -9   3         25.23         18.46         8.19 o                         
  -2  -9   3        482.68        501.32        15.09 o                         
  -1  -9   3       3929.51       3931.78        93.33 o                         
   0  -9   3       5016.20       5095.05       109.96 o                         
   1  -9   3       2072.68       2165.26        60.47 o                         
   2  -9   3        215.98        215.10        10.95 o                         
   3  -9   3         21.17         20.47         6.32 o                         
   4  -9   3       1576.98       1678.16        70.65 o                         
   5  -9   3       4354.99       4404.69       118.10 o                         
   6  -9   3       2787.45       2770.79        68.00 o                         
   7  -9   3       1091.10       1130.43        30.64 o                         
   8  -9   3         35.53         37.29         5.77 o                         
   9  -9   3       1602.71       1601.10        49.08 o                         
  -8  -8   3       1209.57       1216.55        43.22 o                         
  -7  -8   3        666.60        655.35        28.12 o                         
  -6  -8   3         43.37         40.57         6.76 o                         
  -5  -8   3       3099.21       3030.96        95.18 o                         
  -4  -8   3       5665.18       5862.39       178.97 o                         
  -3  -8   3       3967.87       3916.08       104.37 o                         
  -2  -8   3       1424.55       1427.34        32.39 o                         
  -1  -8   3         55.00         64.91         4.59 o                         
   0  -8   3       2275.70       2234.04        49.34 o                         
   1  -8   3       4485.08       4505.78       106.78 o                         
   2  -8   3       7344.44       7410.96       174.77 o                         
   3  -8   3       1618.98       1590.73        39.64 o                         
   4  -8   3        638.19        633.76        16.23 o                         
   5  -8   3        406.37        415.81        12.04 o                         
   6  -8   3       1637.85       1683.59        38.64 o                         
   7  -8   3       3183.26       3093.55        75.29 o                         
   8  -8   3       2065.86       2008.08        46.15 o                         
   9  -8   3        196.34        172.54        13.79 o                         
  10  -8   3         50.95         57.27        16.27 o                         
  -9  -7   3        707.43        746.13        38.43 o                         
  -8  -7   3       1777.23       1738.33        57.77 o                         
  -7  -7   3       3157.16       3044.86        96.05 o                         
  -6  -7   3       2197.21       2306.59        73.64 o                         
  -5  -7   3        853.50        818.50        31.15 o                         
  -4  -7   3        194.74        169.29         9.19 o                         
  -3  -7   3       4486.44       4349.38       115.15 o                         
  -2  -7   3       8464.79       8512.09       167.35 o                         
  -1  -7   3       5634.35       5651.68       123.17 o                         
   0  -7   3       2159.27       2200.11        41.93 o                         
   1  -7   3          5.79         11.27         2.34 o                         
   2  -7   3       2376.56       2438.26        50.01 o                         
   3  -7   3       4172.13       4285.41       102.00 o                         
   4  -7   3       8634.40       8137.44       161.12 o                         
   5  -7   3       2707.50       2654.65        58.52 o                         
   6  -7   3       1413.88       1461.08        37.26 o                         
   7  -7   3         46.25         51.56         4.95 o                         
   8  -7   3       1856.74       1912.58        48.97 o                         
   9  -7   3       6728.23       6263.59       447.00 o                         
  10  -7   3       1341.64       1276.68        40.72 o                         
  11  -7   3        101.98         88.11        11.08 o                         
  -9  -6   3       1271.05       1276.87        45.10 o                         
  -8  -6   3         38.38         37.48         6.86 o                         
  -7  -6   3        266.57        266.84        15.60 o                         
  -6  -6   3       3228.48       3354.38       164.25 o                         
  -5  -6   3       4536.08       4635.30       141.71 o                         
  -4  -6   3       6461.12       6506.33       139.04 o                         
  -3  -6   3        995.94       1047.75        26.85 o                         
  -2  -6   3        905.98        935.84        18.95 o                         
  -1  -6   3       5360.00       5552.19       109.69 o                         
   0  -6   3       8548.23       8899.64       163.54 o                         
   1  -6   3       5592.04       5497.82       101.84 o                         
   2  -6   3       3084.92       2913.44        58.75 o                         
   3  -6   3        270.32        273.92         7.36 o                         
   4  -6   3       5160.25       5218.76       103.78 o                         
   5  -6   3       6690.01       6640.64       167.51 o                         
   6  -6   3       4751.32       4989.08       124.98 o                         
   7  -6   3       2734.64       2703.65        69.46 o                         
   8  -6   3        848.55        850.84        36.32 o                         
   9  -6   3        178.83        192.98        13.02 o                         
  10  -6   3       2829.89       2557.31        86.05 o                         
  11  -6   3       3658.06       3591.58       115.08 o                         
 -10  -5   3        461.25        461.27        20.92 o                         
  -9  -5   3       4318.32       4330.94       115.82 o                         
  -8  -5   3       4623.02       4512.93       158.80 o                         
  -7  -5   3        700.76        703.97        17.85 o                         
  -6  -5   3         72.22         73.17         5.61 o                         
  -5  -5   3         62.31         76.61         4.07 o                         
  -4  -5   3       4663.32       4607.27        91.60 o                         
  -3  -5   3      11828.46      11438.88       224.51 o                         
  -2  -5   3      11180.82      11305.20       221.17 o                         
  -1  -5   3       1960.57       2091.60        50.53 o                         
   0  -5   3        532.42        539.81        11.57 o                         
   1  -5   3       3523.09       3463.29        69.08 o                         
   2  -5   3      12548.95      12707.72       446.25 o                         
   3  -5   3      11641.44      11594.21       212.13 o                         
   4  -5   3       1991.72       1910.95        36.94 o                         
   5  -5   3        373.91        407.30         9.92 o                         
   6  -5   3       2991.01       2840.91        76.32 o                         
   7  -5   3       5716.05       5898.17       154.74 o                         
   8  -5   3       4986.18       5132.80       261.10 o                         
   9  -5   3       2581.91       2491.07        62.06 o                         
  10  -5   3        215.84        197.45        10.82 o                         
  11  -5   3        597.57        621.78        22.63 o                         
  12  -5   3       2961.02       2917.19        96.07 o                         
 -10  -4   3        575.01        590.25        20.58 o                         
  -9  -4   3          1.71          9.71         4.30 o                         
  -8  -4   3       2155.25       2180.22        48.82 o                         
  -7  -4   3       3690.37       3643.61       105.82 o                         
  -6  -4   3       5529.25       5769.81       135.25 o                         
  -5  -4   3       1446.03       1465.57        33.93 o                         
  -4  -4   3        159.33        156.48         5.67 o                         
  -3  -4   3        956.46        924.28        18.54 o                         
  -2  -4   3       8127.18       7461.63       137.02 o                         
  -1  -4   3      19097.46      18987.85       460.17 o                         
   0  -4   3      10134.96      10298.65       217.31 o                         
   1  -4   3        367.31        336.29         7.76 o                         
   2  -4   3       2910.56       3065.90        64.63 o                         
   3  -4   3       6787.81       6773.11       148.40 o                         
   4  -4   3      11220.06      10853.79       212.49 o                         
   5  -4   3       6373.95       6190.93       122.60 o                         
   6  -4   3       1330.38       1373.38        29.33 o                         
   7  -4   3        957.27        969.18        26.27 o                         
   8  -4   3       3064.09       3272.79        98.96 o                         
   9  -4   3       3441.17       3433.93        90.10 o                         
  10  -4   3       3054.01       3138.52       153.33 o                         
  11  -4   3       2320.62       2255.55        63.92 o                         
  12  -4   3          7.81          8.57         6.22 o                         
 -11  -3   3       1221.23       1249.39        55.06 o                         
 -10  -3   3       1948.92       1936.10        63.91 o                         
  -9  -3   3       3951.46       3964.05       104.02 o                         
  -8  -3   3        820.29        869.64        21.50 o                         
  -7  -3   3        570.59        566.87        14.73 o                         
  -6  -3   3       2931.84       2865.97        62.36 o                         
  -5  -3   3       9191.83       9189.76       175.28 o                         
  -4  -3   3       6424.16       6476.20       119.16 o                         
  -3  -3   3        664.36        554.62        11.55 o                         
  -2  -3   3         83.86        144.60         4.24 o                         
  -1  -3   3         71.91         66.39         4.93 o                         
   0  -3   3      17027.02      16672.32       325.21 o                         
   1  -3   3      16052.09      15913.84       310.03 o                         
   2  -3   3      10884.13      11072.44       216.27 o                         
   3  -3   3       1442.67       1593.70        32.59 o                         
   4  -3   3       2538.16       2813.72        56.36 o                         
   5  -3   3       4815.03       4536.24        93.83 o                         
   6  -3   3       8654.74       8518.56       202.00 o                         
   7  -3   3       6475.03       6619.65       135.73 o                         
   8  -3   3        456.01        492.14        16.80 o                         
   9  -3   3        538.29        532.96        16.43 o                         
  10  -3   3        290.08        316.09        15.98 o                         
  11  -3   3       3080.38       3132.62       156.69 o                         
  12  -3   3       3611.50       3571.12        97.96 o                         
 -11  -2   3          2.85          0.90         5.03 o                         
 -10  -2   3        990.35        992.30        43.11 o                         
  -9  -2   3       2361.69       2308.99        63.51 o                         
  -8  -2   3       3651.82       3490.09        85.50 o                         
  -7  -2   3       1432.71       1442.23        36.75 o                         
  -6  -2   3       1295.53       1369.83        29.17 o                         
  -5  -2   3        320.79        288.74         7.21 o                         
  -4  -2   3       7782.15       7644.64       161.87 o                         
  -3  -2   3       9314.07       9186.62       179.60 o                         
  -2  -2   3       2440.33       2238.97        41.79 o                         
  -1  -2   3       4438.04       4330.54        79.45 o                         
   0  -2   3        130.34        140.80         6.64 o                         
   1  -2   3      11160.86      11071.79       223.67 o                         
   2  -2   3      19809.03      19137.27       372.77 o                         
   3  -2   3      11649.70      10873.02       279.52 o                         
   4  -2   3       3248.49       3217.71        64.20 o                         
   5  -2   3        825.66        807.24        16.59 o                         
   6  -2   3       1113.93       1195.55        25.54 o                         
   7  -2   3       9474.85       9727.27       179.07 o                         
   8  -2   3       6304.90       6186.47       187.95 o                         
   9  -2   3       2748.57       2757.12        67.10 o                         
  10  -2   3        613.52        672.33        32.66 o                         
  11  -2   3        112.36         95.22         8.29 o                         
  12  -2   3       1112.81       1150.15        35.80 o                         
 -11  -1   3       3205.88       3406.79       142.63 o                         
 -10  -1   3       1072.70       1076.03        32.85 o                         
  -9  -1   3        115.00         98.28         6.04 o                         
  -8  -1   3       2253.40       2168.38        84.64 o                         
  -7  -1   3       4176.59       4246.08        91.66 o                         
  -6  -1   3       8343.79       8432.29       166.19 o                         
  -5  -1   3       6264.60       6251.95       122.83 o                         
  -4  -1   3         30.39         50.23         3.76 o                         
  -3  -1   3       3412.74       3503.97        64.87 o                         
  -2  -1   3       1832.61       1757.28        35.22 o                         
  -1  -1   3       2492.10       2403.65        47.53 o                         
   0  -1   3      11083.22      11089.57       233.96 o                         
   1  -1   3       5548.89       5761.41       133.45 o                         
   2  -1   3        854.56        912.79        19.42 o                         
   3  -1   3        848.94        730.85        26.36 o                         
   4  -1   3       8021.28       7452.66       162.34 o                         
   5  -1   3      19180.85      19934.29       363.81 o                         
   6  -1   3       6735.48       6826.79       134.85 o                         
   7  -1   3        827.26        824.29        19.11 o                         
   8  -1   3       2824.02       2908.64        78.58 o                         
   9  -1   3       5827.94       5765.29       136.21 o                         
  10  -1   3       4056.92       4101.33       126.93 o                         
  11  -1   3       1705.74       1730.54        49.96 o                         
  12  -1   3        609.52        620.31        23.69 o                         
 -11   0   3        902.53        886.68        53.20 o                         
 -10   0   3       3518.69       3321.95        90.07 o                         
  -9   0   3       3734.97       3757.69        81.99 o                         
  -8   0   3       2102.78       2164.65        84.17 o                         
  -7   0   3         33.54         41.52         3.89 o                         
  -6   0   3        668.16        703.43        18.67 o                         
  -5   0   3       6328.55       6466.39       129.47 o                         
  -4   0   3      21616.94      21326.27       388.20 o                         
  -3   0   3      11057.90      10967.08       231.46 o                         
  -2   0   3         40.32         56.90         3.94 o                         
  -1   0   3       5048.79       4998.66       116.01 o                         
   0   0   3       2019.42       1971.52        42.91 o                         
   2   0   3      13182.83      13200.58       278.16 o                         
   3   0   3       1297.45       1265.06        28.25 o                         
   4   0   3       2416.94       2413.35        45.36 o                         
   5   0   3       2920.36       2897.09        54.29 o                         
   6   0   3       5135.90       5090.71       118.13 o                         
   7   0   3      10761.36      10359.90       190.48 o                         
   8   0   3       3842.40       4006.89        81.01 o                         
   9   0   3        382.04        400.13        16.97 o                         
  10   0   3       2143.89       2235.32        80.02 o                         
  11   0   3       2804.60       2957.17        96.85 o                         
  12   0   3       3030.38       3054.90        84.47 o                         
 -11   1   3        791.53        881.75        30.69 o                         
 -10   1   3        114.07         95.01         5.89 o                         
  -9   1   3       2441.75       2449.59        59.78 o                         
  -8   1   3       6056.12       6292.93       147.79 o                         
  -7   1   3       7697.91       8096.94       188.22 o                         
  -6   1   3       4831.07       4806.25        95.19 o                         
  -5   1   3        243.51        255.11         6.71 o                         
  -4   1   3       1031.17       1001.17        19.45 o                         
  -3   1   3      11963.57      12097.82       235.76 o                         
  -2   1   3      17571.02      17695.41       400.85 o                         
   0   1   3       1173.89       1261.49        33.31 o                         
   1   1   3       1024.14       1138.35        22.95 o                         
   2   1   3        848.71        801.21        19.79 o                         
   3   1   3      16597.05      16158.74       315.47 o                         
   4   1   3      27873.41      29359.92       676.84 o                         
   5   1   3       2083.56       2163.83        43.82 o                         
   6   1   3        578.21        624.74        20.55 o                         
   7   1   3       4021.97       4028.32        80.70 o                         
   8   1   3       5198.95       5221.46       104.62 o                         
   9   1   3       6070.23       5964.41       140.49 o                         
  10   1   3       2014.31       2005.79        92.90 o                         
  11   1   3        343.77        317.77        16.65 o                         
  12   1   3       1377.78       1337.24        40.57 o                         
 -11   2   3       1341.31       1295.08        45.34 o                         
 -10   2   3       3922.26       3888.32       104.62 o                         
  -9   2   3       1879.39       1885.31        52.10 o                         
  -8   2   3         67.50         75.21         4.51 o                         
  -7   2   3       6784.28       6670.33       142.27 o                         
  -6   2   3      11039.26      10639.62       208.61 o                         
  -5   2   3       8580.04       8379.73       177.54 o                         
  -4   2   3      10024.13      10474.60       220.90 o                         
  -3   2   3        330.24        373.34        10.87 o                         
  -2   2   3       6932.59       6836.76       158.33 o                         
   0   2   3       2065.06       2076.90        40.97 o                         
   1   2   3      11503.37      11727.70       214.08 o                         
   2   2   3         10.03         26.23         1.75 o                         
   3   2   3       1901.97       1892.27        37.98 o                         
   4   2   3       7637.56       7224.67       153.06 o                         
   5   2   3       7717.82       7675.15       162.78 o                         
   6   2   3       4340.63       4568.55        90.82 o                         
   7   2   3       1377.57       1404.98        27.81 o                         
   8   2   3          5.42          5.05         2.88 o                         
   9   2   3       1317.09       1247.76        36.30 o                         
  10   2   3       5260.01       5209.96       138.82 o                         
  11   2   3       3520.00       3627.87       106.50 o                         
  12   2   3        789.89        749.34        38.98 o                         
 -11   3   3       1216.34       1191.17        42.58 o                         
 -10   3   3       1460.06       1381.77        81.28 o                         
  -9   3   3       3496.89       3182.27       115.71 o                         
  -8   3   3       2463.79       2472.77        67.50 o                         
  -7   3   3       2200.05       2326.91        63.57 o                         
  -6   3   3       2200.60       2377.49        59.35 o                         
  -5   3   3       5995.73       6144.13       144.18 o                         
  -4   3   3       4131.98       4069.60        95.43 o                         
  -3   3   3       9747.41       9359.32       197.70 o                         
  -2   3   3      21028.26      21128.65       545.78 o                         
  -1   3   3         34.46         79.12         5.63 o                         
   0   3   3      12153.55      12216.30       222.86 o                         
   1   3   3      11149.95      11451.72       223.32 o                         
   2   3   3       8173.23       8510.19       155.69 o                         
   3   3   3       8153.06       8237.36       174.21 o                         
   4   3   3        883.74        873.68        17.24 o                         
   5   3   3       2559.38       2556.85        51.43 o                         
   6   3   3       4444.09       4414.35        82.27 o                         
   7   3   3       4950.62       4848.99        90.30 o                         
   8   3   3       2229.00       2208.63        60.27 o                         
   9   3   3       1008.12       1047.97        36.07 o                         
  10   3   3         71.87         77.89         6.76 o                         
  11   3   3       1729.86       1624.38        47.54 o                         
  12   3   3       2893.47       3076.85        84.71 o                         
 -11   4   3        151.55        163.97        13.15 o                         
 -10   4   3          2.99          3.82         8.92 o                         
  -9   4   3        392.77        389.39        15.80 o                         
  -8   4   3       2009.83       2045.94        80.05 o                         
  -7   4   3       6439.68       6196.40       217.06 o                         
  -6   4   3       3241.92       3301.23        80.70 o                         
  -5   4   3         53.66         67.63         5.75 o                         
  -4   4   3       1163.85       1170.56        38.33 o                         
  -3   4   3       8581.18       8916.96       188.93 o                         
  -2   4   3      11990.42      11456.70       241.60 o                         
  -1   4   3      13960.77      13200.47       277.74 o                         
   0   4   3       1019.14        980.59        19.97 o                         
   1   4   3       1396.47       1433.78        27.05 o                         
   2   4   3       2760.54       2740.58        54.29 o                         
   3   4   3      14062.76      14626.53       308.82 o                         
   4   4   3      10593.32      10667.85       225.84 o                         
   5   4   3       7292.20       7226.68       153.84 o                         
   6   4   3        235.58        241.23         6.60 o                         
   7   4   3        885.35        856.32        21.03 o                         
   8   4   3       2802.96       2820.23        67.95 o                         
   9   4   3       4492.16       4355.90       103.66 o                         
  10   4   3       2579.19       2567.34        91.07 o                         
  11   4   3        935.25        987.77        35.21 o                         
  12   4   3        146.23        152.91        12.25 o                         
 -10   5   3       2056.30       2048.86        67.72 o                         
  -9   5   3        632.51        649.08        27.82 o                         
  -8   5   3          0.66         10.42         5.07 o                         
  -7   5   3        252.37        280.70        12.35 o                         
  -6   5   3       3678.72       4037.38       224.13 o                         
  -5   5   3       4597.53       4542.06       107.15 o                         
  -4   5   3       1267.50       1258.51        29.23 o                         
  -3   5   3        464.49        494.76        18.65 o                         
  -2   5   3         20.64         32.03         2.68 o                         
  -1   5   3       6647.08       6713.63       155.83 o                         
   0   5   3      10954.55      10658.27       224.80 o                         
   1   5   3      15315.67      14688.84       286.45 o                         
   2   5   3       1749.52       1777.63        35.64 o                         
   3   5   3       2142.09       2255.96        49.08 o                         
   4   5   3       6146.29       6359.84       135.28 o                         
   5   5   3       4553.09       4564.03        98.22 o                         
   6   5   3      13107.16      13232.61       281.13 o                         
   7   5   3       3062.44       3273.27        89.07 o                         
   8   5   3          2.92         11.44         5.38 o                         
   9   5   3       1290.16       1367.69        46.34 o                         
  10   5   3       1433.88       1429.35        41.22 o                         
  11   5   3       2566.18       2623.11        72.58 o                         
  12   5   3       2089.94       2055.30        84.39 o                         
 -10   6   3       2286.35       2343.66        76.91 o                         
  -9   6   3       2750.93       3040.94       193.29 o                         
  -8   6   3       2490.77       2512.09        91.20 o                         
  -7   6   3       2103.14       2084.59        80.79 o                         
  -6   6   3        524.97        504.71        16.27 o                         
  -5   6   3       3600.14       3662.38        87.22 o                         
  -4   6   3       6594.64       6458.90       151.41 o                         
  -3   6   3       7809.89       8316.51       349.73 o                         
  -2   6   3       3729.89       3822.95       125.83 o                         
  -1   6   3        240.87        226.27         7.15 o                         
   0   6   3        186.79        178.56         6.14 o                         
   1   6   3      10820.75      10902.92       252.25 o                         
   2   6   3      12209.30      12208.06       238.36 o                         
   3   6   3       9174.03       9457.33       200.40 o                         
   4   6   3        292.90        276.25         8.33 o                         
   5   6   3        131.84        156.28         7.71 o                         
   6   6   3       4924.21       5018.98       200.36 o                         
   7   6   3       6564.03       6552.77       198.83 o                         
   8   6   3       6950.37       6891.88       211.84 o                         
   9   6   3       1649.73       1594.54        65.23 o                         
  10   6   3         55.70         47.91         7.50 o                         
  11   6   3        728.72        745.00        41.76 o                         
 -10   7   3        751.11        757.48        30.81 o                         
  -9   7   3       1441.30       1449.55        50.94 o                         
  -8   7   3       2819.91       2876.85        91.63 o                         
  -7   7   3       3152.50       3047.64       111.44 o                         
  -6   7   3       4363.00       4246.81       171.74 o                         
  -5   7   3       4321.26       4535.42       119.86 o                         
  -4   7   3         49.66         63.59         5.03 o                         
  -3   7   3       3199.58       3097.97        83.02 o                         
  -2   7   3       7417.05       7547.02       176.08 o                         
  -1   7   3       2973.45       3001.37        71.04 o                         
   0   7   3       5764.35       5787.76       123.43 o                         
   1   7   3       3314.95       3323.64        71.53 o                         
   2   7   3       1111.95       1106.88        37.90 o                         
   3   7   3      10153.13      10387.23       245.08 o                         
   4   7   3       6331.60       6586.63       172.09 o                         
   5   7   3       1370.07       1365.15        38.47 o                         
   6   7   3       1594.69       1664.41        46.53 o                         
   7   7   3        809.54        805.98        36.01 o                         
   8   7   3       2898.18       2700.66        86.22 o                         
   9   7   3       3772.22       3791.36       118.55 o                         
  10   7   3       2089.78       2146.41        76.02 o                         
  11   7   3       1049.78        983.01        44.49 o                         
  -9   8   3       3000.03       2968.92        98.15 o                         
  -8   8   3         63.54         67.81        10.46 o                         
  -7   8   3        686.65        673.72        26.55 o                         
  -6   8   3       2198.55       2286.69       180.79 o                         
  -5   8   3       7318.60       7328.62       232.73 o                         
  -4   8   3       7818.83       8011.25       416.68 o                         
  -3   8   3       2251.72       2507.57       157.01 o                         
  -2   8   3        184.00        178.71         7.05 o                         
  -1   8   3       5147.76       5072.90       109.12 o                         
   0   8   3       7017.80       6929.15       161.68 o                         
   1   8   3       5109.48       5271.88       123.60 o                         
   2   8   3       4098.01       4451.43       246.41 o                         
   3   8   3        758.93        760.64        28.84 o                         
   4   8   3        576.79        623.98        19.27 o                         
   5   8   3       3405.25       3310.18        88.79 o                         
   6   8   3       4211.96       4238.09       116.67 o                         
   7   8   3       1956.67       2055.87        66.31 o                         
   8   8   3        443.50        467.25        20.33 o                         
   9   8   3         82.14         75.97         8.88 o                         
  10   8   3       1664.38       1669.27        58.13 o                         
  -8   9   3       2926.91       3440.43       254.79 o                         
  -7   9   3       1565.75       1426.56        56.22 o                         
  -6   9   3        137.73        138.77         8.20 o                         
  -5   9   3        127.47        122.66        13.30 o                         
  -4   9   3       2981.03       2728.93       106.30 o                         
  -3   9   3       3340.25       3421.68       130.92 o                         
  -2   9   3       4487.28       4491.35       125.88 o                         
  -1   9   3        568.20        557.62        19.70 o                         
   0   9   3          1.48          6.08         2.95 o                         
   1   9   3       1802.18       1784.80        43.61 o                         
   2   9   3       4799.05       4776.54       179.13 o                         
   3   9   3       4681.82       4981.34       205.01 o                         
   4   9   3       2849.04       2875.95        76.97 o                         
   5   9   3        146.36        126.76         9.18 o                         
   6   9   3        837.38        853.43        39.64 o                         
   7   9   3       2189.81       2182.85        70.37 o                         
   8   9   3       2221.83       2352.87        75.89 o                         
   9   9   3       1413.27       1351.32        46.96 o                         
  -7  10   3       3316.99       3524.30       138.15 o                         
  -6  10   3       3533.52       3661.70       142.30 o                         
  -5  10   3       1643.29       1628.48        67.87 o                         
  -4  10   3        597.40        559.52        30.75 o                         
  -3  10   3        420.07        422.38        33.19 o                         
  -2  10   3       2301.75       2248.00        61.71 o                         
  -1  10   3       5378.77       5396.21       126.95 o                         
   0  10   3       3552.25       3596.47        85.79 o                         
   1  10   3        251.57        254.69        10.38 o                         
   2  10   3        151.04        158.47        17.25 o                         
   3  10   3        475.69        524.13        25.99 o                         
   4  10   3       3733.28       3608.67       138.17 o                         
   5  10   3       4868.02       4829.95       148.21 o                         
   6  10   3       1088.40       1141.64        49.32 o                         
   7  10   3         55.34         63.73         9.60 o                         
   8  10   3        393.84        396.64        22.69 o                         
  -6  11   3       1118.41       1180.00        53.02 o                         
  -5  11   3       2025.83       2108.01        85.81 o                         
  -4  11   3       3021.66       3072.97       120.23 o                         
  -3  11   3       1884.29       1915.27        77.43 o                         
  -2  11   3        640.95        600.67        32.50 o                         
  -1  11   3        299.12        293.78        15.35 o                         
   0  11   3       3969.80       3954.67       112.82 o                         
   1  11   3       3981.40       3956.48       105.08 o                         
   2  11   3       1328.73       1292.74        53.94 o                         
   3  11   3        246.49        233.64        25.38 o                         
   4  11   3         10.21         15.06         7.73 o                         
   5  11   3       1408.17       1400.23        59.13 o                         
   6  11   3       3946.86       3642.53       138.70 o                         
   7  11   3       1736.63       1687.55        56.48 o                         
  -5  12   3        118.25        110.12        13.55 o                         
  -4  12   3       1473.16       1577.89        94.69 o                         
  -3  12   3       2450.67       2427.04        96.75 o                         
  -2  12   3       2892.46       2826.78        89.38 o                         
  -1  12   3       2619.17       2634.71       103.29 o                         
   0  12   3        604.66        617.09        20.57 o                         
   1  12   3        664.98        638.37        30.97 o                         
   2  12   3       4205.05       4202.39       160.49 o                         
   3  12   3       2306.59       2351.09        93.41 o                         
   4  12   3       1765.64       1766.57        72.71 o                         
   5  12   3        508.59        560.70        31.73 o                         
   6  12   3         76.85         99.63        15.65 o                         
  -2  13   3       2366.19       2756.19       173.77 o                         
  -1  13   3       2051.68       1983.65        65.43 o                         
   0  13   3       2602.61       2585.53       102.34 o                         
   1  13   3       1417.37       1488.38        64.02 o                         
   2  13   3          7.04          4.56        10.74 o                         
   3  13   3       1038.87        987.18        45.18 o                         
  -1 -12   4         58.47         39.99        10.93 o                         
   0 -12   4       1438.94       1384.00        59.71 o                         
   1 -12   4       2941.67       3018.66        96.55 o                         
   2 -12   4       1873.83       1872.10        63.33 o                         
   3 -12   4       1490.50       1522.01       141.71 o                         
   4 -12   4        572.38        619.50        36.60 o                         
  -4 -11   4        246.00        247.20        15.12 o                         
  -3 -11   4        895.93        845.57        40.26 o                         
  -2 -11   4       2430.64       2450.38        78.79 o                         
  -1 -11   4       2465.12       2400.08        76.90 o                         
   0 -11   4        676.31        681.93        26.87 o                         
   1 -11   4        467.55        504.93        21.96 o                         
   2 -11   4       1468.88       1481.05        50.84 o                         
   3 -11   4       2189.01       2144.38        91.36 o                         
   4 -11   4       3004.44       2885.49        92.92 o                         
   5 -11   4       2528.02       2570.07        91.81 o                         
   6 -11   4          6.05          5.53        14.32 o                         
  -5 -10   4       2373.40       2196.40       139.00 o                         
  -4 -10   4        760.67        811.41        37.78 o                         
  -3 -10   4        104.46        113.81         8.22 o                         
  -2 -10   4         23.52         21.28         4.31 o                         
   0 -10   4       4857.76       4870.78       130.35 o                         
   1 -10   4       3709.03       3666.52       114.82 o                         
   2 -10   4        118.15        115.98        10.07 o                         
   3 -10   4        369.08        360.57        18.21 o                         
   4 -10   4        917.02        917.28        34.41 o                         
   5 -10   4       2760.75       2945.93       112.22 o                         
   6 -10   4       2692.96       2732.59        88.51 o                         
   7 -10   4       1290.53       1268.58        45.66 o                         
   8 -10   4         18.33         23.15         9.03 o                         
  -6  -9   4          9.21         10.07         6.51 o                         
  -5  -9   4       1437.02       1420.58        65.62 o                         
  -4  -9   4       2843.60       2654.94       191.83 o                         
  -3  -9   4       2413.51       2400.16        82.67 o                         
  -2  -9   4        891.95        877.92        28.71 o                         
  -1  -9   4        280.53        273.13        12.21 o                         
   0  -9   4        473.12        441.12        12.52 o                         
   1  -9   4       1999.48       2072.93        51.23 o                         
   2  -9   4       5157.15       5184.82       114.60 o                         
   3  -9   4       1992.73       2006.92        49.61 o                         
   4  -9   4        677.29        582.71        25.60 o                         
   5  -9   4        177.42        184.92        10.27 o                         
   6  -9   4       1247.04       1184.82        60.14 o                         
   7  -9   4       3743.74       3705.23       100.75 o                         
   8  -9   4       3734.84       3856.66       122.07 o                         
   9  -9   4        418.04        403.16        18.38 o                         
  -7  -8   4       2980.58       2864.69        93.23 o                         
  -6  -8   4       2613.47       2542.10        81.27 o                         
  -5  -8   4       2050.04       1952.12        63.55 o                         
  -4  -8   4         19.45          4.63         5.37 o                         
  -3  -8   4       2452.53       2351.32        52.64 o                         
  -2  -8   4       3180.43       3341.59        72.86 o                         
  -1  -8   4       5024.41       4755.45       102.57 o                         
   0  -8   4       2479.92       2606.08        62.89 o                         
   1  -8   4        156.45        171.21         6.92 o                         
   2  -8   4        513.08        514.95        14.00 o                         
   3  -8   4       3427.06       3343.71       121.08 o                         
   4  -8   4       4862.88       4760.65       146.63 o                         
   5  -8   4       1363.35       1398.43        37.69 o                         
   6  -8   4        399.36        378.31        17.79 o                         
   7  -8   4         70.06         58.20         6.41 o                         
   8  -8   4       1688.56       1751.12        76.18 o                         
   9  -8   4       3045.77       2868.61        79.88 o                         
  10  -8   4       2003.06       2039.66        60.21 o                         
  -8  -7   4        131.77        142.11        11.18 o                         
  -7  -7   4        567.42        521.58        21.79 o                         
  -6  -7   4       1707.38       1774.99        91.79 o                         
  -5  -7   4       2821.20       2779.21        87.54 o                         
  -4  -7   4       3749.45       3598.60       260.32 o                         
  -3  -7   4       2492.49       2516.12        51.45 o                         
  -2  -7   4          3.83          4.23         2.86 o                         
  -1  -7   4       1828.06       1886.84        42.13 o                         
   0  -7   4       5671.15       5555.18       135.91 o                         
   1  -7   4       3833.12       3748.56        88.91 o                         
   2  -7   4       7610.96       7852.58       167.49 o                         
   3  -7   4        344.80        347.94         9.70 o                         
   4  -7   4       2648.29       2580.30        61.29 o                         
   5  -7   4       5514.78       5269.86       159.40 o                         
   6  -7   4       3440.54       3512.35        92.37 o                         
   7  -7   4       2998.21       2943.83        86.13 o                         
   8  -7   4       1648.47       1726.01        44.45 o                         
   9  -7   4        453.67        448.49        18.28 o                         
  10  -7   4       3623.38       3612.07       116.48 o                         
  11  -7   4       3037.27       3000.56       120.61 o                         
  -9  -6   4       2146.37       2052.19        67.45 o                         
  -8  -6   4       3979.07       4186.53       130.30 o                         
  -7  -6   4       2165.01       2381.99        66.35 o                         
  -6  -6   4        639.09        597.55        22.16 o                         
  -5  -6   4        322.61        336.13        10.12 o                         
  -4  -6   4       5984.21       5994.83       118.87 o                         
  -3  -6   4      11779.87      11638.88       246.83 o                         
  -2  -6   4       5471.80       5210.05       122.27 o                         
  -1  -6   4       1038.78       1067.73        24.43 o                         
   0  -6   4        263.89        256.68         7.21 o                         
   1  -6   4       3505.99       3377.44        63.50 o                         
   2  -6   4       4707.39       4764.84       101.57 o                         
   3  -6   4       9195.51       9034.35       264.54 o                         
   4  -6   4       4065.07       4018.28        80.60 o                         
   5  -6   4         30.59         30.89         3.87 o                         
   6  -6   4       1899.76       1854.80        46.31 o                         
   7  -6   4       1317.62       1338.31        36.42 o                         
   8  -6   4       3998.18       4165.69       100.67 o                         
   9  -6   4       2861.75       2952.96        72.92 o                         
  10  -6   4        704.95        677.54        25.74 o                         
  11  -6   4        196.30        176.35        11.38 o                         
  -9  -5   4        199.58        195.34        13.11 o                         
  -8  -5   4        990.73       1040.01        31.50 o                         
  -7  -5   4       4720.02       4613.03       110.91 o                         
  -6  -5   4       2255.05       2233.01        54.67 o                         
  -5  -5   4        862.63        887.88        21.22 o                         
  -4  -5   4       1005.11        960.39        25.59 o                         
  -3  -5   4        139.84        136.10         5.05 o                         
  -2  -5   4      10509.53      10668.79       230.46 o                         
  -1  -5   4      12882.73      12724.15       269.19 o                         
   0  -5   4       8389.84       8714.87       204.74 o                         
   1  -5   4        667.12        708.92        14.91 o                         
   2  -5   4        198.49        199.85         6.29 o                         
   3  -5   4       5693.09       5814.05       115.31 o                         
   4  -5   4      17427.82      18112.80       382.26 o                         
   5  -5   4       8373.17       8592.34       177.22 o                         
   6  -5   4       2002.01       2060.52        46.24 o                         
   7  -5   4        168.46        178.02         8.63 o                         
   8  -5   4        870.72        901.57        25.27 o                         
   9  -5   4       1776.23       1821.02        60.97 o                         
  10  -5   4       3482.41       3567.80        98.92 o                         
  11  -5   4       2431.35       2288.60        65.06 o                         
  12  -5   4        293.75        267.42        15.22 o                         
 -10  -4   4       1983.28       1894.43        65.77 o                         
  -9  -4   4       2498.55       2469.80        71.11 o                         
  -8  -4   4       1928.16       1919.59        43.99 o                         
  -7  -4   4         98.50         90.81         5.31 o                         
  -6  -4   4       1120.38       1096.52        25.90 o                         
  -5  -4   4       8766.81       8744.03       212.31 o                         
  -4  -4   4       5495.42       5537.81       113.17 o                         
  -3  -4   4       2979.19       2986.49        67.80 o                         
  -2  -4   4         41.26         69.18         3.34 o                         
  -1  -4   4        756.68        689.71        16.40 o                         
   0  -4   4      11582.28      11036.62       201.94 o                         
   1  -4   4       9871.56       9633.36       183.20 o                         
   2  -4   4       3025.31       2961.13        62.31 o                         
   3  -4   4        522.01        466.87        11.38 o                         
   4  -4   4        203.55        203.82         6.08 o                         
   5  -4   4       1258.68       1230.94        26.54 o                         
   6  -4   4      11535.68      11075.62       274.17 o                         
   7  -4   4       7703.47       7879.80       168.51 o                         
   8  -4   4        742.27        807.21        33.76 o                         
   9  -4   4         12.30         15.54         5.92 o                         
  10  -4   4        146.23        152.17        10.84 o                         
  11  -4   4       1526.39       1607.07        47.28 o                         
  12  -4   4       3510.73       3485.10        96.12 o                         
 -10  -3   4        866.91        843.56        32.13 o                         
  -9  -3   4       1495.11       1494.82        56.03 o                         
  -8  -3   4       2848.69       2875.81        76.23 o                         
  -7  -3   4       3482.10       3451.33        75.02 o                         
  -6  -3   4       1820.69       1859.13        54.85 o                         
  -5  -3   4        351.37        375.09         9.11 o                         
  -4  -3   4       3475.03       3524.14        70.38 o                         
  -3  -3   4       5574.58       5646.96       111.68 o                         
  -2  -3   4       8089.99       7893.29       144.95 o                         
  -1  -3   4       6363.19       6143.14       113.01 o                         
   0  -3   4       1068.98       1005.89        26.11 o                         
   1  -3   4       1656.51       1584.46        32.45 o                         
   2  -3   4      18036.26      18209.28       355.13 o                         
   3  -3   4       8408.45       8408.33       154.42 o                         
   4  -3   4       5228.96       5334.65        98.93 o                         
   5  -3   4        736.18        765.81        20.75 o                         
   6  -3   4        271.45        273.74         7.66 o                         
   7  -3   4       8044.30       8181.99       161.24 o                         
   8  -3   4       5810.04       5469.25       200.13 o                         
   9  -3   4       2656.71       2788.90        91.39 o                         
  10  -3   4       1555.15       1548.39        52.77 o                         
  11  -3   4        322.65        309.93        14.56 o                         
  12  -3   4        476.35        462.70        19.96 o                         
 -10  -2   4       1681.33       1713.02        59.95 o                         
  -9  -2   4          7.22          7.40         4.20 o                         
  -8  -2   4       1015.78       1067.57        27.87 o                         
  -7  -2   4       2113.62       2118.88        67.55 o                         
  -6  -2   4       6045.65       6100.72       131.51 o                         
  -5  -2   4       9593.27       9553.69       175.47 o                         
  -4  -2   4       2106.88       2089.05        39.73 o                         
  -3  -2   4        437.23        433.14         9.39 o                         
  -2  -2   4       4365.99       4557.17        84.17 o                         
  -1  -2   4       7414.23       7513.84       137.70 o                         
   0  -2   4      16468.68      16096.25       313.96 o                         
   1  -2   4       7284.30       7201.74       132.19 o                         
   2  -2   4       1481.12       1555.97        31.85 o                         
   3  -2   4       1905.40       1814.79        43.63 o                         
   4  -2   4       4732.97       4513.81        89.71 o                         
   5  -2   4       7191.06       7134.45       170.42 o                         
   6  -2   4       6138.76       6201.05       115.02 o                         
   7  -2   4       3435.96       3472.03        68.64 o                         
   8  -2   4       3983.57       4360.76       116.30 o                         
   9  -2   4       4655.85       4556.15       244.89 o                         
  10  -2   4       2977.85       2901.92        92.04 o                         
  11  -2   4       1704.73       1673.06        48.82 o                         
  12  -2   4       1140.48       1172.35        38.12 o                         
 -11  -1   4        386.01        399.51        22.83 o                         
 -10  -1   4       3390.69       3454.63       164.70 o                         
  -9  -1   4       3172.71       3141.15        84.98 o                         
  -8  -1   4       1103.96       1109.62        29.19 o                         
  -7  -1   4        141.89        143.93         7.17 o                         
  -6  -1   4        175.12        193.34         6.43 o                         
  -5  -1   4       6114.04       6005.94       181.83 o                         
  -4  -1   4      13522.07      13527.57       246.89 o                         
  -3  -1   4       4390.60       4067.84        87.17 o                         
  -2  -1   4       1683.93       1614.40        41.09 o                         
  -1  -1   4        471.08        542.94        11.72 o                         
   0  -1   4       9014.57       9094.37       177.58 o                         
   1  -1   4      25466.99      22707.67       829.27 o                         
   2  -1   4      28697.17      26278.33      1327.00 o                         
   3  -1   4       4875.81       4751.41        87.84 o                         
   4  -1   4       1168.08       1348.62        26.26 o                         
   5  -1   4       2199.69       2052.65        39.19 o                         
   6  -1   4       7781.76       7570.05       164.78 o                         
   7  -1   4      14875.38      14760.65       270.96 o                         
   8  -1   4       3265.16       3291.75       117.95 o                         
   9  -1   4        464.18        485.95        15.81 o                         
  10  -1   4       1243.87       1162.08        40.37 o                         
  11  -1   4       2863.64       2756.39        76.46 o                         
  12  -1   4       2264.39       2227.08        63.36 o                         
  13  -1   4       1760.06       1741.89        51.93 o                         
 -11   0   4       1900.01       1881.50        63.53 o                         
 -10   0   4        358.89        323.32        28.55 o                         
  -9   0   4       1135.80       1213.62        59.48 o                         
  -8   0   4       5898.42       6069.44       179.57 o                         
  -7   0   4       4261.92       4120.65        97.00 o                         
  -6   0   4       6255.12       6527.61       138.91 o                         
  -5   0   4        273.27        275.28         8.57 o                         
  -4   0   4        485.76        422.00        15.30 o                         
  -3   0   4      10417.62      10132.74       214.10 o                         
  -2   0   4      10662.88      10535.88       222.92 o                         
  -1   0   4       9071.79       8747.22       184.77 o                         
   0   0   4        792.87        844.22        18.72 o                         
   1   0   4         48.40         46.83         3.69 o                         
   2   0   4       9097.26       9259.27       214.62 o                         
   3   0   4      25851.72      25523.12       537.14 o                         
   4   0   4      11437.40      11268.87       220.33 o                         
   5   0   4       1203.22       1265.44        31.92 o                         
   6   0   4         43.94         48.89         3.02 o                         
   7   0   4        535.48        530.33        12.20 o                         
   8   0   4       6435.69       6506.52       129.31 o                         
   9   0   4       9419.95       9297.30       281.81 o                         
  10   0   4       2440.20       2652.28        74.42 o                         
  11   0   4         73.28         65.70         7.34 o                         
  12   0   4        624.69        632.68        27.32 o                         
  13   0   4       1046.89       1064.39        40.05 o                         
 -11   1   4       2116.67       1876.02        75.70 o                         
 -10   1   4       3880.63       3907.29       105.11 o                         
  -9   1   4        953.97        997.89        33.45 o                         
  -8   1   4         43.60         51.58         3.97 o                         
  -7   1   4       1594.24       1650.00        36.92 o                         
  -6   1   4       6131.40       6248.38       123.45 o                         
  -5   1   4       6237.22       6104.01       112.72 o                         
  -4   1   4       8017.29       7893.91       205.85 o                         
  -3   1   4        560.35        599.23        14.37 o                         
  -2   1   4       1594.39       1455.90        37.61 o                         
  -1   1   4      13359.57      12728.90       268.37 o                         
   0   1   4      10233.67      10134.52       197.91 o                         
   1   1   4       7158.90       7110.64       164.56 o                         
   2   1   4         57.63         71.27         2.91 o                         
   3   1   4       1008.76       1009.57        19.80 o                         
   4   1   4       5033.85       4817.70       112.78 o                         
   5   1   4      20557.25      20478.49       374.24 o                         
   6   1   4       7595.20       7810.36       153.79 o                         
   7   1   4       1039.13        987.08        21.82 o                         
   8   1   4         16.07          5.54         3.12 o                         
   9   1   4        782.52        782.98        22.11 o                         
  10   1   4       5599.67       5708.87       158.39 o                         
  11   1   4       5855.98       5956.95       159.92 o                         
  12   1   4        820.44        826.54        27.93 o                         
  13   1   4         68.86         76.03         8.38 o                         
 -11   2   4        111.40        137.04        24.57 o                         
 -10   2   4        952.51        917.01        49.13 o                         
  -8   2   4       7000.90       7023.87       149.99 o                         
  -7   2   4       1879.94       1933.97        47.17 o                         
  -6   2   4       1195.13       1160.72        24.69 o                         
  -5   2   4       5427.10       5388.93       106.26 o                         
  -4   2   4       4611.54       4482.11        88.62 o                         
  -3   2   4       7382.36       7183.45       140.63 o                         
  -2   2   4      12075.89      12016.99       252.98 o                         
  -1   2   4         89.82        121.09         6.40 o                         
   0   2   4       5239.63       5291.39        97.13 o                         
   1   2   4        733.44        682.22        15.54 o                         
   2   2   4       4223.55       4161.31        97.30 o                         
   3   2   4       7313.92       7279.94       133.73 o                         
   4   2   4        707.73        659.75        17.31 o                         
   5   2   4       2430.72       2458.28        46.48 o                         
   6   2   4       2215.45       1996.41        38.31 o                         
   7   2   4       7028.32       7205.44       133.24 o                         
   8   2   4       2103.28       2229.41        75.61 o                         
   9   2   4       2989.72       2731.99        73.62 o                         
  10   2   4         11.97         16.89         5.12 o                         
  11   2   4       1813.60       1743.27        50.17 o                         
  12   2   4       3291.76       3274.73        90.09 o                         
 -10   3   4         11.13         14.72         6.15 o                         
  -9   3   4        255.33        228.27        16.49 o                         
  -8   3   4       2017.86       2032.78        64.33 o                         
  -7   3   4       5320.07       5155.28       135.68 o                         
  -6   3   4       6813.00       6909.07       207.84 o                         
  -5   3   4        430.06        434.17        12.48 o                         
  -4   3   4        222.67        241.87         7.30 o                         
  -3   3   4       2874.98       2816.82        66.64 o                         
  -2   3   4      15884.79      15268.63       322.04 o                         
  -1   3   4      29548.43      26338.64      1484.19 o                         
   0   3   4       6902.47       6833.67       152.27 o                         
   1   3   4         97.03        113.45         3.80 o                         
   2   3   4       1261.76       1228.68        27.12 o                         
   3   3   4       9683.85       9648.04       176.77 o                         
   4   3   4       7482.28       7343.96       144.32 o                         
   5   3   4       6227.57       5973.47       139.65 o                         
   6   3   4       1360.63       1342.76        28.51 o                         
   7   3   4        336.88        316.05         8.46 o                         
   8   3   4       1027.77       1149.60        29.73 o                         
   9   3   4       4688.34       4708.90       111.73 o                         
  10   3   4       2943.97       2839.09        77.80 o                         
  11   3   4       1575.22       1533.32        70.64 o                         
  12   3   4         70.58         66.36         7.50 o                         
 -10   4   4       2735.90       2759.66        93.47 o                         
  -9   4   4       1373.63       1471.05        63.10 o                         
  -8   4   4         72.87         77.62         6.38 o                         
  -7   4   4        170.26        164.09         8.76 o                         
  -6   4   4       6877.70       6802.81       223.96 o                         
  -5   4   4       7618.04       7369.10       265.70 o                         
  -4   4   4       4705.78       4752.41       101.91 o                         
  -3   4   4        436.85        423.04        11.70 o                         
  -2   4   4         83.64         93.21         5.65 o                         
  -1   4   4      11339.36      11496.12       242.84 o                         
   0   4   4       9858.40       9732.44       177.78 o                         
   1   4   4      16664.15      16375.15       344.76 o                         
   2   4   4       8560.38       8794.98       172.05 o                         
   3   4   4        437.86        516.86        10.79 o                         
   4   4   4       3434.43       3724.95        69.20 o                         
   5   4   4      10888.85      11156.80       204.57 o                         
   6   4   4      10136.54      10005.39       184.00 o                         
   7   4   4       4312.24       4357.43        94.62 o                         
   8   4   4         20.35         27.86         3.86 o                         
   9   4   4        416.80        445.77        14.19 o                         
  10   4   4       1151.60       1134.46        30.29 o                         
  11   4   4       2402.26       2312.80       100.94 o                         
  12   4   4       2191.91       2193.32        89.27 o                         
 -10   5   4       1521.39       1494.28        83.83 o                         
  -9   5   4       2440.22       1730.02       145.94 o                         
  -8   5   4       4767.87       4747.31       126.44 o                         
  -7   5   4       2013.45       2028.84        83.66 o                         
  -6   5   4        667.92        682.50        29.39 o                         
  -5   5   4       1637.44       1670.36        41.03 o                         
  -4   5   4       6773.60       6843.16       159.41 o                         
  -3   5   4      13755.93      13210.39       422.85 o                         
  -2   5   4       8101.30       8374.33       246.04 o                         
  -1   5   4       2715.04       2811.10        55.76 o                         
   0   5   4        488.56        517.29        11.53 o                         
   1   5   4      13008.84      13211.91       241.11 o                         
   2   5   4      14872.30      14436.16       263.79 o                         
   3   5   4      13725.65      13578.09       264.73 o                         
   4   5   4       1844.73       1836.58        44.50 o                         
   5   5   4          5.59         10.71         2.55 o                         
   6   5   4        879.44        899.79        24.53 o                         
   7   5   4       6023.08       6031.12       183.49 o                         
   8   5   4       8233.92       8182.78       247.68 o                         
   9   5   4       2604.08       2530.31        81.07 o                         
  10   5   4         13.05          5.13         3.48 o                         
  11   5   4         85.04         90.20         9.61 o                         
  12   5   4        787.32        771.63        25.90 o                         
 -10   6   4        696.93        669.85        32.61 o                         
  -9   6   4         84.81         93.39         9.48 o                         
  -8   6   4       1984.57       1793.60        83.03 o                         
  -7   6   4       2553.18       2714.40       113.72 o                         
  -6   6   4       5136.25       5209.06       123.08 o                         
  -5   6   4       4346.45       4369.17       122.78 o                         
  -4   6   4        151.34        172.72         7.42 o                         
  -3   6   4       3306.52       3412.30        81.16 o                         
  -2   6   4       6618.75       6771.06       170.41 o                         
  -1   6   4       5914.96       5798.86       164.88 o                         
   0   6   4       7256.38       7072.79       150.09 o                         
   1   6   4       2590.85       2572.86        55.77 o                         
   2   6   4       1592.83       1628.49        33.18 o                         
   3   6   4      11129.29      10810.05       250.51 o                         
   4   6   4      10066.06      10008.60       212.04 o                         
   5   6   4       4954.01       4919.05       129.47 o                         
   6   6   4       1696.23       1612.44        57.11 o                         
   7   6   4        701.55        710.70        25.99 o                         
   8   6   4       2065.46       1950.81        63.79 o                         
   9   6   4       4659.79       4663.64       144.22 o                         
  10   6   4       2400.33       2556.23        82.16 o                         
  11   6   4        730.21        725.38        29.05 o                         
  -9   7   4       3177.52       3167.09       127.76 o                         
  -8   7   4        447.17        436.90        20.76 o                         
  -7   7   4        513.43        583.03        36.45 o                         
  -6   7   4       1219.20       1235.53        32.52 o                         
  -5   7   4       4548.86       4430.03       133.42 o                         
  -4   7   4       6753.10       6515.85       152.30 o                         
  -3   7   4       3628.18       3835.45       117.67 o                         
  -2   7   4        655.28        653.84        23.90 o                         
  -1   7   4       1597.60       1552.16        48.85 o                         
   0   7   4       2287.13       2389.93        52.07 o                         
   1   7   4       7607.06       7660.94       162.67 o                         
   2   7   4       6078.03       5947.01       126.60 o                         
   3   7   4        849.34        863.95        28.71 o                         
   4   7   4        261.29        251.74         9.96 o                         
   5   7   4       4133.74       4211.59       111.45 o                         
   6   7   4       4884.05       4898.67       203.47 o                         
   7   7   4       3396.55       3539.56       260.16 o                         
   8   7   4       1739.03       1734.38        56.99 o                         
   9   7   4         16.06          4.88         6.18 o                         
  10   7   4       1694.98       1735.73        73.38 o                         
  11   7   4       2195.44       2134.34       122.68 o                         
  -9   8   4       1401.49       1534.90        53.22 o                         
  -8   8   4       3162.65       2976.57        94.78 o                         
  -7   8   4       2668.02       2558.03       108.30 o                         
  -6   8   4        234.74        236.88        14.42 o                         
  -5   8   4         22.37         32.11         6.28 o                         
  -4   8   4        837.18        908.00        66.87 o                         
  -3   8   4       4993.50       4734.65       252.51 o                         
  -2   8   4       6863.77       6809.69       178.69 o                         
  -1   8   4        933.32        925.92        21.93 o                         
   0   8   4         17.93         21.01         2.84 o                         
   1   8   4       2197.12       2175.84        52.90 o                         
   2   8   4       4669.68       4702.70       123.93 o                         
   3   8   4       3711.46       3742.69        99.03 o                         
   4   8   4       3716.96       3738.51        98.99 o                         
   5   8   4        369.01        378.98        13.71 o                         
   6   8   4        793.14        817.30        25.23 o                         
   7   8   4       3607.24       3779.80       117.98 o                         
   8   8   4       2627.59       2606.68        83.02 o                         
   9   8   4       2234.47       2251.17        73.14 o                         
  10   8   4        877.84        906.29        34.25 o                         
  -8   9   4        410.13        397.06        22.36 o                         
  -7   9   4       2516.83       2492.88       143.29 o                         
  -6   9   4       3910.56       3961.77       106.04 o                         
  -5   9   4       2383.93       2334.81        73.81 o                         
  -4   9   4        764.20        785.42        80.70 o                         
  -3   9   4        213.76        216.46        15.29 o                         
  -2   9   4       1168.98       1149.21        47.97 o                         
  -1   9   4       4213.72       4158.86        98.37 o                         
   0   9   4       3997.97       4113.57       108.68 o                         
   1   9   4       2843.47       2785.21        76.17 o                         
   2   9   4          1.82          8.52         3.28 o                         
   3   9   4        518.04        498.55        24.38 o                         
   4   9   4       2566.83       2730.71        84.76 o                         
   5   9   4       5739.93       5600.96       148.04 o                         
   6   9   4       3238.03       3167.39        85.73 o                         
   7   9   4         88.47        102.55         8.91 o                         
   8   9   4        589.75        554.75        23.21 o                         
   9   9   4       1228.12       1208.51        42.67 o                         
  -7  10   4        495.98        459.27        46.70 o                         
  -6  10   4       1582.39       1517.25        64.38 o                         
  -5  10   4       3308.34       3170.07       128.21 o                         
  -4  10   4       3114.40       2778.57       111.37 o                         
  -3  10   4       2893.46       2984.34       116.99 o                         
  -2  10   4       1386.44       1363.39        44.76 o                         
  -1  10   4        530.84        523.58        18.35 o                         
   0  10   4       4260.97       4103.27       109.00 o                         
   1  10   4       5464.97       5310.02       125.12 o                         
   2  10   4       3159.47       3239.09       173.77 o                         
   3  10   4        429.81        475.33        24.11 o                         
   4  10   4         68.72         76.10         9.82 o                         
   5  10   4       1061.51       1066.91        36.53 o                         
   6  10   4       3894.14       3699.04       112.96 o                         
   7  10   4       2007.59       2048.76        66.53 o                         
   8  10   4        968.10        973.86        35.52 o                         
  -6  11   4       1778.33       1833.72        76.58 o                         
  -5  11   4         38.78         29.36         9.55 o                         
  -4  11   4       1137.78       1190.32        66.55 o                         
  -3  11   4       4052.13       4153.53       160.46 o                         
  -2  11   4       2987.65       3040.86        95.15 o                         
  -1  11   4       4141.92       4161.69       157.23 o                         
   0  11   4        535.01        519.65        15.86 o                         
   1  11   4        395.86        413.74        14.61 o                         
   2  11   4       3831.47       3731.29       142.31 o                         
   3  11   4       1852.71       1897.76        76.04 o                         
   4  11   4       3075.96       3134.86       128.37 o                         
   5  11   4       1281.34       1404.09       109.66 o                         
   6  11   4         36.31         44.02         6.56 o                         
   7  11   4       1045.17       1006.59        36.30 o                         
  -4  12   4        916.73        888.11        41.88 o                         
  -3  12   4         13.86         16.27         8.51 o                         
  -2  12   4        804.45        846.48        47.88 o                         
  -1  12   4       2243.13       2197.62        70.53 o                         
   0  12   4       4457.05       4362.91       166.41 o                         
   1  12   4       2698.21       2765.94       107.54 o                         
   2  12   4         96.29         88.42        13.68 o                         
   3  12   4       1164.34       1207.54        51.99 o                         
   4  12   4       2339.30       2401.96       176.53 o                         
   5  12   4       1828.49       1783.05        73.96 o                         
   6  12   4       1642.09       1633.36        69.02 o                         
  -2  13   4        792.93        784.50        30.18 o                         
  -1  13   4         23.83         19.55         6.52 o                         
   0  13   4        308.03        276.70        33.95 o                         
   1  13   4       1248.34       1292.03        57.18 o                         
   2  13   4       2546.26       2400.19       133.42 o                         
   3  13   4       1875.55       1934.98        79.35 o                         
   1 -12   5        122.08        110.06        13.06 o                         
   2 -12   5        640.46        636.31        32.94 o                         
  -3 -11   5        181.35        191.01        16.34 o                         
  -2 -11   5          8.64         16.60         9.20 o                         
  -1 -11   5       1096.03       1098.30        62.14 o                         
   0 -11   5       4196.34       4077.41       128.87 o                         
   1 -11   5       4334.26       4506.73       140.40 o                         
   2 -11   5        429.58        455.55        21.47 o                         
   3 -11   5         11.98         18.92         9.22 o                         
   4 -11   5        418.18        441.75        21.64 o                         
   5 -11   5       1753.77       1833.82        62.95 o                         
   6 -11   5       2128.72       2178.33        73.04 o                         
  -5 -10   5        849.97        763.25        29.98 o                         
  -4 -10   5       2408.07       2408.28        78.01 o                         
  -3 -10   5       1252.04       1266.59        64.17 o                         
  -2 -10   5        588.35        544.74        27.61 o                         
  -1 -10   5        709.63        651.15        34.97 o                         
   0 -10   5         62.27         57.40         5.20 o                         
   1 -10   5       3171.85       3218.29        87.63 o                         
   2 -10   5       5437.87       5368.23       252.73 o                         
   3 -10   5       3126.30       2982.48       178.52 o                         
   4 -10   5        363.43        386.16        33.95 o                         
   5 -10   5          0.43         -2.25         8.40 o                         
   6 -10   5        634.47        410.99        27.98 o                         
  -6  -9   5       1604.27       1604.16       140.57 o                         
  -5  -9   5       1935.61       2020.34        79.13 o                         
  -4  -9   5         40.39         28.76         7.31 o                         
  -3  -9   5        927.94        918.04        41.12 o                         
  -2  -9   5       2064.61       2135.97        54.03 o                         
  -1  -9   5       2542.18       2583.63        57.67 o                         
   0  -9   5       1676.60       1671.05        42.20 o                         
   1  -9   5        661.57        677.38        21.43 o                         
   2  -9   5        129.05        143.12         7.54 o                         
   3  -9   5       3638.65       3591.06        86.24 o                         
   4  -9   5       6482.30       6510.68       172.29 o                         
   5  -9   5       2700.85       2709.24       135.01 o                         
   6  -9   5        635.77        622.12        31.62 o                         
   7  -9   5         18.25         27.12         6.08 o                         
   8  -9   5       1053.86        972.12        38.24 o                         
   9  -9   5       4201.72       4046.22       133.44 o                         
  -7  -8   5         77.35         87.45        13.24 o                         
  -6  -8   5       1276.82       1233.97        43.11 o                         
  -5  -8   5       2508.08       2414.90        79.67 o                         
  -4  -8   5       3462.34       3429.51       107.33 o                         
  -3  -8   5       1885.68       1761.03       109.70 o                         
  -2  -8   5        111.61        103.45         8.03 o                         
  -1  -8   5       1285.48       1339.55        31.68 o                         
   0  -8   5       1612.04       1622.41        40.76 o                         
   1  -8   5       2820.68       2758.43        60.90 o                         
   2  -8   5       4510.92       4422.35       104.97 o                         
   3  -8   5        572.47        582.58        17.31 o                         
   4  -8   5       1606.14       1539.74        49.05 o                         
   5  -8   5       4564.58       4635.77       124.05 o                         
   6  -8   5       3683.46       3558.57       106.26 o                         
   7  -8   5       3363.74       3130.54       119.30 o                         
   8  -8   5       1273.00       1288.15        39.22 o                         
   9  -8   5        130.14        137.13        13.25 o                         
  10  -8   5       1836.19       1781.95        60.85 o                         
  -8  -7   5       2467.82       2506.12        82.68 o                         
  -7  -7   5       2480.42       2493.60        80.31 o                         
  -6  -7   5        309.47        308.89        18.85 o                         
  -5  -7   5          8.47         13.23         3.46 o                         
  -4  -7   5       1281.65       1284.30        43.11 o                         
  -3  -7   5       4987.66       4994.00       130.27 o                         
  -2  -7   5       8253.25       8595.37       169.59 o                         
  -1  -7   5       2791.67       2911.15        59.26 o                         
   0  -7   5         45.86         54.01         4.52 o                         
   1  -7   5       1304.98       1363.84        34.56 o                         
   2  -7   5        832.44        860.35        24.04 o                         
   3  -7   5       8777.38       8715.50       316.10 o                         
   4  -7   5       4794.94       4533.03       108.20 o                         
   5  -7   5          8.05         18.34         4.30 o                         
   6  -7   5       1468.45       1398.22        41.63 o                         
   7  -7   5        889.35        957.23        29.93 o                         
   8  -7   5       4155.97       4106.80       157.77 o                         
   9  -7   5       3117.10       3108.34        99.26 o                         
  10  -7   5        438.48        401.55        21.80 o                         
  -8  -6   5        755.87        764.39        29.06 o                         
  -7  -6   5       3947.77       3946.65       106.31 o                         
  -6  -6   5       3195.75       2783.24       144.77 o                         
  -5  -6   5       2707.65       2579.03        57.22 o                         
  -4  -6   5        438.35        443.40        12.42 o                         
  -3  -6   5        699.85        706.95        19.45 o                         
  -2  -6   5       7513.55       7615.83       227.26 o                         
  -1  -6   5       8554.67       8098.59       187.63 o                         
   0  -6   5       3584.72       3684.87        69.27 o                         
   1  -6   5        822.59        819.64        17.52 o                         
   2  -6   5        645.53        638.72        14.14 o                         
   3  -6   5        736.44        754.86        16.42 o                         
   4  -6   5       5548.55       5262.44       110.19 o                         
   5  -6   5       6941.04       7013.56       150.62 o                         
   6  -6   5       2462.21       2401.78        59.31 o                         
   7  -6   5        265.77        252.05         9.87 o                         
   8  -6   5        376.38        378.75        15.85 o                         
   9  -6   5       1138.92       1162.33        37.72 o                         
  10  -6   5       2925.99       2860.61        79.76 o                         
  11  -6   5       1793.79       1707.95        50.90 o                         
  -9  -5   5       1861.69       1811.37       111.17 o                         
  -8  -5   5       2160.62       2154.56        60.43 o                         
  -7  -5   5         22.01         27.15         5.23 o                         
  -6  -5   5        473.81        488.73        14.52 o                         
  -5  -5   5       5028.66       5260.57       161.95 o                         
  -4  -5   5       2779.30       2817.66        68.06 o                         
  -3  -5   5       6294.52       6506.23       128.68 o                         
  -2  -5   5       2186.88       2059.75        43.17 o                         
  -1  -5   5        796.33        794.69        17.77 o                         
   0  -5   5      12711.55      12650.71       248.04 o                         
   1  -5   5      10249.86       9827.04       217.78 o                         
   2  -5   5       1591.80       1613.92        36.90 o                         
   3  -5   5       2464.86       2393.58        45.91 o                         
   4  -5   5         72.02         80.47         6.53 o                         
   5  -5   5       1101.28       1192.86        31.50 o                         
   6  -5   5       6908.39       6842.17       307.59 o                         
   7  -5   5       2773.93       2848.22        63.34 o                         
   8  -5   5       2263.50       2128.11        53.74 o                         
   9  -5   5        103.33        109.92        11.82 o                         
  10  -5   5         53.26         54.40         8.66 o                         
  11  -5   5       1265.17       1266.95        39.29 o                         
  12  -5   5       2896.41       3003.30        84.74 o                         
  -9  -4   5       1273.96       1313.24        66.14 o                         
  -8  -4   5       2889.62       2758.16        78.11 o                         
  -7  -4   5       4162.38       3925.43        97.31 o                         
  -6  -4   5       1543.51       1568.25        36.19 o                         
  -5  -4   5         15.72         22.48         3.12 o                         
  -4  -4   5       2119.29       2027.28        83.82 o                         
  -3  -4   5       4815.86       4849.12        90.14 o                         
  -2  -4   5       6561.01       6718.45       123.91 o                         
  -1  -4   5       5337.05       5095.85        96.53 o                         
   0  -4   5       2152.71       2153.12        42.45 o                         
   1  -4   5       2397.60       2477.55        47.08 o                         
   2  -4   5       9885.08       9953.33       195.71 o                         
   3  -4   5       6319.74       6031.63       119.54 o                         
   4  -4   5       4085.04       4152.01        77.84 o                         
   5  -4   5       4170.92       4234.65       139.76 o                         
   6  -4   5         81.08         95.30         5.91 o                         
   7  -4   5       3380.29       3462.94        75.87 o                         
   8  -4   5       6797.95       6757.12       178.28 o                         
   9  -4   5       3253.83       3415.99       207.12 o                         
  10  -4   5       1730.28       1772.86        76.57 o                         
  11  -4   5        145.73        146.12        10.43 o                         
  12  -4   5        107.02        116.90        10.24 o                         
 -10  -3   5       1469.91       1546.45        53.25 o                         
  -9  -3   5        165.76        192.48        13.53 o                         
  -8  -3   5          7.12         15.51         4.09 o                         
  -7  -3   5       1181.81       1186.98        28.11 o                         
  -6  -3   5       3595.24       3435.04        74.71 o                         
  -5  -3   5      12111.51      11645.40       232.20 o                         
  -4  -3   5       1874.14       1816.64        35.22 o                         
  -3  -3   5         15.29         23.54         3.07 o                         
  -2  -3   5       1284.78       1240.49        24.96 o                         
  -1  -3   5       4622.83       4557.59        92.41 o                         
   0  -3   5      15908.62      15856.43       309.99 o                         
   1  -3   5      10409.91       9957.02       182.39 o                         
   2  -3   5         47.90         50.01         2.96 o                         
   3  -3   5       6128.44       6482.47       119.51 o                         
   4  -3   5       4681.49       4564.60        85.26 o                         
   5  -3   5       4725.54       4656.72       125.01 o                         
   6  -3   5       7320.45       7434.43       149.96 o                         
   7  -3   5       2146.98       2280.23        64.21 o                         
   8  -3   5       1187.92       1164.44        34.00 o                         
   9  -3   5       1685.87       1826.61       107.71 o                         
  10  -3   5       4408.81       4739.39       208.16 o                         
  11  -3   5       3441.50       3362.91        92.28 o                         
  12  -3   5       1726.22       1725.00        52.56 o                         
 -10  -2   5       3229.07       2907.22       120.18 o                         
  -9  -2   5       3477.52       3395.71       146.37 o                         
  -8  -2   5        935.23        960.07        43.92 o                         
  -7  -2   5        222.64        230.97        18.06 o                         
  -6  -2   5         10.09         16.90         3.97 o                         
  -5  -2   5       3522.54       3525.08        70.57 o                         
  -4  -2   5       9219.41       8687.99       159.84 o                         
  -3  -2   5       7495.85       7431.33       146.11 o                         
  -2  -2   5       5426.50       5785.27       106.59 o                         
  -1  -2   5        295.06        311.82         7.35 o                         
   0  -2   5       2660.86       2765.08        51.65 o                         
   1  -2   5      20338.64      20348.78       396.84 o                         
   2  -2   5      30971.31      30218.29       588.39 o                         
   3  -2   5       4096.30       3919.85        77.96 o                         
   4  -2   5         52.59         66.02         3.40 o                         
   5  -2   5       2095.92       2106.94        46.98 o                         
   6  -2   5       6958.52       7269.77       171.87 o                         
   7  -2   5       9762.62       9645.61       190.77 o                         
   8  -2   5       3294.07       3425.93        82.48 o                         
   9  -2   5       1021.29        998.70        31.26 o                         
  10  -2   5        346.99        360.25        17.89 o                         
  11  -2   5       2067.77       1945.50        55.95 o                         
  12  -2   5       1604.66       1520.58        45.73 o                         
 -10  -1   5        577.81        609.24        32.70 o                         
  -9  -1   5       1156.49       1206.02        51.57 o                         
  -8  -1   5       3361.44       3511.33       112.24 o                         
  -7  -1   5       3192.77       3036.12        82.47 o                         
  -6  -1   5       4928.12       4876.28       115.43 o                         
  -5  -1   5       1237.90       1204.48        44.25 o                         
  -4  -1   5       1194.43       1244.78        28.71 o                         
  -3  -1   5       7961.88       8169.04       219.99 o                         
  -2  -1   5       4901.58       4611.30        98.55 o                         
  -1  -1   5       7443.84       7290.77       133.80 o                         
   0  -1   5       2837.20       2850.36        56.73 o                         
   1  -1   5       1486.77       1708.69        34.66 o                         
   2  -1   5       6849.55       7167.36       131.84 o                         
   3  -1   5      21628.73      21529.34       393.35 o                         
   4  -1   5      11381.74      11397.47       208.70 o                         
   5  -1   5       4333.26       4402.15        82.31 o                         
   6  -1   5        318.76        355.06         9.09 o                         
   7  -1   5       1155.33       1236.66        27.39 o                         
   8  -1   5       9635.66       9763.24       258.20 o                         
   9  -1   5       4073.49       4040.38       108.60 o                         
  10  -1   5       4248.53       4351.85       249.12 o                         
  11  -1   5        219.87        202.16        12.02 o                         
  12  -1   5        312.27        273.34        25.74 o                         
  13  -1   5       1152.38       1106.32        35.64 o                         
 -10   0   5       3373.24       3400.79       134.23 o                         
  -9   0   5       1394.31       1417.51        48.29 o                         
  -8   0   5         56.19         58.77         6.05 o                         
  -7   0   5       2102.83       2002.91        55.59 o                         
  -6   0   5       4809.30       4797.15       127.06 o                         
  -5   0   5       6158.47       6095.78       130.67 o                         
  -4   0   5       6025.75       6105.94       131.80 o                         
  -3   0   5         56.71         59.06         3.54 o                         
  -2   0   5        869.16        852.49        19.74 o                         
  -1   0   5       9458.52       9154.30       193.87 o                         
   0   0   5      17588.38      17279.12       336.05 o                         
   1   0   5       6712.23       6708.00       123.22 o                         
   2   0   5       8610.77       9027.51       191.23 o                         
   3   0   5        192.10        217.98         6.26 o                         
   4   0   5       7069.85       6808.68       125.53 o                         
   5   0   5      15991.28      16680.08       304.79 o                         
   6   0   5       4152.88       4078.18        76.45 o                         
   7   0   5       1422.79       1464.01        29.15 o                         
   8   0   5        404.05        414.13        13.73 o                         
   9   0   5         35.23         49.44         7.59 o                         
  10   0   5       3415.85       3486.28        95.19 o                         
  11   0   5       5703.95       5553.91       177.20 o                         
  12   0   5       1042.86       1042.72        33.30 o                         
  13   0   5        254.47        249.56        14.29 o                         
 -10   1   5        556.54        580.97        31.41 o                         
  -9   1   5       3815.20       3667.40        98.76 o                         
  -8   1   5       3670.17       3651.71       111.97 o                         
  -7   1   5       1029.80       1007.74        29.65 o                         
  -6   1   5          5.36         11.97         3.61 o                         
  -5   1   5       2809.62       2686.48       105.77 o                         
  -4   1   5       5035.78       5062.52       108.59 o                         
  -3   1   5       7485.06       7263.50       169.19 o                         
  -2   1   5       3618.60       3363.96        72.22 o                         
  -1   1   5        278.86        317.51         9.15 o                         
   0   1   5       5947.52       6401.29       137.67 o                         
   1   1   5        228.67        202.20         5.79 o                         
   2   1   5       8538.38       8460.53       166.02 o                         
   3   1   5       9387.23       9379.22       172.08 o                         
   4   1   5      10260.77      10615.61       194.59 o                         
   5   1   5          5.70         13.06         2.36 o                         
   6   1   5       6599.02       6750.79       158.22 o                         
   7   1   5      11990.44      11927.13       234.40 o                         
   8   1   5       3998.66       4036.05        97.12 o                         
   9   1   5       1865.82       1858.06        47.11 o                         
  10   1   5        104.58         97.96         7.74 o                         
  11   1   5       1114.13       1126.06        55.23 o                         
  12   1   5       3297.68       3469.70       138.42 o                         
  13   1   5       2095.79       2032.39        58.79 o                         
 -10   2   5        424.34        348.70        34.01 o                         
  -9   2   5         60.07         62.50         6.90 o                         
  -8   2   5       2519.99       2784.22       165.91 o                         
  -7   2   5       8066.25       7985.61       208.45 o                         
  -6   2   5       6655.73       6871.64       210.42 o                         
  -5   2   5        519.39        550.22        23.48 o                         
  -4   2   5         16.81         28.58         2.65 o                         
  -3   2   5       1604.24       1663.50        40.03 o                         
  -2   2   5      13535.75      13509.97       312.76 o                         
  -1   2   5       7553.79       7180.46       140.63 o                         
   0   2   5       9861.59       9631.35       188.07 o                         
   1   2   5        140.72        167.62         4.41 o                         
   2   2   5        122.51         99.13         3.59 o                         
   3   2   5       5845.83       5867.59       108.19 o                         
   4   2   5       7896.22       7779.30       152.79 o                         
   5   2   5      11704.49      11764.14       215.99 o                         
   6   2   5       2038.64       2031.82        39.13 o                         
   7   2   5        251.50        244.88         7.35 o                         
   8   2   5       1177.53       1224.70        32.03 o                         
   9   2   5       5317.54       5268.11       125.15 o                         
  10   2   5       2397.55       2571.72        71.41 o                         
  11   2   5       2261.65       2187.48        70.73 o                         
  12   2   5          7.16          8.54         5.92 o                         
  13   2   5        862.16        899.96        35.27 o                         
 -10   3   5       2509.88       2575.68        99.07 o                         
  -9   3   5       1376.01       1251.74       183.20 o                         
  -8   3   5       1640.79       1661.86        54.99 o                         
  -7   3   5        100.93        106.44         7.20 o                         
  -6   3   5       4438.97       4176.80       110.28 o                         
  -5   3   5       7808.13       8004.26       240.84 o                         
  -4   3   5       7541.04       7470.00       158.70 o                         
  -3   3   5       4413.02       4594.59        99.56 o                         
  -2   3   5        200.81        213.39         6.22 o                         
  -1   3   5       4022.17       3985.21        77.53 o                         
   0   3   5      10526.85      10231.00       186.74 o                         
   1   3   5       7553.69       7355.37       144.37 o                         
   2   3   5       4364.67       4402.47        86.97 o                         
   3   3   5        108.26        123.08         4.12 o                         
   4   3   5       1486.07       1537.35        31.75 o                         
   5   3   5       5301.28       5303.07        98.28 o                         
   6   3   5      11841.88      11725.56       215.33 o                         
   7   3   5       7932.80       8100.23       149.54 o                         
   8   3   5        486.54        533.04        15.93 o                         
   9   3   5        651.56        697.28        20.09 o                         
  10   3   5       2753.35       2741.02        67.76 o                         
  11   3   5       3275.21       3356.01       115.30 o                         
  12   3   5       2274.58       2373.65        77.37 o                         
 -10   4   5       1373.89       1367.24        47.23 o                         
  -9   4   5       1847.26       1809.85        59.88 o                         
  -8   4   5       7025.38       6478.60       241.78 o                         
  -7   4   5       4101.42       4120.66       125.73 o                         
  -6   4   5       1473.69       1430.36        63.46 o                         
  -5   4   5        325.85        334.87        10.55 o                         
  -4   4   5       5795.24       5535.57       119.00 o                         
  -3   4   5      14880.44      15390.74       355.90 o                         
  -2   4   5      20809.65      21285.55       448.95 o                         
  -1   4   5       1073.71        945.75        21.49 o                         
   0   4   5         34.07         44.24         2.58 o                         
   1   4   5       4019.18       3997.79        78.94 o                         
   2   4   5       9807.96       9578.41       175.58 o                         
   3   4   5      11086.54      11331.56       222.02 o                         
   4   4   5       1274.52       1263.54        26.33 o                         
   5   4   5         70.33         85.11         4.08 o                         
   6   4   5        306.27        329.54         8.83 o                         
   7   4   5       5525.76       5459.34       128.84 o                         
   8   4   5       5796.38       5885.45       138.51 o                         
   9   4   5       3020.43       3060.38        74.12 o                         
  10   4   5         16.07         20.54         4.45 o                         
  11   4   5         39.93         48.99         5.46 o                         
  12   4   5        520.85        516.94        20.19 o                         
 -10   5   5       1114.33       1188.69        55.11 o                         
  -9   5   5         67.86         76.29         8.40 o                         
  -8   5   5        981.38        936.71        52.28 o                         
  -7   5   5       3061.72       3163.54       110.15 o                         
  -6   5   5       6682.05       6924.42       184.91 o                         
  -5   5   5       3676.96       3787.71        99.87 o                         
  -4   5   5        305.61        351.59        11.76 o                         
  -3   5   5        463.04        410.53        10.89 o                         
  -2   5   5      10520.19      10585.92       245.47 o                         
  -1   5   5      12374.91      12392.42       261.91 o                         
   0   5   5       9756.87       9832.82       192.17 o                         
   1   5   5       4891.22       4945.84        97.51 o                         
   2   5   5        265.41        302.90         7.10 o                         
   3   5   5       7706.15       7903.39       155.20 o                         
   4   5   5       7479.42       7203.47       156.29 o                         
   5   5   5       3274.26       3282.94        65.92 o                         
   6   5   5       3101.63       3059.41        66.77 o                         
   7   5   5        539.63        532.87        18.45 o                         
   8   5   5        810.73        818.88        21.94 o                         
   9   5   5       6095.40       5829.04       195.95 o                         
  10   5   5       3541.04       3481.81        93.97 o                         
  11   5   5        787.16        822.64        34.59 o                         
  12   5   5        311.65        312.62        15.69 o                         
  -9   6   5       1637.13       1560.95        96.16 o                         
  -8   6   5        830.56        899.56        33.15 o                         
  -7   6   5         34.15         44.48         5.41 o                         
  -6   6   5        871.27        827.82        28.30 o                         
  -5   6   5       3538.68       3507.14        83.78 o                         
  -4   6   5       7787.76       7483.55       174.74 o                         
  -3   6   5       5947.65       6089.10       142.06 o                         
  -2   6   5          9.50         23.08         2.66 o                         
  -1   6   5       2415.28       2375.21        47.82 o                         
   0   6   5       8423.06       8806.35       172.77 o                         
   1   6   5      10617.30      10528.57       205.98 o                         
   2   6   5      11400.76      11377.21       222.74 o                         
   3   6   5       1198.74       1229.36        24.06 o                         
   4   6   5        276.24        285.14         8.62 o                         
   5   6   5       4779.92       4733.01       124.75 o                         
   6   6   5       1673.54       1671.37        46.65 o                         
   7   6   5       3737.95       3909.23       120.74 o                         
   8   6   5       3110.82       3032.59        96.38 o                         
   9   6   5        326.68        342.29        20.49 o                         
  10   6   5        764.82        740.32        54.22 o                         
  11   6   5       1763.47       1799.56        60.62 o                         
  -9   7   5       1544.91       1570.76        54.78 o                         
  -8   7   5       3512.66       3720.73       141.73 o                         
  -7   7   5       1394.57       1470.08       106.51 o                         
  -6   7   5        155.14        171.08        10.00 o                         
  -5   7   5          6.81         12.81         3.30 o                         
  -4   7   5        526.35        574.28        20.28 o                         
  -3   7   5       4010.59       3997.74       106.03 o                         
  -2   7   5       5029.75       4923.39       129.62 o                         
  -1   7   5       1675.57       1732.04        41.98 o                         
   0   7   5        157.26        167.03         6.56 o                         
   1   7   5        225.56        239.13         7.31 o                         
   2   7   5       7208.65       7733.88       142.14 o                         
   3   7   5      12556.55      12608.58       246.91 o                         
   4   7   5       8175.85       8406.84       219.36 o                         
   5   7   5        810.86        843.60        25.42 o                         
   6   7   5        616.38        627.92        24.33 o                         
   7   7   5       2881.86       3153.51       171.16 o                         
   8   7   5       3322.75       3472.19       109.58 o                         
   9   7   5       4122.89       3985.56       152.44 o                         
  10   7   5       2033.51       2096.74        78.04 o                         
  11   7   5          0.05          5.86         7.82 o                         
  -8   8   5        205.04        240.98        15.14 o                         
  -7   8   5       1657.41       1753.78        93.38 o                         
  -6   8   5       5372.16       5077.67       134.82 o                         
  -5   8   5       2903.56       2721.10       112.44 o                         
  -4   8   5       1437.28       1396.93        39.78 o                         
  -3   8   5         82.41         92.47         8.45 o                         
  -2   8   5        925.04        929.65        28.31 o                         
  -1   8   5       6792.98       7003.94       164.11 o                         
   0   8   5       8016.55       7949.17       185.37 o                         
   1   8   5       1541.95       1563.02        42.63 o                         
   2   8   5         58.07         74.91         4.79 o                         
   3   8   5        658.98        678.07        18.10 o                         
   4   8   5       2103.48       2107.94        57.64 o                         
   5   8   5       9926.66       9808.85       255.93 o                         
   6   8   5       2392.22       2423.27        66.29 o                         
   7   8   5        125.08        113.88        11.85 o                         
   8   8   5        150.74        152.79        13.32 o                         
   9   8   5        728.52        716.53        27.98 o                         
  10   8   5       3690.88       3502.24       110.91 o                         
  -7   9   5        323.97        280.27        20.20 o                         
  -6   9   5        924.64        967.03        29.26 o                         
  -5   9   5       3065.78       3122.99       135.43 o                         
  -4   9   5       2902.44       2728.44       108.06 o                         
  -3   9   5       3959.40       3943.54       150.02 o                         
  -2   9   5        994.24       1002.98        80.38 o                         
  -1   9   5        126.32        129.87         7.23 o                         
   0   9   5       1034.69       1018.33        26.17 o                         
   1   9   5       5784.59       5818.90       136.50 o                         
   2   9   5       7234.24       7157.19       166.91 o                         
   3   9   5       2247.01       2503.33       133.58 o                         
   4   9   5        330.42        317.38        11.69 o                         
   5   9   5       1459.52       1478.16        48.41 o                         
   6   9   5       6030.38       5925.30       156.64 o                         
   7   9   5       4065.29       4168.88       129.38 o                         
   8   9   5        899.59        940.23        34.28 o                         
   9   9   5         34.85         43.90         7.83 o                         
  -6  10   5       3928.45       3829.19       148.17 o                         
  -5  10   5         51.14         42.38         9.15 o                         
  -4  10   5       1517.43       1544.38        91.76 o                         
  -3  10   5       3494.32       3575.66       137.48 o                         
  -2  10   5       2274.88       2261.57        88.93 o                         
  -1  10   5       6294.80       6056.21       159.10 o                         
   0  10   5        788.41        805.01        21.65 o                         
   1  10   5        388.00        375.01        12.15 o                         
   2  10   5       2459.55       2488.62        78.38 o                         
   3  10   5       1298.51       1323.22        54.40 o                         
   4  10   5       3263.81       3370.49       129.20 o                         
   5  10   5       2385.74       2425.18        65.97 o                         
   6  10   5        105.07        103.24         7.24 o                         
   7  10   5       1335.07       1388.04        47.17 o                         
   8  10   5       1674.89       1685.17        56.45 o                         
  -5  11   5       3566.05       3520.86       137.35 o                         
  -4  11   5       1563.86       1629.20        68.22 o                         
  -3  11   5         24.84         22.25        11.55 o                         
  -2  11   5        685.37        661.93        35.31 o                         
  -1  11   5       2257.72       2286.17        90.07 o                         
   0  11   5       4002.08       3911.73        94.11 o                         
   1  11   5       3364.56       3323.70       103.00 o                         
   2  11   5        412.30        410.89        39.05 o                         
   3  11   5        283.55        264.59        21.64 o                         
   4  11   5       1164.46       1145.79        49.21 o                         
   5  11   5       2648.31       2802.84       118.61 o                         
   6  11   5       3602.00       3586.56       111.93 o                         
   7  11   5       1052.74       1127.39        63.78 o                         
  -4  12   5       3303.66       3202.78       125.63 o                         
  -3  12   5       2436.32       2397.64        95.95 o                         
  -2  12   5        551.32        598.42        43.93 o                         
  -1  12   5        210.27        207.08        18.07 o                         
   0  12   5        148.67        151.97        12.07 o                         
   1  12   5       1889.93       1894.14        61.53 o                         
   2  12   5       2800.00       3019.95       117.10 o                         
   3  12   5       1614.27       1685.11        69.00 o                         
   4  12   5        217.19        222.70        17.55 o                         
   5  12   5        168.75        185.29        16.99 o                         
   6  12   5        445.56        403.18        33.84 o                         
  -1  13   5       2350.63       2419.15       102.18 o                         
   0  13   5        972.50        889.70        73.62 o                         
   1  13   5         40.62         54.28         9.98 o                         
   2  13   5        208.22        191.66        21.48 o                         
   3  13   5       1451.14       1492.45        63.00 o                         
  -1 -11   6        814.44        784.33        47.86 o                         
   0 -11   6         33.73         39.78         6.41 o                         
   1 -11   6       1694.13       1704.62        57.92 o                         
   2 -11   6       3558.83       3600.61       115.46 o                         
   3 -11   6       1925.11       2020.72        89.73 o                         
   4 -11   6        684.61        675.20        28.97 o                         
   5 -11   6        174.96        163.70        13.44 o                         
  -4 -10   6        183.66        196.11        14.47 o                         
  -3 -10   6        695.82        721.84        39.06 o                         
  -2 -10   6       1057.36       1057.62        37.98 o                         
  -1 -10   6       2011.95       1899.53        66.93 o                         
   0 -10   6       3447.58       3614.65       116.59 o                         
   1 -10   6       1700.32       1840.52        61.37 o                         
   2 -10   6        191.81        208.34        11.60 o                         
   3 -10   6       2272.59       2166.34        61.80 o                         
   4 -10   6       4036.82       4003.01       200.78 o                         
   5 -10   6       1918.40       1976.49        66.37 o                         
   6 -10   6        681.42        688.61        28.99 o                         
   7 -10   6        260.13        221.29        19.35 o                         
  -5  -9   6       1327.84       1285.09        54.41 o                         
  -4  -9   6       4097.54       4035.75       126.11 o                         
  -3  -9   6       2138.19       2261.77        73.70 o                         
  -2  -9   6         17.12         19.74         5.90 o                         
  -1  -9   6        749.19        738.05        23.30 o                         
   0  -9   6       2273.22       2321.41        57.59 o                         
   1  -9   6       3862.36       3899.45       105.18 o                         
   2  -9   6       3635.12       3632.79        87.30 o                         
   3  -9   6       1459.72       1461.85        46.09 o                         
   4  -9   6        251.20        280.32        12.63 o                         
   5  -9   6       2609.10       2573.16        91.26 o                         
   6  -9   6       4296.54       4288.77       134.17 o                         
   7  -9   6       2263.82       2240.69        65.63 o                         
   8  -9   6       1640.63       1591.46        47.58 o                         
  -6  -8   6         98.55        110.96        10.19 o                         
  -5  -8   6         30.07         22.35         6.67 o                         
  -4  -8   6        476.63        451.24        25.38 o                         
  -3  -8   6       2722.71       2740.82       100.66 o                         
  -2  -8   6       5971.65       5711.62       134.99 o                         
  -1  -8   6       1109.23       1095.35        29.43 o                         
   0  -8   6          7.41         13.12         3.64 o                         
   1  -8   6        642.84        633.07        20.35 o                         
   2  -8   6       1612.35       1651.71        47.10 o                         
   3  -8   6       7721.89       8165.03       213.83 o                         
   4  -8   6       2997.42       3157.65        92.15 o                         
   5  -8   6         94.00         93.68         7.62 o                         
   6  -8   6        680.07        689.03        20.77 o                         
   7  -8   6       1260.09       1273.97        39.09 o                         
   8  -8   6       1564.90       1607.83        47.65 o                         
   9  -8   6       2984.96       3256.46       136.25 o                         
  -7  -7   6       1962.04       1874.73        62.24 o                         
  -6  -7   6       2548.34       2452.48        78.93 o                         
  -5  -7   6       1154.63       1189.47        35.35 o                         
  -4  -7   6        495.43        518.21        16.08 o                         
  -3  -7   6        141.66        124.87         8.24 o                         
  -2  -7   6       1821.60       1779.75        50.45 o                         
  -1  -7   6       5895.08       5573.41       133.17 o                         
   0  -7   6       3265.81       3376.54        91.23 o                         
   1  -7   6       1822.20       1769.50        40.42 o                         
   2  -7   6         92.58         85.46         5.80 o                         
   3  -7   6        586.26        619.07        25.92 o                         
   4  -7   6       4315.21       4286.86       131.61 o                         
   5  -7   6       6209.32       6015.31       142.37 o                         
   6  -7   6       3437.38       3531.29        85.80 o                         
   7  -7   6         23.79         23.76         6.57 o                         
   8  -7   6        366.70        337.95        15.53 o                         
   9  -7   6        965.77        981.72        42.66 o                         
  10  -7   6       2894.40       2934.01        82.95 o                         
  -8  -6   6       2616.99       2624.94       105.15 o                         
  -7  -6   6        151.74        118.77        11.16 o                         
  -6  -6   6        669.54        673.51        29.70 o                         
  -5  -6   6       2502.77       2388.45        58.39 o                         
  -4  -6   6       2542.02       2558.52        61.95 o                         
  -3  -6   6       3388.04       3582.37        85.80 o                         
  -2  -6   6       1882.31       1896.68        42.90 o                         
  -1  -6   6        566.70        544.90        13.53 o                         
   0  -6   6       2093.95       2211.51        45.64 o                         
   1  -6   6       2750.40       2750.31        60.60 o                         
   2  -6   6       1515.10       1490.43        41.63 o                         
   3  -6   6       3446.08       3440.17       131.73 o                         
   4  -6   6         18.05         23.24         4.37 o                         
   5  -6   6        724.86        752.77        36.25 o                         
   6  -6   6       3599.41       3583.28        86.57 o                         
   7  -6   6       4885.53       5169.30       199.28 o                         
   8  -6   6       1470.21       1562.37        74.19 o                         
   9  -6   6         19.08         18.46         6.12 o                         
  10  -6   6         60.47         65.11         8.00 o                         
  11  -6   6       1289.46       1370.28        48.45 o                         
  -8  -5   6       2452.26       2584.20       200.12 o                         
  -7  -5   6       5010.73       4554.99       245.60 o                         
  -6  -5   6       2045.41       2031.51        45.73 o                         
  -5  -5   6         31.66         43.69         5.10 o                         
  -4  -5   6       1252.35       1217.93        28.55 o                         
  -3  -5   6       2038.00       2132.29        51.91 o                         
  -2  -5   6       5939.08       5770.20       135.63 o                         
  -1  -5   6       9528.50       9681.99       291.01 o                         
   0  -5   6       2235.39       2193.70        45.19 o                         
   1  -5   6        163.83        165.06         6.24 o                         
   2  -5   6       3037.28       3158.52        64.28 o                         
   3  -5   6       6674.56       6974.20       129.00 o                         
   4  -5   6       3876.64       3710.83        71.95 o                         
   5  -5   6       3546.52       3396.57        81.75 o                         
   6  -5   6        360.55        319.72        10.69 o                         
   7  -5   6       2220.12       2167.36       109.91 o                         
   8  -5   6       6537.08       6597.81       190.79 o                         
   9  -5   6       2456.92       2580.50        72.25 o                         
  10  -5   6       1392.57       1449.55        51.33 o                         
  11  -5   6        162.38        159.88        18.04 o                         
  -9  -4   6        454.97        417.52        24.38 o                         
  -8  -4   6          5.22          7.10         6.18 o                         
  -7  -4   6        670.60        666.20        21.69 o                         
  -6  -4   6       3214.45       3071.28        82.14 o                         
  -5  -4   6       9445.55       9466.84       244.49 o                         
  -4  -4   6       2141.03       2242.61        54.34 o                         
  -3  -4   6         15.56         20.11         3.38 o                         
  -2  -4   6       1065.51       1096.61        23.61 o                         
  -1  -4   6       5254.04       5157.82        95.66 o                         
   0  -4   6      10341.09      10472.87       192.26 o                         
   1  -4   6       9172.05       8918.92       175.72 o                         
   2  -4   6       1938.46       1939.96        40.30 o                         
   3  -4   6       1611.39       1691.71        33.47 o                         
   4  -4   6       2704.08       2678.53        55.02 o                         
   5  -4   6       3775.71       3658.39        79.86 o                         
   6  -4   6       5920.09       5996.73       140.21 o                         
   7  -4   6       6096.21       6132.01       132.69 o                         
   8  -4   6         35.85         39.36         5.91 o                         
   9  -4   6       2715.63       2821.02        78.25 o                         
  10  -4   6       3030.95       3315.07       150.44 o                         
  11  -4   6       2810.88       2869.25        93.42 o                         
  12  -4   6       1178.97       1227.96        56.33 o                         
  -9  -3   6       2187.14       2275.03       105.11 o                         
  -8  -3   6       1857.30       1753.69        66.79 o                         
  -7  -3   6       1591.13       1629.50        54.28 o                         
  -6  -3   6         33.72         31.04         3.89 o                         
  -5  -3   6       2369.51       2451.92        73.41 o                         
  -4  -3   6       9751.97      10085.87       233.30 o                         
  -3  -3   6       8208.77       7936.04       169.18 o                         
  -2  -3   6       1898.21       1919.18        37.13 o                         
  -1  -3   6          6.66         12.46         2.03 o                         
   0  -3   6        963.15        921.95        19.27 o                         
   1  -3   6      13006.10      13338.48       274.59 o                         
   2  -3   6      18967.96      18453.14       337.58 o                         
   3  -3   6      12705.11      12861.70       251.82 o                         
   4  -3   6        659.64        669.74        14.70 o                         
   5  -3   6        646.89        645.87        14.52 o                         
   6  -3   6       3423.83       3500.50        84.33 o                         
   7  -3   6       5869.97       5580.53       120.88 o                         
   8  -3   6       7323.65       7111.83       216.93 o                         
   9  -3   6       1886.03       1910.72       114.19 o                         
  10  -3   6          1.02          2.84         5.09 o                         
  11  -3   6        903.50        927.65        35.25 o                         
  12  -3   6       1403.00       1330.14        41.24 o                         
  -9  -2   6        794.07        739.11        29.14 o                         
  -8  -2   6       2176.23       2137.34        69.62 o                         
  -7  -2   6       2128.53       2172.24        70.06 o                         
  -6  -2   6       3630.17       3683.73       140.35 o                         
  -5  -2   6       3549.00       3387.24        81.40 o                         
  -4  -2   6          6.87         11.80         3.64 o                         
  -3  -2   6       5831.33       5924.06       126.80 o                         
  -2  -2   6       8773.87       8627.23       169.35 o                         
  -1  -2   6       9252.65       9190.06       180.37 o                         
   0  -2   6       2130.31       2046.35        45.12 o                         
   1  -2   6        310.74        344.68         8.25 o                         
   2  -2   6       3617.68       3783.47        81.65 o                         
   3  -2   6      15607.64      15638.31       305.67 o                         
   4  -2   6       6462.93       5961.42       135.82 o                         
   5  -2   6       4271.09       4367.11        81.83 o                         
   6  -2   6        418.56        435.63        13.67 o                         
   7  -2   6        118.52        125.04         9.39 o                         
   8  -2   6       3723.25       4007.39       164.68 o                         
   9  -2   6       3676.89       3584.67        97.21 o                         
  10  -2   6       5916.73       6077.32       186.49 o                         
  11  -2   6       1044.51       1065.51        60.33 o                         
  12  -2   6         38.26         41.07         7.12 o                         
 -10  -1   6       2707.61       2651.36        85.88 o                         
  -9  -1   6       1169.31       1221.94        43.02 o                         
  -8  -1   6          9.38          9.62         7.45 o                         
  -7  -1   6        937.44        979.77        43.13 o                         
  -6  -1   6       3459.29       3539.59        94.97 o                         
  -5  -1   6       6473.33       6253.27       164.57 o                         
  -4  -1   6       5978.36       6143.99       131.79 o                         
  -3  -1   6       1932.86       1896.31        42.31 o                         
  -2  -1   6          3.94         11.34         2.42 o                         
  -1  -1   6       4262.00       4192.56       103.23 o                         
   0  -1   6       5651.06       5269.61        97.36 o                         
   1  -1   6      11598.19      11742.98       216.03 o                         
   2  -1   6       6860.54       7085.15       130.58 o                         
   3  -1   6        601.24        604.32        13.85 o                         
   4  -1   6       2686.91       2570.63        48.88 o                         
   5  -1   6       9644.32       9709.32       178.50 o                         
   6  -1   6       9078.31       9522.67       187.28 o                         
   7  -1   6       1461.44       1473.63        31.74 o                         
   8  -1   6        431.36        490.75        41.81 o                         
   9  -1   6         63.51         73.40         6.88 o                         
  10  -1   6       2796.95       2888.38        95.25 o                         
  11  -1   6       3923.66       4024.91       109.86 o                         
  12  -1   6       1560.09       1471.61        44.33 o                         
  13  -1   6        332.37        289.19        15.51 o                         
 -10   0   6        543.83        586.58        25.63 o                         
  -9   0   6       3200.90       3207.23       101.80 o                         
  -8   0   6       2261.63       2227.22        71.29 o                         
  -7   0   6       1951.58       2036.20        56.65 o                         
  -6   0   6         14.62         25.72         4.36 o                         
  -5   0   6       1886.86       1995.19        49.51 o                         
  -4   0   6       3470.36       3458.21        82.43 o                         
  -3   0   6       9001.21       9541.58       313.34 o                         
  -2   0   6      11641.62      11896.14       293.22 o                         
  -1   0   6       1689.86       1648.80        36.66 o                         
   0   0   6       2766.40       2997.42        55.88 o                         
   1   0   6       3534.01       3404.08        72.97 o                         
   2   0   6       4551.46       4316.09        85.62 o                         
   3   0   6       6157.83       6033.88       111.50 o                         
   4   0   6       6972.64       7065.79       130.45 o                         
   5   0   6         37.22         55.95         3.46 o                         
   6   0   6       3149.97       3189.26        60.81 o                         
   7   0   6       3870.95       3761.86        82.05 o                         
   8   0   6       2761.00       2855.70        88.07 o                         
   9   0   6       2837.00       2862.11        78.34 o                         
  10   0   6       1304.06       1221.76        42.57 o                         
  11   0   6        671.44        731.08        25.38 o                         
  12   0   6       3786.08       3905.54       106.64 o                         
  13   0   6       2590.11       2739.12       109.94 o                         
 -10   1   6        699.03        591.91        89.16 o                         
  -9   1   6         73.22         68.24         6.57 o                         
  -8   1   6       1141.27       1147.92        40.83 o                         
  -7   1   6       3786.88       3798.36       117.02 o                         
  -6   1   6       3508.21       3551.74        94.83 o                         
  -5   1   6       1909.55       2015.51        55.59 o                         
  -4   1   6         75.64         80.11         4.45 o                         
  -3   1   6        204.81        216.10         7.03 o                         
  -2   1   6       5130.64       5085.52       150.31 o                         
  -1   1   6      15282.90      15093.28       318.32 o                         
   0   1   6      21476.52      21684.61       395.36 o                         
   1   1   6        581.64        548.21        11.51 o                         
   2   1   6        477.56        472.97        10.28 o                         
   3   1   6       2805.52       2627.32        52.88 o                         
   4   1   6      14321.00      14338.46       262.43 o                         
   5   1   6      18191.92      18631.04       365.38 o                         
   6   1   6       5258.11       5269.61       114.52 o                         
   7   1   6       1110.45       1109.55        26.50 o                         
   8   1   6       3178.64       3203.05        77.53 o                         
   9   1   6       3208.47       3111.14        76.39 o                         
  10   1   6       2135.32       2261.53        70.25 o                         
  11   1   6       1826.36       1905.16        54.70 o                         
  12   1   6        100.13         95.74         8.81 o                         
  13   1   6        755.85        759.92        26.83 o                         
 -10   2   6       1929.57       1991.42        83.63 o                         
  -9   2   6       3042.18       3096.97       122.07 o                         
  -8   2   6       2385.64       2440.19       108.72 o                         
  -7   2   6        119.97        131.75         7.59 o                         
  -6   2   6       5165.32       5357.24       240.97 o                         
  -5   2   6       7882.46       7986.08       240.21 o                         
  -4   2   6       2639.34       2817.91        61.54 o                         
  -3   2   6       1412.10       1442.26        35.37 o                         
  -2   2   6        472.73        467.04        17.83 o                         
  -1   2   6       2997.46       3053.91        72.12 o                         
   0   2   6      14906.59      14931.04       272.75 o                         
   1   2   6       7980.56       7730.73       141.90 o                         
   2   2   6       4619.76       4527.87        83.88 o                         
   3   2   6        293.80        293.64         7.21 o                         
   4   2   6        591.02        612.11        13.07 o                         
   5   2   6       6294.92       6020.98       111.45 o                         
   6   2   6      14793.19      14441.69       264.97 o                         
   7   2   6       8095.39       8153.30       174.45 o                         
   8   2   6       2592.51       2669.34        65.19 o                         
   9   2   6        115.54        127.16         7.57 o                         
  10   2   6       2678.70       2598.70       206.40 o                         
  11   2   6       3270.91       3325.87        90.90 o                         
  12   2   6       2813.11       2780.73        94.69 o                         
  13   2   6       1624.60       1665.73        49.84 o                         
 -10   3   6        605.12        395.37        40.02 o                         
  -9   3   6       2206.63       2223.43       125.28 o                         
  -8   3   6       3686.88       3776.66       145.65 o                         
  -7   3   6       3714.86       3820.96       147.37 o                         
  -6   3   6       3006.62       3162.37       141.23 o                         
  -5   3   6         36.25         56.26         7.35 o                         
  -4   3   6       4096.08       3961.21       138.13 o                         
  -3   3   6       7610.93       7417.78       197.45 o                         
  -2   3   6       9605.19       9378.21       183.75 o                         
  -1   3   6       2330.06       2338.34        46.87 o                         
   0   3   6       3888.83       4293.54        79.38 o                         
   1   3   6       6571.57       6742.95       124.06 o                         
   2   3   6      18901.81      19116.55       373.30 o                         
   3   3   6       9136.86       9040.66       166.13 o                         
   4   3   6       1691.36       1637.64        31.65 o                         
   5   3   6        691.18        738.59        15.69 o                         
   6   3   6       1326.41       1353.08        26.98 o                         
   7   3   6       4785.32       4856.03       128.61 o                         
   8   3   6       8403.95       8409.40       220.34 o                         
   9   3   6       4092.63       4052.37       108.56 o                         
  10   3   6        269.92        292.97        11.80 o                         
  11   3   6         75.40         80.55         7.77 o                         
  12   3   6        310.52        280.60        14.11 o                         
  -9   4   6         50.77         55.78        11.16 o                         
  -8   4   6        297.21        311.58        21.51 o                         
  -7   4   6       4541.97       4403.37       180.78 o                         
  -6   4   6       6768.80       6600.33       200.06 o                         
  -5   4   6       4863.66       4542.09       136.87 o                         
  -4   4   6        412.76        445.60        28.48 o                         
  -3   4   6        161.93        154.46         7.09 o                         
  -2   4   6      12122.60      12187.85       282.11 o                         
  -1   4   6       3547.22       3373.10        79.38 o                         
   0   4   6       5297.25       5201.88        95.70 o                         
   1   4   6       3815.76       3801.45        70.50 o                         
   2   4   6        327.00        365.57         8.28 o                         
   3   4   6       2928.50       2870.05        53.83 o                         
   4   4   6       6734.67       6696.12       123.73 o                         
   5   4   6       4021.05       3944.36        74.07 o                         
   6   4   6       5176.34       5171.61       111.50 o                         
   7   4   6        544.59        521.16        14.36 o                         
   8   4   6        332.43        344.76        11.80 o                         
   9   4   6       5108.11       4853.67       129.55 o                         
  10   4   6       4814.27       4727.21       126.21 o                         
  11   4   6       1308.87       1259.48        63.83 o                         
  12   4   6        454.71        418.92        17.26 o                         
  -9   5   6       2830.60       2714.57       108.71 o                         
  -8   5   6       1949.48       1968.42        77.33 o                         
  -7   5   6         18.78         30.22         6.80 o                         
  -6   5   6        376.67        384.31        17.89 o                         
  -5   5   6       3167.63       3136.91        83.45 o                         
  -4   5   6       8709.60       8769.09       203.91 o                         
  -3   5   6       8983.08       8813.95       186.95 o                         
  -2   5   6        628.16        642.85        15.67 o                         
  -1   5   6        513.01        514.14        12.78 o                         
   0   5   6       2365.51       2432.40        54.50 o                         
   1   5   6       7141.33       7159.92       152.06 o                         
   2   5   6      17572.76      17912.17       327.17 o                         
   3   5   6       2480.07       2441.01        46.09 o                         
   4   5   6        272.47        281.17         7.26 o                         
   5   5   6       1131.11       1118.08        22.49 o                         
   6   5   6       1288.62       1271.42        32.13 o                         
   7   5   6       3217.25       3226.88        85.89 o                         
   8   5   6       4816.07       4783.79       113.26 o                         
   9   5   6        631.86        610.21        17.98 o                         
  10   5   6        574.60        587.19        20.34 o                         
  11   5   6       2206.89       2131.04        69.06 o                         
  12   5   6        841.75        785.64        26.58 o                         
  -9   6   6       1264.26       1372.32        76.95 o                         
  -8   6   6       2569.56       2538.08        81.46 o                         
  -7   6   6       3225.67       3287.91       102.90 o                         
  -6   6   6       1142.70       1114.33        38.03 o                         
  -5   6   6        379.16        365.59        11.75 o                         
  -4   6   6       1505.12       1480.03        36.82 o                         
  -3   6   6       5652.74       5308.56       124.21 o                         
  -2   6   6      13561.56      13823.87       291.99 o                         
  -1   6   6       1931.14       2009.33        44.37 o                         
   0   6   6        460.42        477.32        11.00 o                         
   1   6   6        153.54        186.72         5.24 o                         
   2   6   6       4792.41       4893.01        90.63 o                         
   3   6   6      10305.31      10171.77       186.72 o                         
   4   6   6       8498.29       8474.81       155.97 o                         
   5   6   6       2328.11       2313.34        51.04 o                         
   6   6   6          3.78         11.30         3.70 o                         
   7   6   6       1334.35       1363.81        46.18 o                         
   8   6   6       2613.56       2686.82       107.91 o                         
   9   6   6       3374.65       3581.34       134.43 o                         
  10   6   6       3044.62       2988.16        95.13 o                         
  11   6   6         42.58         31.52         9.58 o                         
  -8   7   6         96.88        103.92        10.51 o                         
  -7   7   6       2192.62       1904.93        91.31 o                         
  -6   7   6       3648.65       3754.12       116.12 o                         
  -5   7   6       2519.57       2389.37        79.98 o                         
  -4   7   6       3729.46       3731.75       133.92 o                         
  -3   7   6        919.85        923.79        24.47 o                         
  -2   7   6       1640.55       1746.20        41.43 o                         
  -1   7   6       7977.02       7880.66       183.39 o                         
   0   7   6       8720.24       8736.72       160.61 o                         
   1   7   6       2816.72       2823.67        61.17 o                         
   2   7   6       2343.60       2434.00        49.17 o                         
   3   7   6        214.09        233.84         6.84 o                         
   4   7   6       4772.92       4826.51       113.65 o                         
   5   7   6      11286.17      11681.75       351.07 o                         
   6   7   6       1933.34       1937.65        61.87 o                         
   7   7   6       1082.36       1032.00        44.87 o                         
   8   7   6         69.25         78.06        13.80 o                         
   9   7   6        598.58        655.20        36.28 o                         
  10   7   6       2540.93       2646.85        98.02 o                         
  11   7   6       2607.34       2540.47       101.24 o                         
  -8   8   6       2255.66       2187.55       242.10 o                         
  -7   8   6        635.66        566.05        25.12 o                         
  -6   8   6        371.39        405.43        26.40 o                         
  -5   8   6       2407.12       2645.97       169.37 o                         
  -4   8   6       5214.46       5255.47       124.73 o                         
  -3   8   6       4827.65       4696.80       135.03 o                         
  -2   8   6       1648.31       1580.96        62.92 o                         
  -1   8   6        240.47        244.81         9.38 o                         
   0   8   6       4513.75       4704.26       123.69 o                         
   1   8   6       8490.38       8659.03       225.14 o                         
   2   8   6       6547.52       6477.41       165.23 o                         
   3   8   6       1459.66       1471.43        33.08 o                         
   4   8   6       1088.50       1128.37        32.56 o                         
   5   8   6        175.90        183.82         9.39 o                         
   6   8   6       5798.83       5635.09       171.78 o                         
   7   8   6       6082.93       6707.57       210.61 o                         
   8   8   6       1633.37       1663.16        55.35 o                         
   9   8   6        145.46        148.11        11.40 o                         
  10   8   6         33.64         43.03         7.76 o                         
  -7   9   6       2749.41       2663.29       124.98 o                         
  -6   9   6       3245.80       3151.21       163.60 o                         
  -5   9   6        196.28        210.95        12.06 o                         
  -4   9   6         83.91        111.63         8.29 o                         
  -3   9   6       2017.46       2069.91        82.02 o                         
  -2   9   6       2611.37       2584.93       100.32 o                         
  -1   9   6       6275.58       6421.14       195.10 o                         
   0   9   6       1679.34       1718.18        42.33 o                         
   1   9   6        106.70        124.84         7.10 o                         
   2   9   6       2321.99       2251.97        54.51 o                         
   3   9   6       3807.73       3507.06       131.93 o                         
   4   9   6       5048.03       5051.86       133.24 o                         
   5   9   6       3423.51       3496.95       139.47 o                         
   6   9   6          6.75         17.27         5.29 o                         
   7   9   6        736.15        770.44        28.74 o                         
   8   9   6       2584.82       2587.50        82.97 o                         
   9   9   6       2125.61       2133.11        85.47 o                         
  -6  10   6       2495.89       2446.36        97.98 o                         
  -5  10   6       3659.63       3911.80       150.93 o                         
  -4  10   6       1476.37       1408.06        63.46 o                         
  -3  10   6        135.67        131.61        14.46 o                         
  -2  10   6        498.23        494.28        25.42 o                         
  -1  10   6        657.47        651.05        23.72 o                         
   0  10   6       5381.00       5394.19       142.76 o                         
   1  10   6       4390.83       4543.39       120.61 o                         
   2  10   6        262.04        277.68        11.26 o                         
   3  10   6        163.74        170.30        18.06 o                         
   4  10   6        433.12        445.73        23.44 o                         
   5  10   6       3213.18       3244.95        87.18 o                         
   6  10   6       4689.66       4647.97       123.39 o                         
   7  10   6       1998.58       2056.90        66.97 o                         
   8  10   6         41.01         47.75        10.25 o                         
  -5  11   6        467.16        473.60        27.37 o                         
  -4  11   6       2211.22       2357.22        94.44 o                         
  -3  11   6       3224.02       3232.48       125.63 o                         
  -2  11   6       1553.30       1519.52        63.28 o                         
  -1  11   6        755.50        750.25        27.01 o                         
   0  11   6         71.31         72.67         8.59 o                         
   1  11   6       2116.25       2151.01        59.12 o                         
   2  11   6       2607.70       2579.66        90.09 o                         
   3  11   6       2133.37       2139.23        84.77 o                         
   4  11   6        528.75        565.06        28.61 o                         
   5  11   6         12.44          3.91         6.89 o                         
   6  11   6        399.06        384.90        17.38 o                         
   7  11   6       2586.07       2803.34       114.24 o                         
  -3  12   6        882.55        872.48        40.84 o                         
  -2  12   6       2399.85       2485.20        98.59 o                         
  -1  12   6       2430.29       2434.45        96.40 o                         
   0  12   6       2380.86       2351.15        75.51 o                         
   1  12   6        830.44        794.45        24.78 o                         
   2  12   6         62.25         70.57        10.05 o                         
   3  12   6       2311.70       2139.25        85.34 o                         
   4  12   6       3382.91       3484.73       134.71 o                         
   5  12   6       1507.73       1603.69       149.04 o                         
   6  12   6        237.73        229.09        18.37 o                         
   0  13   6       1834.37       1826.48       107.77 o                         
   1  13   6       2199.50       2309.06        94.41 o                         
   2  13   6        909.67        918.29        56.95 o                         
   0 -11   7       1704.84       1721.53        51.76 o                         
   1 -11   7       1185.12       1207.81        52.21 o                         
   2 -11   7          0.02         10.25         6.25 o                         
   3 -11   7        880.76        911.00        35.98 o                         
   4 -11   7       2260.28       2193.52        74.26 o                         
  -2 -10   7        295.27        291.54        27.34 o                         
  -1 -10   7        100.93        106.39         8.53 o                         
   0 -10   7       1361.88       1342.48        40.23 o                         
   1 -10   7       2032.02       2121.43        70.26 o                         
   2 -10   7       3868.74       4125.65       222.62 o                         
   3 -10   7       1246.36       1204.29        37.11 o                         
   4 -10   7         99.23         76.16         6.90 o                         
   5 -10   7        996.79        986.03        37.60 o                         
   6 -10   7       1438.74       1450.05        54.36 o                         
  -4  -9   7        258.69        261.39        18.96 o                         
  -3  -9   7       2159.60       2123.31        69.68 o                         
  -2  -9   7       4793.80       4473.39       179.62 o                         
  -1  -9   7       1948.78       1932.93        63.61 o                         
   0  -9   7         46.38         55.94         6.85 o                         
   1  -9   7        190.55        193.62        10.10 o                         
   2  -9   7        853.56        856.69        32.53 o                         
   3  -9   7       4219.77       4375.15       105.20 o                         
   4  -9   7       4204.09       4293.05       103.33 o                         
   5  -9   7        431.94        403.83        15.62 o                         
   6  -9   7        119.79        105.76         9.24 o                         
   7  -9   7       1076.76       1015.76        33.01 o                         
   8  -9   7       1338.73       1341.15        46.03 o                         
  -5  -8   7        926.24        907.75        41.16 o                         
  -4  -8   7        457.66        481.14        18.09 o                         
  -3  -8   7         17.55         22.40         4.75 o                         
  -2  -8   7       1106.29       1113.18        36.67 o                         
  -1  -8   7       4922.32       4965.46       132.19 o                         
   0  -8   7       4134.70       4263.33       161.98 o                         
   1  -8   7       1019.48        934.20        29.82 o                         
   2  -8   7        131.02        135.46         8.02 o                         
   3  -8   7         48.96         50.01         6.61 o                         
   4  -8   7       3557.69       3358.20       143.76 o                         
   5  -8   7       4847.35       4897.69       151.78 o                         
   6  -8   7       3152.23       3305.45       109.91 o                         
   7  -8   7        447.46        426.56        18.02 o                         
   8  -8   7          3.50          1.01         5.57 o                         
   9  -8   7        600.56        580.49        26.91 o                         
  -6  -7   7        103.64         87.44         9.11 o                         
  -5  -7   7       1048.51        987.99        30.86 o                         
  -4  -7   7       1506.54       1556.73        39.99 o                         
  -3  -7   7       1293.65       1342.41        35.23 o                         
  -2  -7   7       2513.74       2573.29        63.24 o                         
  -1  -7   7         24.53         24.94         4.55 o                         
   0  -7   7       1997.87       2052.17        46.98 o                         
   1  -7   7       5391.46       5497.91       162.69 o                         
   2  -7   7       2834.60       2986.89       106.60 o                         
   3  -7   7       3449.46       3475.73        94.07 o                         
   4  -7   7          7.54         12.48         4.46 o                         
   5  -7   7        948.11        947.49        29.99 o                         
   6  -7   7       4693.66       4542.99       141.64 o                         
   7  -7   7       6240.41       6463.82       171.93 o                         
   8  -7   7       2288.00       2345.47       116.11 o                         
   9  -7   7        228.56        232.14        14.11 o                         
  10  -7   7         84.58         86.71        11.31 o                         
  -7  -6   7       3629.23       3614.02       114.21 o                         
  -6  -6   7       2373.67       2287.15        73.82 o                         
  -5  -6   7        179.22        172.80        10.15 o                         
  -4  -6   7        524.41        533.32        15.19 o                         
  -3  -6   7       1778.21       1781.03        40.89 o                         
  -2  -6   7       4248.84       4159.79        90.57 o                         
  -1  -6   7       3333.48       3437.19        76.68 o                         
   0  -6   7        840.36        867.46        19.96 o                         
   1  -6   7         68.71         81.31         5.65 o                         
   2  -6   7       1358.57       1390.49        33.57 o                         
   3  -6   7       3413.04       3376.26        81.76 o                         
   4  -6   7       4870.26       5153.24       122.52 o                         
   5  -6   7       3055.25       3059.86        74.58 o                         
   6  -6   7       1139.56       1096.08        33.80 o                         
   7  -6   7       1381.51       1368.95        41.05 o                         
   8  -6   7       4997.92       5069.62       136.46 o                         
   9  -6   7       5462.98       5419.06       170.87 o                         
  10  -6   7       1503.70       1527.80        46.36 o                         
  11  -6   7        494.48        476.86        21.27 o                         
  -8  -5   7        148.45        176.50        23.59 o                         
  -7  -5   7        118.37        117.58        10.83 o                         
  -6  -5   7       2591.41       2578.51        82.91 o                         
  -5  -5   7       5645.12       5222.13       184.38 o                         
  -4  -5   7       2787.72       2787.49        61.58 o                         
  -3  -5   7        303.84        310.42         9.97 o                         
  -2  -5   7         13.11         24.76         3.99 o                         
  -1  -5   7       2659.48       2718.49        65.71 o                         
   0  -5   7       8787.75       8738.41       172.68 o                         
   1  -5   7       9452.30       9272.85       273.95 o                         
   2  -5   7       1498.87       1486.56        34.53 o                         
   3  -5   7        384.34        384.32        14.47 o                         
   4  -5   7       2547.71       2577.66        99.06 o                         
   5  -5   7       3396.02       3561.96       104.61 o                         
   6  -5   7       3665.73       3869.16       120.16 o                         
   7  -5   7       4637.29       4726.81       174.29 o                         
   8  -5   7          2.91         -1.34         5.82 o                         
   9  -5   7       2081.57       2172.12        84.18 o                         
  10  -5   7       2382.85       2468.49        70.48 o                         
  11  -5   7       2684.78       2648.67       100.61 o                         
  -8  -4   7       2308.30       2295.44        75.38 o                         
  -7  -4   7       1324.20       1330.61        57.28 o                         
  -6  -4   7         45.54         53.36         9.66 o                         
  -5  -4   7        575.53        579.72        26.44 o                         
  -4  -4   7       8528.21       8688.38       184.78 o                         
  -3  -4   7       7563.08       7623.71       162.80 o                         
  -2  -4   7       2120.35       2165.58        52.94 o                         
  -1  -4   7         99.86        106.19         4.96 o                         
   0  -4   7         24.90         32.51         3.04 o                         
   1  -4   7       2124.31       2171.13        44.95 o                         
   2  -4   7      10906.58      11188.28       205.66 o                         
   3  -4   7       8898.69       9149.65       246.03 o                         
   4  -4   7       1606.44       1676.62        39.75 o                         
   5  -4   7          5.90          9.52         3.62 o                         
   6  -4   7         76.49         87.88         8.36 o                         
   7  -4   7       4005.26       4135.64       158.99 o                         
   8  -4   7       6831.61       7125.53       189.01 o                         
   9  -4   7       2606.38       2561.59        71.90 o                         
  10  -4   7         83.85         88.07         9.19 o                         
  11  -4   7        975.45        973.98        54.96 o                         
  12  -4   7        775.19        752.30        47.51 o                         
  -8  -3   7       1623.70       1567.49        65.90 o                         
  -7  -3   7       1218.33       1294.77        45.38 o                         
  -6  -3   7       4321.29       4187.01       130.13 o                         
  -5  -3   7       3359.34       3288.51       126.32 o                         
  -4  -3   7        187.10        179.45        11.51 o                         
  -3  -3   7       4470.68       4305.55        92.82 o                         
  -2  -3   7       6435.81       6348.55       125.62 o                         
  -1  -3   7       8313.49       8426.71       184.96 o                         
   0  -3   7       2757.96       2631.26        53.42 o                         
   1  -3   7        431.12        418.65        10.10 o                         
   2  -3   7        826.88        838.93        18.84 o                         
   3  -3   7       8988.19       8913.51       175.74 o                         
   4  -3   7       5562.12       5532.27       110.34 o                         
   5  -3   7       5099.88       5048.77       101.01 o                         
   6  -3   7        113.12        113.30         7.32 o                         
   7  -3   7         99.26        102.60         8.08 o                         
   8  -3   7        538.75        598.91        21.15 o                         
   9  -3   7       2952.64       2967.04        94.19 o                         
  10  -3   7       4311.81       4543.50       159.32 o                         
  11  -3   7       1412.23       1435.14        65.83 o                         
  12  -3   7          3.54          5.72         6.33 o                         
  -9  -2   7       2381.11       2403.69        80.23 o                         
  -8  -2   7         42.47         43.00         8.98 o                         
  -7  -2   7        580.62        590.32        29.08 o                         
  -6  -2   7       2735.37       2778.45        88.11 o                         
  -5  -2   7       2324.29       2532.18        81.40 o                         
  -4  -2   7       7216.29       6815.62       446.62 o                         
  -3  -2   7       3405.87       3484.84        92.98 o                         
  -2  -2   7          5.16         10.88         3.82 o                         
  -1  -2   7       4450.68       4472.06        88.86 o                         
   0  -2   7       5771.96       5742.34       106.24 o                         
   1  -2   7       8173.55       8383.73       154.68 o                         
   2  -2   7       2801.19       2551.56        52.40 o                         
   3  -2   7        784.59        745.07        15.97 o                         
   4  -2   7        164.05        163.04         6.19 o                         
   5  -2   7       7156.49       6818.75       126.88 o                         
   6  -2   7       6385.70       6303.23       135.63 o                         
   7  -2   7       1297.45       1383.63        47.39 o                         
   8  -2   7       1830.54       1756.61        51.78 o                         
   9  -2   7         54.42         64.98         8.40 o                         
  10  -2   7       1644.63       1623.68        47.70 o                         
  11  -2   7       3771.76       3823.14       124.28 o                         
  12  -2   7       1374.12       1343.96        41.62 o                         
  -9  -1   7       1657.03       1675.11        72.19 o                         
  -8  -1   7       2456.35       2386.03        79.27 o                         
  -7  -1   7       2115.81       2136.64        69.31 o                         
  -6  -1   7        217.89        253.74        14.23 o                         
  -5  -1   7        447.54        449.46        17.71 o                         
  -4  -1   7       1613.56       1676.33        47.17 o                         
  -3  -1   7       7512.77       7352.68       171.98 o                         
  -2  -1   7       8215.65       8043.36       187.58 o                         
  -1  -1   7       2600.25       2597.61        57.10 o                         
   0  -1   7        123.59        112.41         4.53 o                         
   1  -1   7       5523.47       5393.85       106.77 o                         
   2  -1   7       8985.56       9006.80       165.65 o                         
   3  -1   7       9368.50       9291.71       216.19 o                         
   4  -1   7       4097.21       4021.35        75.45 o                         
   5  -1   7        500.45        538.19        15.76 o                         
   6  -1   7       4169.33       4251.12        80.04 o                         
   7  -1   7       6839.66       6660.90       157.92 o                         
   8  -1   7       2508.65       2687.21        73.74 o                         
   9  -1   7       3413.97       3328.75        90.74 o                         
  10  -1   7       1817.62       1836.80        52.91 o                         
  11  -1   7        171.72        194.04        11.84 o                         
  12  -1   7       2758.80       2831.75        79.39 o                         
  -9   0   7         31.76         35.38         7.59 o                         
  -8   0   7        534.70        527.28        22.49 o                         
  -7   0   7       4042.05       4208.84       130.96 o                         
  -6   0   7       6103.32       5954.25       157.24 o                         
  -5   0   7       2159.92       2222.38        73.32 o                         
  -4   0   7         45.04         39.90         4.65 o                         
  -3   0   7         65.60         77.54         5.87 o                         
  -2   0   7       2890.62       2836.47        68.01 o                         
  -1   0   7      14183.48      14520.64       307.03 o                         
   0   0   7      13311.20      13380.60       282.47 o                         
   1   0   7       1596.81       1532.82        29.59 o                         
   2   0   7       1093.93       1196.39        23.61 o                         
   3   0   7       2163.16       2168.14        47.82 o                         
   4   0   7       8429.32       8285.27       163.30 o                         
   5   0   7      16418.93      15682.93       287.45 o                         
   6   0   7       6589.36       6597.80       130.99 o                         
   7   0   7       2546.74       2538.57        57.54 o                         
   8   0   7        557.25        601.41        20.67 o                         
   9   0   7       1874.64       1940.84        54.95 o                         
  10   0   7       4665.77       4740.00       129.59 o                         
  11   0   7       3838.01       3697.28       103.01 o                         
  12   0   7        174.66        157.69        11.09 o                         
  13   0   7        223.88        186.86        22.22 o                         
  -9   1   7       1950.66       1975.09        98.89 o                         
  -8   1   7       1184.58       1263.48        37.21 o                         
  -7   1   7        399.67        400.75        17.66 o                         
  -6   1   7       2266.84       2271.95        72.28 o                         
  -5   1   7       5867.89       5928.97       155.94 o                         
  -4   1   7       4383.28       4458.66       136.48 o                         
  -3   1   7       4796.75       4710.07       114.84 o                         
  -2   1   7       3049.16       3081.85        73.39 o                         
  -1   1   7       2927.74       2937.26        79.72 o                         
   0   1   7       7114.25       6813.51       125.24 o                         
   1   1   7      21605.84      21391.08       389.97 o                         
   2   1   7       9916.42      10180.76       186.84 o                         
   3   1   7        811.94        776.21        16.17 o                         
   4   1   7        798.44        825.12        18.54 o                         
   5   1   7       2638.33       2649.18        50.96 o                         
   6   1   7      16832.10      16999.02       311.84 o                         
   7   1   7      12553.44      12885.27       274.34 o                         
   8   1   7       1093.20       1163.16        30.97 o                         
   9   1   7        154.34        151.40        10.19 o                         
  10   1   7       1043.10       1023.19        36.94 o                         
  11   1   7       1722.71       1707.98        49.82 o                         
  12   1   7       3553.05       3673.00       100.79 o                         
  13   1   7       1856.43       1734.98        66.44 o                         
  -9   2   7       1598.53       1610.29        68.68 o                         
  -8   2   7       2335.71       2198.59       138.56 o                         
  -7   2   7       6590.05       6786.29       178.46 o                         
  -6   2   7       2355.98       2389.78        88.07 o                         
  -5   2   7        388.18        352.76        12.60 o                         
  -4   2   7       7730.44       7695.93       256.49 o                         
  -3   2   7       2718.66       2624.90        61.58 o                         
  -2   2   7       5396.68       5520.56       118.93 o                         
  -1   2   7       6199.56       6129.00       130.89 o                         
   0   2   7       4511.27       4615.01        85.51 o                         
   1   2   7       2036.98       2090.07        42.46 o                         
   2   2   7       8347.90       8363.05       153.75 o                         
   3   2   7      10243.17      10012.60       183.98 o                         
   4   2   7       7653.44       7739.05       152.79 o                         
   5   2   7       2188.04       2175.95        44.91 o                         
   6   2   7         45.18         64.37         4.18 o                         
   7   2   7       4208.32       4200.23       130.00 o                         
   8   2   7       7212.64       7192.28       169.45 o                         
   9   2   7       3367.99       3412.35        92.82 o                         
  10   2   7       1188.76       1145.99        34.97 o                         
  11   2   7          6.92          6.25         5.24 o                         
  12   2   7        360.53        362.37        19.27 o                         
  -9   3   7         79.52         83.38        12.50 o                         
  -8   3   7        104.74        141.10        14.35 o                         
  -7   3   7       1459.43       1506.39        63.04 o                         
  -6   3   7       3152.34       3171.20       123.98 o                         
  -5   3   7       7011.92       6980.04       260.58 o                         
  -4   3   7       1759.41       1792.86       146.11 o                         
  -3   3   7        563.06        563.18        14.33 o                         
  -2   3   7       6807.10       6642.76       141.61 o                         
  -1   3   7       8731.44       9070.43       174.01 o                         
   0   3   7       4432.33       4568.75        90.22 o                         
   1   3   7       7930.58       8110.04       149.00 o                         
   2   3   7       1019.71       1069.00        21.19 o                         
   3   3   7       2430.76       2461.66        46.65 o                         
   4   3   7       9692.79       9769.76       179.96 o                         
   5   3   7       2634.02       2614.05        53.50 o                         
   6   3   7       7154.35       7024.92       136.48 o                         
   7   3   7       3179.42       3104.05        84.63 o                         
   8   3   7          8.95         14.52         4.02 o                         
   9   3   7       3625.93       3706.82        89.47 o                         
  10   3   7       4663.63       4794.63       128.53 o                         
  11   3   7       1529.03       1520.54        44.89 o                         
  12   3   7        704.82        666.00        23.73 o                         
  -9   4   7       3592.14       3557.49       150.50 o                         
  -8   4   7       1753.41       1856.87        95.99 o                         
  -7   4   7        174.53        156.16        18.39 o                         
  -6   4   7         67.18         80.11        10.63 o                         
  -5   4   7       1871.77       1809.28        72.59 o                         
  -4   4   7       5793.17       5797.48       176.72 o                         
  -3   4   7       5852.12       5993.97       315.32 o                         
  -2   4   7        220.75        228.23         7.27 o                         
  -1   4   7         62.26         72.06         4.10 o                         
   0   4   7        972.55        938.16        21.64 o                         
   1   4   7       2566.28       2464.55        46.39 o                         
   2   4   7       9917.94       9770.84       179.33 o                         
   3   4   7       5829.42       5853.71       108.33 o                         
   4   4   7        137.51        169.77         5.43 o                         
   5   4   7       1147.11       1136.38        22.96 o                         
   6   4   7       4191.81       4278.02        80.57 o                         
   7   4   7       3393.16       3516.84        94.08 o                         
   8   4   7       7238.43       7352.16       172.88 o                         
   9   4   7        135.49        165.84         9.34 o                         
  10   4   7        241.24        261.76        11.23 o                         
  11   4   7       1592.17       1677.72        48.91 o                         
  12   4   7       1203.23       1199.11        37.17 o                         
  -9   5   7        767.73        721.83        43.60 o                         
  -8   5   7       2610.46       2655.89       106.29 o                         
  -7   5   7       5321.23       5078.61       274.64 o                         
  -6   5   7       1402.75       1320.55        55.89 o                         
  -5   5   7       1625.46       1646.03        49.22 o                         
  -4   5   7         24.91         32.86         3.37 o                         
  -3   5   7       5268.01       5284.93       124.06 o                         
  -2   5   7      12186.82      12289.11       284.91 o                         
  -1   5   7       2236.90       2253.09        45.58 o                         
   0   5   7        798.60        803.77        16.28 o                         
   1   5   7         25.38         45.07         2.94 o                         
   2   5   7       2158.09       2204.21        44.72 o                         
   3   5   7       7504.92       7542.57       148.70 o                         
   4   5   7       6900.00       6940.81       137.15 o                         
   5   5   7       1862.31       1872.07        38.81 o                         
   6   5   7          5.12         16.85         3.83 o                         
   7   5   7        142.42        161.95         7.68 o                         
   8   5   7       3979.70       4011.28        95.80 o                         
   9   5   7       6220.58       6114.20       144.50 o                         
  10   5   7       4233.73       4341.99       116.64 o                         
  11   5   7         52.23         51.32         5.61 o                         
  12   5   7        559.47        569.13        44.58 o                         
  -8   6   7          3.40          7.63         8.43 o                         
  -7   6   7       1862.75       1776.01        92.10 o                         
  -6   6   7       2466.32       2643.81        83.54 o                         
  -5   6   7       4275.62       3971.63       202.24 o                         
  -4   6   7       6980.76       6609.14       154.92 o                         
  -3   6   7       3041.73       3006.18        71.66 o                         
  -2   6   7       1998.40       1869.99        50.44 o                         
  -1   6   7       5525.26       5625.21       150.22 o                         
   0   6   7       8115.39       8195.78       151.18 o                         
   1   6   7       2946.18       2941.95        58.96 o                         
   2   6   7       2633.50       2777.88        55.93 o                         
   3   6   7         89.97        105.80         4.33 o                         
   4   6   7       3899.86       3884.37        72.78 o                         
   5   6   7       5758.31       5681.34       121.97 o                         
   6   6   7       2746.72       2738.83        65.79 o                         
   7   6   7        811.13        825.41        22.13 o                         
   8   6   7         22.13         33.98         5.22 o                         
   9   6   7       1018.21        981.73        29.01 o                         
  10   6   7       1961.72       1958.95        65.00 o                         
  11   6   7       2894.23       2794.73        90.24 o                         
  -8   7   7       2839.33       2734.16       191.62 o                         
  -7   7   7       1080.43        946.68        46.65 o                         
  -6   7   7        550.49        573.17        49.04 o                         
  -5   7   7       2052.28       1984.91        60.56 o                         
  -4   7   7       3740.99       3905.30       106.16 o                         
  -3   7   7       7055.26       7029.32       183.89 o                         
  -2   7   7       5977.04       5954.29       139.76 o                         
  -1   7   7        419.61        398.21        13.16 o                         
   0   7   7       2883.69       2848.69        61.81 o                         
   1   7   7       7556.81       7563.12       139.28 o                         
   2   7   7       7047.04       6997.08       129.08 o                         
   3   7   7       4568.77       4704.02        93.92 o                         
   4   7   7       2625.08       2583.50        56.61 o                         
   5   7   7          6.77         11.99         2.68 o                         
   6   7   7       5314.71       5573.32       169.96 o                         
   7   7   7       3636.99       3700.81       116.45 o                         
   8   7   7       2706.83       2629.32        83.73 o                         
   9   7   7        641.64        659.01        26.61 o                         
  10   7   7         66.58         75.03        13.16 o                         
  11   7   7        566.43        557.81        27.56 o                         
  -7   8   7       3164.67       3123.58       120.45 o                         
  -6   8   7       2897.66       2655.00       171.65 o                         
  -5   8   7        500.81        478.54        17.24 o                         
  -4   8   7         86.51         87.66         6.15 o                         
  -3   8   7       1980.04       1932.41        52.91 o                         
  -2   8   7       4065.58       3985.28       105.50 o                         
  -1   8   7       7937.75       8089.03       212.50 o                         
   0   8   7       4442.14       4455.57        95.77 o                         
   1   8   7         81.36         90.22         4.79 o                         
   2   8   7       4522.27       4542.52        93.52 o                         
   3   8   7       4027.42       3991.92        86.19 o                         
   4   8   7       3929.98       4024.32        86.87 o                         
   5   8   7       3303.96       3290.97        88.10 o                         
   6   8   7        826.16        837.01        25.88 o                         
   7   8   7          5.75          1.70         4.98 o                         
   8   8   7       2495.45       2495.03        80.03 o                         
   9   8   7       2012.85       2020.16        66.44 o                         
  10   8   7       1094.29        980.80        44.63 o                         
  -6   9   7       2116.95       2140.60        86.19 o                         
  -5   9   7       3412.27       3093.14        83.92 o                         
  -4   9   7       2007.47       1945.28        61.95 o                         
  -3   9   7        302.57        299.87        15.78 o                         
  -2   9   7         22.81         33.90         7.58 o                         
  -1   9   7        396.23        409.71        21.61 o                         
   0   9   7       6243.97       6249.86       146.88 o                         
   1   9   7       7123.28       7213.95       168.63 o                         
   2   9   7       2169.55       2225.38        60.35 o                         
   3   9   7         92.66        101.03         7.37 o                         
   4   9   7       1050.01       1032.88        34.37 o                         
   5   9   7       4706.14       4682.66       124.30 o                         
   6   9   7       5841.74       5769.87       152.49 o                         
   7   9   7       2630.46       2643.93        84.15 o                         
   8   9   7        489.97        511.86        35.82 o                         
   9   9   7        168.26        173.88        12.34 o                         
  -5  10   7        266.03        251.54        29.29 o                         
  -4  10   7       2672.13       2661.30       105.02 o                         
  -3  10   7       2322.70       2350.32        92.95 o                         
  -2  10   7       1329.44       1376.64        57.41 o                         
  -1  10   7       1284.81       1235.55        51.66 o                         
   0  10   7         58.08         66.93         5.48 o                         
   1  10   7       2142.14       2119.48        57.63 o                         
   2  10   7       4102.70       4178.52       111.08 o                         
   3  10   7       2579.76       2641.37        71.15 o                         
   4  10   7        927.81        939.83        27.64 o                         
   5  10   7         14.26         18.10         5.32 o                         
   6  10   7        649.67        623.65        20.78 o                         
   7  10   7       2321.56       2281.67        73.62 o                         
   8  10   7       2760.42       2657.74        85.46 o                         
  -4  11   7        167.15        170.33        27.66 o                         
  -3  11   7        385.78        385.44        23.59 o                         
  -2  11   7       2952.80       2996.69       116.77 o                         
  -1  11   7       2160.53       2343.02        92.73 o                         
   0  11   7       3318.25       3229.55        86.66 o                         
   1  11   7       1241.83       1187.40        37.01 o                         
   2  11   7          6.06         17.03         4.37 o                         
   3  11   7       1520.03       1607.75        65.44 o                         
   4  11   7       3729.84       3869.22       148.18 o                         
   5  11   7       3303.73       3304.00       127.93 o                         
   6  11   7        464.80        466.80        19.67 o                         
   7  11   7         18.32         23.61         7.22 o                         
  -3  12   7        887.86        827.44        39.31 o                         
  -2  12   7         16.51         14.62         8.27 o                         
  -1  12   7        761.32        784.23        53.37 o                         
   0  12   7       1369.17       1376.22        46.15 o                         
   1  12   7       2596.54       2666.33       104.38 o                         
   2  12   7       1635.38       1651.31        67.36 o                         
   3  12   7       1094.84       1117.58        64.59 o                         
   4  12   7        351.78        348.76        21.54 o                         
   5  12   7       2099.46       2105.38       119.10 o                         
  -1 -10   8       1518.85       1618.99       122.43 o                         
   0 -10   8        299.68        315.55        15.12 o                         
   1 -10   8        126.13        115.78         9.90 o                         
   2 -10   8        592.12        646.29        26.59 o                         
   3 -10   8       1880.41       1955.80        56.63 o                         
   4 -10   8       2935.25       3021.79        84.04 o                         
   5 -10   8        315.09        294.01        20.24 o                         
  -3  -9   8        297.94        306.50        21.14 o                         
  -2  -9   8        297.56        314.20        14.94 o                         
  -1  -9   8       3976.21       3934.22       106.64 o                         
   0  -9   8       4494.34       4591.45       123.53 o                         
   1  -9   8       1008.43       1001.15        31.78 o                         
   2  -9   8        136.93        132.99        11.90 o                         
   3  -9   8          6.77         15.58         5.88 o                         
   4  -9   8       1006.19       1085.22        48.14 o                         
   5  -9   8       3308.74       3282.76        90.67 o                         
   6  -9   8       2537.30       2522.43        71.42 o                         
   7  -9   8        688.97        686.74        25.38 o                         
  -4  -8   8       1392.12       1314.50        39.48 o                         
  -3  -8   8       1435.33       1463.11        47.51 o                         
  -2  -8   8       2293.35       2382.38        76.95 o                         
  -1  -8   8        322.18        344.98        15.11 o                         
   0  -8   8       1000.66       1067.75        33.04 o                         
   1  -8   8       4080.98       4141.12       111.65 o                         
   2  -8   8       3273.08       3305.95        91.92 o                         
   3  -8   8       2286.74       2372.15        66.73 o                         
   4  -8   8        749.75        751.29        30.34 o                         
   5  -8   8        219.64        223.54        12.95 o                         
   6  -8   8       1993.79       1998.61        57.73 o                         
   7  -8   8       3027.32       2997.38        83.72 o                         
   8  -8   8       2314.11       2210.75        74.35 o                         
   9  -8   8        888.64        837.23        29.69 o                         
  -5  -7   8        528.47        553.89        34.35 o                         
  -4  -7   8          7.92         11.72         5.87 o                         
  -3  -7   8       1530.48       1541.59        47.48 o                         
  -2  -7   8       2781.52       2803.59        77.58 o                         
  -1  -7   8       5047.00       5130.18       136.87 o                         
   0  -7   8       4689.90       4724.79       126.29 o                         
   1  -7   8        305.03        318.82        14.07 o                         
   2  -7   8       3164.97       3333.09       205.17 o                         
   3  -7   8       3468.22       3695.36       125.80 o                         
   4  -7   8       4080.55       4133.04       200.55 o                         
   5  -7   8       3443.43       3599.95       114.27 o                         
   6  -7   8        900.50        902.18        58.48 o                         
   7  -7   8        251.12        235.59        13.15 o                         
   8  -7   8       1886.41       1880.46        55.34 o                         
   9  -7   8       2338.95       2309.56        66.50 o                         
  10  -7   8       1864.49       1838.45        80.67 o                         
  -6  -6   8       1483.48       1568.79        54.03 o                         
  -5  -6   8       2443.77       2526.47        69.91 o                         
  -4  -6   8       1628.74       1696.81        83.36 o                         
  -3  -6   8        321.03        320.44        13.56 o                         
  -2  -6   8        141.99        155.22         9.53 o                         
  -1  -6   8       1199.17       1185.58        40.35 o                         
   0  -6   8       3650.68       3597.69       111.77 o                         
   1  -6   8       5192.56       5001.66       280.91 o                         
   2  -6   8       4009.35       4123.22        98.98 o                         
   3  -6   8          2.28          7.93         4.62 o                         
   4  -6   8       1730.34       1770.22        50.66 o                         
   5  -6   8       3920.22       3920.21       106.56 o                         
   6  -6   8       5289.06       5387.28       145.96 o                         
   7  -6   8       3447.28       3337.14        91.78 o                         
   8  -6   8        289.43        323.57        15.54 o                         
   9  -6   8        589.69        604.92        23.00 o                         
  10  -6   8       1343.28       1436.48        44.21 o                         
  -7  -5   8       1288.74       1263.42        45.25 o                         
  -6  -5   8        542.56        588.24        25.07 o                         
  -5  -5   8         91.37         93.34         6.94 o                         
  -4  -5   8       3226.28       3407.65        91.94 o                         
  -3  -5   8       5191.53       4995.81       152.16 o                         
  -2  -5   8       1828.59       1780.43        51.56 o                         
  -1  -5   8        253.86        245.06         9.60 o                         
   0  -5   8        157.41        153.94         8.79 o                         
   1  -5   8       1181.55       1214.00        27.12 o                         
   2  -5   8      12792.46      12710.82       271.03 o                         
   3  -5   8       3779.65       3690.38        99.28 o                         
   4  -5   8        273.31        280.72        12.58 o                         
   5  -5   8          0.37         -1.20         4.52 o                         
   6  -5   8        401.31        431.59        16.98 o                         
   7  -5   8       4896.79       4902.77       200.52 o                         
   8  -5   8       3280.99       3352.77        92.29 o                         
   9  -5   8       1921.97       1979.88        65.71 o                         
  10  -5   8         10.00         13.53         6.54 o                         
  11  -5   8        238.85        226.94        17.91 o                         
  -7  -4   8       1344.76       1307.82        58.08 o                         
  -6  -4   8       3167.18       3138.45       170.83 o                         
  -5  -4   8       1011.02       1055.35        60.96 o                         
  -4  -4   8        601.78        575.65        44.48 o                         
  -3  -4   8        755.26        733.38        46.40 o                         
  -2  -4   8       4534.74       4318.53       102.32 o                         
  -1  -4   8       2702.11       2747.26        60.74 o                         
   0  -4   8        552.22        556.35        13.92 o                         
   1  -4   8       2219.54       2219.19        46.13 o                         
   2  -4   8        231.06        236.45         8.46 o                         
   3  -4   8       5361.85       5542.31       111.12 o                         
   4  -4   8       6231.54       6067.68       130.96 o                         
   5  -4   8       2812.02       2954.61        78.33 o                         
   6  -4   8        840.25        834.72        26.86 o                         
   7  -4   8         10.70         27.54         5.85 o                         
   8  -4   8       1602.55       1542.08        45.59 o                         
   9  -4   8       4059.14       4126.32       130.81 o                         
  10  -4   8       3540.50       3579.63        98.67 o                         
  11  -4   8       1181.91       1221.72        44.90 o                         
  -8  -3   8        329.78        345.68        22.31 o                         
  -7  -3   8         66.98         63.10         9.04 o                         
  -6  -3   8       1870.94       1872.59        76.49 o                         
  -5  -3   8       2738.83       2651.68       103.89 o                         
  -4  -3   8       7893.12       8113.47       302.00 o                         
  -3  -3   8       3526.79       3801.88       102.39 o                         
  -2  -3   8          6.00          9.44         2.77 o                         
  -1  -3   8       3050.27       3090.04        73.90 o                         
   0  -3   8       2308.66       2310.39        47.53 o                         
   1  -3   8       2177.97       2192.41        42.42 o                         
   2  -3   8       6484.31       6438.85       128.01 o                         
   3  -3   8       1889.02       1944.93        51.76 o                         
   4  -3   8         67.36         86.57         4.65 o                         
   5  -3   8       2644.65       2672.12        72.26 o                         
   6  -3   8       3787.88       3839.58       119.73 o                         
   7  -3   8       3980.38       3983.94       124.43 o                         
   8  -3   8        498.33        535.04        19.90 o                         
   9  -3   8          5.06          3.68         6.13 o                         
  10  -3   8       1302.47       1343.41        47.82 o                         
  11  -3   8       3665.34       3830.33       105.22 o                         
  12  -3   8       2279.93       2255.50        66.38 o                         
  -8  -2   8       2968.93       2995.86        96.24 o                         
  -7  -2   8       1502.67       1552.39        53.72 o                         
  -6  -2   8        426.20        464.53        20.46 o                         
  -5  -2   8        445.12        443.19        19.52 o                         
  -4  -2   8       1132.11       1168.86        40.14 o                         
  -3  -2   8       5291.27       5606.48       232.07 o                         
  -2  -2   8      10767.07      10452.30       243.87 o                         
  -1  -2   8       5471.02       5595.55       111.10 o                         
   0  -2   8        838.80        893.13        18.94 o                         
   1  -2   8       2634.98       2681.85        63.99 o                         
   2  -2   8       6867.66       7013.26       130.44 o                         
   3  -2   8       8234.00       8316.45       153.87 o                         
   4  -2   8       6868.00       6748.51       125.30 o                         
   5  -2   8       1758.36       1760.46        47.58 o                         
   6  -2   8        167.43        186.75        22.62 o                         
   7  -2   8       5256.30       5345.58       142.32 o                         
   8  -2   8       3430.28       3645.57        99.04 o                         
   9  -2   8       3468.91       3478.09       127.38 o                         
  10  -2   8       1693.37       1766.96        51.61 o                         
  11  -2   8          4.72          8.52         6.29 o                         
  12  -2   8       1809.59       1677.48        50.32 o                         
  -8  -1   8         90.89         82.81         9.40 o                         
  -7  -1   8       2133.12       2135.82        69.93 o                         
  -6  -1   8       7545.28       7380.15       224.88 o                         
  -5  -1   8       2980.60       2874.54        93.76 o                         
  -4  -1   8        616.08        664.42        21.38 o                         
  -3  -1   8         14.33         20.02         4.02 o                         
  -2  -1   8       2990.19       3248.74       118.50 o                         
  -1  -1   8      12348.21      11975.47       253.74 o                         
   0  -1   8      10646.63      10563.68       206.80 o                         
   1  -1   8       1595.51       1630.53        32.23 o                         
   2  -1   8          0.65          7.11         2.35 o                         
   3  -1   8        771.52        748.78        18.76 o                         
   4  -1   8       9174.22       9321.23       172.00 o                         
   5  -1   8      14730.86      14411.59       264.45 o                         
   6  -1   8       7291.40       7028.26       166.36 o                         
   7  -1   8        252.06        260.44        12.11 o                         
   8  -1   8         77.43         84.55         7.43 o                         
   9  -1   8       4144.94       4170.34       130.06 o                         
  10  -1   8       3208.53       3238.06       103.47 o                         
  11  -1   8       2991.12       2941.43        81.91 o                         
  12  -1   8        421.04        420.24        18.34 o                         
  -8   0   8       1347.43       1314.21        46.11 o                         
  -7   0   8        846.66        801.14        30.98 o                         
  -6   0   8        979.21       1053.51        36.94 o                         
  -5   0   8       4952.66       4905.67       149.98 o                         
  -4   0   8       5950.80       5859.33       154.93 o                         
  -3   0   8       3835.34       3902.48       104.47 o                         
  -2   0   8       3082.71       2936.25        91.30 o                         
  -1   0   8         64.10         89.57         5.08 o                         
   0   0   8      10673.96      10598.29       224.62 o                         
   1   0   8      19802.58      20294.71       370.77 o                         
   2   0   8       4945.98       4726.20        88.12 o                         
   3   0   8        548.97        534.48        12.12 o                         
   4   0   8          0.25          8.19         2.89 o                         
   5   0   8       1735.61       1733.72        36.63 o                         
   6   0   8       8395.92       8256.14       153.41 o                         
   7   0   8       9437.58       9362.96       219.68 o                         
   8   0   8       2228.59       2346.22        75.27 o                         
   9   0   8        930.70        980.02        30.64 o                         
  10   0   8         12.86         16.42         5.60 o                         
  11   0   8       1405.94       1399.70        42.33 o                         
  12   0   8       4332.51       4372.50       119.26 o                         
  -9   1   8        519.65        428.20        53.62 o                         
  -8   1   8       1765.77       1739.69        57.89 o                         
  -7   1   8       4396.15       4344.77       116.06 o                         
  -6   1   8       3287.49       3358.09       104.18 o                         
  -5   1   8        153.88        148.69         8.32 o                         
  -4   1   8       2173.50       2115.03        57.94 o                         
  -3   1   8       2237.66       2314.99        73.33 o                         
  -2   1   8       7865.33       7831.99       183.04 o                         
  -1   1   8       9000.69       8550.82       182.22 o                         
   0   1   8       4352.44       4486.23        83.33 o                         
   1   1   8       1305.93       1350.50        28.48 o                         
   2   1   8       4241.51       4090.88        76.37 o                         
   3   1   8       6847.71       6796.66       125.80 o                         
   4   1   8       5755.13       6060.15       130.03 o                         
   5   1   8       1511.46       1545.41        32.94 o                         
   6   1   8          0.92          6.38         2.92 o                         
   7   1   8       2352.84       2369.53        65.53 o                         
   8   1   8       4453.94       4583.36       122.75 o                         
   9   1   8       6009.73       6170.99       163.76 o                         
  10   1   8        548.29        568.29        20.56 o                         
  11   1   8          6.92          7.06         6.44 o                         
  12   1   8         58.20         65.95         7.93 o                         
  -9   2   8         20.85         24.73        14.97 o                         
  -8   2   8         64.59         70.29        11.73 o                         
  -7   2   8        724.16        780.56        30.08 o                         
  -6   2   8       4347.12       4296.90       114.46 o                         
  -5   2   8       6199.53       5854.32       178.32 o                         
  -4   2   8       1093.19       1086.02        31.33 o                         
  -3   2   8        168.79        165.25         7.88 o                         
  -2   2   8       1261.09       1229.07        35.55 o                         
  -1   2   8       5159.53       5224.94       122.88 o                         
   0   2   8       5530.86       5551.73       110.24 o                         
   1   2   8      15637.25      15715.91       287.72 o                         
   2   2   8        537.57        512.75        11.41 o                         
   3   2   8        321.08        279.02         8.09 o                         
   4   2   8       5835.42       5709.65       106.29 o                         
   5   2   8       3225.80       3177.30        60.65 o                         
   6   2   8       4362.49       4398.76        95.74 o                         
   7   2   8       1619.96       1633.61        41.50 o                         
   8   2   8        359.99        375.40        13.23 o                         
   9   2   8       1218.31       1215.28        38.09 o                         
  10   2   8       4046.08       4017.12       108.68 o                         
  11   2   8       2226.49       2152.48        61.29 o                         
  12   2   8       1247.81       1191.42        37.27 o                         
  -8   3   8       1237.05       1335.07        92.42 o                         
  -7   3   8        263.02        289.14        20.69 o                         
  -6   3   8          3.26         14.97        11.06 o                         
  -5   3   8        411.43        433.66        24.04 o                         
  -4   3   8       5025.63       5133.11       193.40 o                         
  -3   3   8       6534.34       6542.42       153.41 o                         
  -2   3   8       1664.54       1641.82        37.16 o                         
  -1   3   8          2.20         10.73         2.14 o                         
   0   3   8        546.16        553.86        13.86 o                         
   1   3   8       6034.83       6119.75       120.88 o                         
   2   3   8       8667.81       8505.57       167.51 o                         
   3   3   8      10434.13      10439.58       205.36 o                         
   4   3   8        636.80        659.06        15.49 o                         
   5   3   8       2990.72       2945.08        59.88 o                         
   6   3   8       4050.70       4012.20        95.90 o                         
   7   3   8       2583.06       2600.49        63.65 o                         
   8   3   8       5863.89       5871.88       139.12 o                         
   9   3   8        836.89        874.27        34.43 o                         
  10   3   8        218.63        250.53        12.71 o                         
  11   3   8       1692.43       1664.68        48.70 o                         
  12   3   8       1634.48       1666.69        49.14 o                         
  -8   4   8       2073.25       2090.26        85.93 o                         
  -7   4   8       4345.58       4290.59       165.09 o                         
  -6   4   8       1121.97       1168.75        71.43 o                         
  -5   4   8        972.09       1025.12        48.53 o                         
  -4   4   8          8.67         17.59         8.30 o                         
  -3   4   8       3780.39       3694.37       125.03 o                         
  -2   4   8       6441.74       6289.45       159.16 o                         
  -1   4   8       5716.15       6044.77       111.37 o                         
   0   4   8        646.03        633.61        14.22 o                         
   1   4   8        153.20        160.48         5.06 o                         
   2   4   8       1988.20       2078.33        39.79 o                         
   3   4   8       6428.28       6310.77       117.12 o                         
   4   4   8      14086.87      14130.19       299.46 o                         
   5   4   8       5495.27       5445.34       101.47 o                         
   6   4   8          9.32         15.19         3.61 o                         
   7   4   8        609.04        632.33        18.35 o                         
   8   4   8       3490.60       3493.13        84.37 o                         
   9   4   8       5727.72       5508.62       131.53 o                         
  10   4   8       4272.85       4376.33       118.00 o                         
  11   4   8        271.53        257.99        13.27 o                         
  12   4   8         68.02         72.89         7.77 o                         
  -8   5   8         75.24         76.23        12.82 o                         
  -7   5   8       1376.54       1357.92        58.89 o                         
  -6   5   8       2589.03       2726.27       107.56 o                         
  -5   5   8       3075.33       3101.24       153.10 o                         
  -4   5   8       4949.33       5209.75       200.12 o                         
  -3   5   8       1548.32       1511.91        41.32 o                         
  -2   5   8        719.75        739.75        22.00 o                         
  -1   5   8       3262.00       3246.58        65.29 o                         
   0   5   8       6140.98       6278.19       115.75 o                         
   1   5   8       6188.35       6304.20       116.50 o                         
   2   5   8       2294.39       2306.33        43.92 o                         
   3   5   8         59.80         83.66         4.26 o                         
   4   5   8       2619.83       2578.11        49.17 o                         
   5   5   8      10670.81      10568.73       208.24 o                         
   6   5   8       6341.90       6386.24       150.21 o                         
   7   5   8       1232.42       1230.31        31.86 o                         
   8   5   8         46.73         56.93         6.32 o                         
   9   5   8        977.99        923.91        28.29 o                         
  10   5   8       3131.16       3167.79        86.78 o                         
  11   5   8       3586.58       3487.33        95.66 o                         
  12   5   8       2140.74       2268.90        93.94 o                         
  -8   6   8       3305.11       3241.96       129.35 o                         
  -7   6   8       2461.74       2399.53        96.63 o                         
  -6   6   8         30.20         38.01         9.77 o                         
  -5   6   8       1194.39       1186.25        51.06 o                         
  -4   6   8       3046.41       3079.72       110.47 o                         
  -3   6   8      11117.63      10819.54       281.35 o                         
  -2   6   8       3821.34       3862.86       102.65 o                         
  -1   6   8        419.06        474.97        13.82 o                         
   0   6   8        922.26        890.42        19.43 o                         
   1   6   8       5589.00       5750.70       106.56 o                         
   2   6   8       5380.95       5370.12       119.55 o                         
   3   6   8       3380.18       3392.42        63.96 o                         
   4   6   8       2717.95       2702.23        55.04 o                         
   5   6   8        722.50        744.90        18.65 o                         
   6   6   8       4022.08       4022.74        95.72 o                         
   7   6   8       3610.90       3615.39        86.37 o                         
   8   6   8       3981.64       3989.22        95.30 o                         
   9   6   8       1140.12       1168.82        30.79 o                         
  10   6   8        218.10        200.87         9.56 o                         
  11   6   8        179.36        176.09        10.83 o                         
  -7   7   8       3862.09       3848.23       253.49 o                         
  -6   7   8       3619.27       3458.35       134.36 o                         
  -5   7   8        788.41        799.14        51.55 o                         
  -4   7   8         80.77         82.46         7.20 o                         
  -3   7   8       1151.03       1177.02        33.81 o                         
  -2   7   8       2599.24       2608.34        63.02 o                         
  -1   7   8       6131.62       6190.38       162.09 o                         
   0   7   8       5588.33       5594.81       110.78 o                         
   1   7   8        749.82        808.37        16.81 o                         
   2   7   8       1389.03       1403.84        29.58 o                         
   3   7   8       2968.24       2956.93        60.05 o                         
   4   7   8       3117.07       3197.38        64.70 o                         
   5   7   8       5122.21       5063.71       109.00 o                         
   6   7   8       2724.84       2627.70        63.43 o                         
   7   7   8         85.83         96.08         6.23 o                         
   8   7   8       2576.70       2549.36        81.47 o                         
   9   7   8       1585.73       1555.51        52.72 o                         
  10   7   8       1423.27       1488.52        51.28 o                         
  11   7   8       1199.48       1174.38        44.60 o                         
  -7   8   8         17.94         20.48         7.42 o                         
  -6   8   8       1531.99       1534.38       101.07 o                         
  -5   8   8       5805.23       5531.36       169.69 o                         
  -4   8   8       4362.97       4281.22       101.70 o                         
  -3   8   8       1430.75       1342.68        34.44 o                         
  -2   8   8         22.67         30.45         3.96 o                         
  -1   8   8        651.24        662.74        20.68 o                         
   0   8   8       3026.67       3119.81        73.88 o                         
   1   8   8       9037.74       9139.46       179.83 o                         
   2   8   8       2733.25       2788.41        61.15 o                         
   3   8   8         27.99         37.27         4.39 o                         
   4   8   8        257.30        267.48         8.78 o                         
   5   8   8         98.23        118.85         7.05 o                         
   6   8   8       4583.95       4515.02       143.28 o                         
   7   8   8       4610.04       4803.19       148.10 o                         
   8   8   8       1526.25       1546.20        52.09 o                         
   9   8   8         27.54         28.95         7.11 o                         
  10   8   8        787.58        841.70        33.70 o                         
  -6   9   8        892.45        979.99        47.98 o                         
  -5   9   8         26.89         37.18         6.57 o                         
  -4   9   8       2371.79       2462.43        78.42 o                         
  -3   9   8       3156.18       3194.91       103.63 o                         
  -2   9   8       3796.73       3678.85       141.71 o                         
  -1   9   8       1915.67       1869.13        74.43 o                         
   0   9   8        236.16        257.32        12.68 o                         
   1   9   8       1109.73       1157.37        29.36 o                         
   2   9   8       5275.32       5222.83       103.61 o                         
   3   9   8       6235.95       6138.76       144.26 o                         
   4   9   8       2284.66       2236.28        55.65 o                         
   5   9   8          6.79         11.03         5.07 o                         
   6   9   8        256.47        272.87        14.39 o                         
   7   9   8       2036.38       2077.07        67.37 o                         
   8   9   8       2671.82       2646.81        84.85 o                         
   9   9   8       1875.61       1877.39        62.92 o                         
  -5  10   8       2433.68       2188.24       156.36 o                         
  -4  10   8        549.64        543.03        28.59 o                         
  -3  10   8        645.63        605.44        30.18 o                         
  -2  10   8       2835.14       2870.86       111.70 o                         
  -1  10   8       2909.92       2956.05       114.47 o                         
   0  10   8       3186.25       3235.82        86.88 o                         
   1  10   8       1778.19       1818.22       104.66 o                         
   2  10   8         11.06         17.89         4.30 o                         
   3  10   8       1521.57       1547.54        50.44 o                         
   4  10   8       4591.34       4598.75        98.96 o                         
   5  10   8       2165.81       2154.29        59.35 o                         
   6  10   8       1567.84       1601.85        45.84 o                         
   7  10   8        480.95        479.57        20.71 o                         
   8  10   8        276.07        262.76        16.35 o                         
  -4  11   8       2877.08       2805.09       111.11 o                         
  -3  11   8       1206.86       1204.28        80.21 o                         
  -2  11   8        778.20        818.01        38.19 o                         
  -1  11   8       1138.78       1278.52        77.12 o                         
   0  11   8       3148.36       3207.82       120.66 o                         
   1  11   8       2969.90       2976.50        80.52 o                         
   2  11   8       1897.88       1916.30        53.31 o                         
   3  11   8       1759.92       1703.53        55.35 o                         
   4  11   8        418.10        382.07        22.33 o                         
   5  11   8       3271.28       3203.28        86.73 o                         
   6  11   8       2434.74       2494.34        79.73 o                         
   7  11   8       1505.79       1519.03        51.48 o                         
  -2  12   8       2896.89       2796.48       110.44 o                         
  -1  12   8       1114.92       1158.15        50.74 o                         
   0  12   8         63.53         68.05         7.16 o                         
   1  12   8        252.41        233.90        17.18 o                         
   2  12   8        661.07        600.99        57.38 o                         
   3  12   8       2814.83       2782.54       110.45 o                         
   4  12   8       3382.39       3407.67       132.06 o                         
   5  12   8        361.02        404.85        49.62 o                         
   2 -10   9        764.93        784.89        31.05 o                         
   3 -10   9          0.06          6.94         8.27 o                         
  -2  -9   9       2504.46       2483.24        70.03 o                         
  -1  -9   9        219.45        237.88        20.43 o                         
   0  -9   9        327.13        323.15        17.77 o                         
   1  -9   9       1680.39       1766.01        54.40 o                         
   2  -9   9       1522.16       1365.14        70.09 o                         
   3  -9   9       1781.59       1871.78        68.71 o                         
   4  -9   9        892.07        939.34        31.00 o                         
   5  -9   9          5.50         -1.46         6.22 o                         
   6  -9   9       1181.17       1238.03        39.01 o                         
  -3  -8   9        298.21        290.70        15.28 o                         
  -2  -8   9       1479.70       1504.91        44.55 o                         
  -1  -8   9       4804.89       5185.59       226.46 o                         
   0  -8   9       2638.68       2665.71       112.92 o                         
   1  -8   9        460.31        451.51        18.34 o                         
   2  -8   9        219.18        244.83        14.88 o                         
   3  -8   9       1356.46       1441.68        43.16 o                         
   4  -8   9       2130.36       2188.12        64.96 o                         
   5  -8   9       2182.62       2250.74        64.37 o                         
   6  -8   9        824.38        887.61        30.09 o                         
   7  -8   9         32.90         28.03         8.49 o                         
   8  -8   9        994.85       1023.27        39.56 o                         
  -4  -7   9       1698.27       1828.39        53.60 o                         
  -3  -7   9        705.79        722.62        27.10 o                         
  -2  -7   9          5.28         13.69         5.33 o                         
  -1  -7   9       1210.64       1258.00        52.55 o                         
   0  -7   9       3619.54       3722.52       101.03 o                         
   1  -7   9       4095.23       4352.71       171.97 o                         
   2  -7   9       4854.54       4673.04       169.23 o                         
   3  -7   9         18.00         33.49         7.56 o                         
   4  -7   9        838.65        819.25        31.66 o                         
   5  -7   9       1800.14       1731.95        50.75 o                         
   6  -7   9       2534.42       2435.32        69.94 o                         
   7  -7   9       3368.12       3326.85        92.39 o                         
   8  -7   9        250.30        258.76        14.88 o                         
   9  -7   9        328.34        314.48        17.58 o                         
  -5  -6   9        115.50         89.89        12.47 o                         
  -4  -6   9       1748.93       1744.40        86.54 o                         
  -3  -6   9       3241.00       3143.64        76.55 o                         
  -2  -6   9       1619.80       1598.55        41.19 o                         
  -1  -6   9        800.96        814.70        26.09 o                         
   0  -6   9         97.76        104.43         8.45 o                         
   1  -6   9        982.84        972.09        30.35 o                         
   2  -6   9       4629.20       4827.85       161.79 o                         
   3  -6   9       3624.57       3667.93       115.09 o                         
   4  -6   9       2423.36       2438.02        78.82 o                         
   5  -6   9        163.58        147.16        12.45 o                         
   6  -6   9        332.66        354.84        15.92 o                         
   7  -6   9       2043.38       2224.46        63.72 o                         
   8  -6   9       4172.40       4248.17       138.79 o                         
   9  -6   9       1461.82       1411.29        43.68 o                         
  10  -6   9        240.91        224.09        19.43 o                         
  -6  -5   9       1457.55       1436.37        60.66 o                         
  -5  -5   9       1488.92       1459.75        71.87 o                         
  -4  -5   9        586.87        519.63        18.57 o                         
  -3  -5   9        634.47        615.61        20.96 o                         
  -2  -5   9       3045.94       3252.84        90.83 o                         
  -1  -5   9       2676.48       2700.45        66.20 o                         
   0  -5   9       2774.06       2773.51        67.57 o                         
   1  -5   9        913.18        882.77        24.60 o                         
   2  -5   9         15.23         21.94         4.45 o                         
   3  -5   9       6959.92       7543.76       362.41 o                         
   4  -5   9       6185.09       6292.05       167.01 o                         
   5  -5   9       3040.90       2997.81        82.44 o                         
   6  -5   9       1300.86       1361.25        46.84 o                         
   7  -5   9        379.83        381.52        21.36 o                         
   8  -5   9       1218.40       1210.76        50.33 o                         
   9  -5   9       3697.06       3743.73       102.85 o                         
  10  -5   9       2822.89       2895.70        96.00 o                         
  11  -5   9       1296.64       1334.27        49.35 o                         
  -7  -4   9         61.48         62.98         9.53 o                         
  -6  -4   9        340.40        300.21        17.49 o                         
  -5  -4   9       1480.95       1533.44        67.53 o                         
  -4  -4   9       3883.50       3890.17       191.91 o                         
  -3  -4   9       3366.34       3592.43        97.91 o                         
  -2  -4   9        113.47        123.11         6.60 o                         
  -1  -4   9        586.17        595.11        18.41 o                         
   0  -4   9       2416.82       2451.62        60.13 o                         
   1  -4   9       2247.96       2269.74        56.23 o                         
   2  -4   9       4871.35       4937.91       125.52 o                         
   3  -4   9       1592.51       1559.53        40.36 o                         
   4  -4   9         27.78         34.34         6.63 o                         
   5  -4   9       2596.30       2618.40        72.60 o                         
   6  -4   9       5543.13       5514.22       162.23 o                         
   7  -4   9       3669.17       3732.36       135.67 o                         
   8  -4   9       2257.88       2478.10       157.95 o                         
   9  -4   9         67.61         66.70         8.20 o                         
  10  -4   9       1683.83       1752.17        52.94 o                         
  11  -4   9       3016.05       2823.57        92.86 o                         
  -7  -3   9       1716.51       1780.40        60.65 o                         
  -6  -3   9        887.31        866.78        33.04 o                         
  -5  -3   9         43.86         50.17        11.04 o                         
  -4  -3   9        488.30        476.44        20.96 o                         
  -3  -3   9       4455.37       4251.00       169.30 o                         
  -2  -3   9       7144.37       7362.37       224.19 o                         
  -1  -3   9       3869.44       4133.47       115.99 o                         
   0  -3   9        185.94        196.04         8.80 o                         
   1  -3   9        524.67        526.67        17.32 o                         
   2  -3   9       4296.43       4488.44        97.94 o                         
   3  -3   9       5916.46       5856.35       126.95 o                         
   4  -3   9       7462.90       7499.28       176.83 o                         
   5  -3   9       1538.18       1556.95        45.34 o                         
   6  -3   9        104.81        143.21         9.35 o                         
   7  -3   9       3808.56       3595.09        97.98 o                         
   8  -3   9       3412.70       3405.94       107.63 o                         
   9  -3   9       3670.96       3638.80       106.52 o                         
  10  -3   9       1700.80       1749.05        51.77 o                         
  11  -3   9         30.70         19.12         6.54 o                         
  12  -3   9        861.77        876.15        35.31 o                         
  -7  -2   9       2170.17       2178.44        72.12 o                         
  -6  -2   9       4270.26       4370.06       137.21 o                         
  -5  -2   9       2904.74       2874.47        91.68 o                         
  -4  -2   9       1573.46       1570.22        52.78 o                         
  -3  -2   9        212.83        229.44        16.19 o                         
  -2  -2   9       1233.22       1315.80        45.08 o                         
  -1  -2   9       5655.36       5618.75       132.36 o                         
   0  -2   9      10504.73      10530.55       224.17 o                         
   1  -2   9       3418.22       3376.03        73.74 o                         
   2  -2   9          8.71         18.28         5.93 o                         
   3  -2   9         89.96         90.54         5.30 o                         
   4  -2   9       3244.36       3268.36        88.02 o                         
   5  -2   9       4703.86       4855.62       130.51 o                         
   6  -2   9       6429.82       6698.46       177.14 o                         
   7  -2   9        952.54        953.21        41.27 o                         
   8  -2   9         21.46         25.88         5.80 o                         
   9  -2   9       2127.52       2076.93        84.17 o                         
  10  -2   9       3015.41       3012.33        97.19 o                         
  11  -2   9       2365.08       2387.18        68.20 o                         
  12  -2   9       1087.72       1055.27        39.97 o                         
  -8  -1   9       1830.00       1928.35        78.78 o                         
  -7  -1   9        973.13        932.84        35.30 o                         
  -6  -1   9        261.63        287.94        16.24 o                         
  -5  -1   9       4061.59       4097.30       127.68 o                         
  -4  -1   9       6308.12       6525.13       200.81 o                         
  -3  -1   9       3310.38       3323.38        90.21 o                         
  -2  -1   9       2401.59       2509.35        68.70 o                         
  -1  -1   9        390.73        402.62        13.68 o                         
   0  -1   9       3492.43       3525.54        95.33 o                         
   1  -1   9       9514.07       8883.58       163.74 o                         
   2  -1   9       9518.69       9593.88       176.61 o                         
   3  -1   9       1883.34       1859.90        36.45 o                         
   4  -1   9       1363.29       1380.20        35.24 o                         
   5  -1   9       1161.70       1189.18        35.54 o                         
   6  -1   9       4196.75       4263.15       114.98 o                         
   7  -1   9       5986.96       6104.15       161.85 o                         
   8  -1   9       1324.10       1369.95        40.75 o                         
   9  -1   9       1303.45       1280.34        45.44 o                         
  10  -1   9         37.07         36.49         6.56 o                         
  11  -1   9        971.81        899.67        30.09 o                         
  12  -1   9       2048.85       2033.12        59.41 o                         
  -8   0   9       1432.22       1432.07        60.56 o                         
  -7   0   9       3492.42       3369.72       106.94 o                         
  -6   0   9       2915.20       2979.42        94.98 o                         
  -5   0   9        365.93        348.34        19.07 o                         
  -4   0   9       1252.23       1290.94        37.63 o                         
  -3   0   9       3294.89       3415.58        91.71 o                         
  -2   0   9       4845.45       5104.85       156.31 o                         
  -1   0   9       3834.01       3862.55       103.75 o                         
   0   0   9       3065.38       3184.80        64.50 o                         
   1   0   9        150.53        186.10         6.00 o                         
   2   0   9       5232.34       5240.46       104.48 o                         
   3   0   9       2281.87       2127.43        41.28 o                         
   4   0   9       4738.62       4705.34        94.33 o                         
   5   0   9       2934.43       2947.00        60.51 o                         
   6   0   9        221.98        233.67        11.72 o                         
   7   0   9        454.22        474.40        22.77 o                         
   8   0   9       2006.46       1955.25        55.64 o                         
   9   0   9       4885.22       4979.70       178.62 o                         
  10   0   9       1439.33       1380.68        43.13 o                         
  11   0   9        309.45        259.77        13.83 o                         
  12   0   9          4.81          0.69         6.06 o                         
  -8   1   9         26.62         35.17         9.99 o                         
  -7   1   9        287.99        281.85        15.31 o                         
  -6   1   9       3003.46       3091.10        83.99 o                         
  -5   1   9       3260.33       3478.15       133.61 o                         
  -4   1   9       3565.39       3729.04       131.76 o                         
  -3   1   9        271.69        294.11        11.88 o                         
  -2   1   9       1245.99       1304.53        54.15 o                         
  -1   1   9       3779.00       3786.01        91.16 o                         
   0   1   9       7645.92       7758.47       153.36 o                         
   1   1   9      11177.17      11455.13       210.30 o                         
   2   1   9        925.04        880.40        18.33 o                         
   3   1   9        736.22        735.41        17.07 o                         
   4   1   9       3962.54       3972.52        74.82 o                         
   5   1   9       7676.42       7814.12       145.30 o                         
   6   1   9       4286.44       4205.78       100.93 o                         
   7   1   9       1529.74       1582.76        52.42 o                         
   8   1   9        323.21        302.37        13.38 o                         
   9   1   9        612.88        639.13        26.47 o                         
  10   1   9       3390.44       3443.28        94.41 o                         
  11   1   9       1768.74       1783.12        52.30 o                         
  12   1   9        811.54        861.91        29.31 o                         
  -8   2   9       1759.12       1794.94       107.71 o                         
  -7   2   9        701.79        674.70        26.33 o                         
  -6   2   9         20.56         29.12         5.78 o                         
  -5   2   9        955.04        985.80        31.18 o                         
  -4   2   9       4282.81       4342.99       115.33 o                         
  -3   2   9       5169.82       5274.99       139.22 o                         
  -2   2   9        947.88        964.67        32.40 o                         
  -1   2   9         39.61         50.49         4.49 o                         
   0   2   9        206.70        226.03         6.96 o                         
   1   2   9       2836.65       2849.64        54.05 o                         
   2   2   9       8927.66       9064.83       167.15 o                         
   3   2   9       8051.43       8031.30       148.60 o                         
   4   2   9       1174.33       1236.88        25.13 o                         
   5   2   9        705.28        683.42        17.68 o                         
   6   2   9       6069.05       5858.27       139.15 o                         
   7   2   9       4899.28       5002.85       132.93 o                         
   8   2   9       5109.90       5030.89       155.12 o                         
   9   2   9       2911.17       2938.45       102.68 o                         
  10   2   9          2.74          1.83         7.11 o                         
  11   2   9       1992.68       2116.19        78.56 o                         
  12   2   9       1829.01       1777.37        52.42 o                         
  -8   3   9       1691.07       1709.58        73.38 o                         
  -7   3   9       3755.66       3697.26       144.16 o                         
  -6   3   9       2177.53       2267.86        91.34 o                         
  -5   3   9        999.97       1069.77        48.98 o                         
  -4   3   9        999.45        984.79        28.88 o                         
  -3   3   9       1378.21       1347.45        51.55 o                         
  -2   3   9      15149.31      15153.36       410.13 o                         
  -1   3   9      10905.69      11135.83       289.16 o                         
   0   3   9       1178.42       1244.73        28.54 o                         
   1   3   9       1069.97       1152.78        23.36 o                         
   2   3   9       1034.50       1098.36        25.89 o                         
   3   3   9       9316.02       9442.40       186.16 o                         
   4   3   9      11237.66      11147.26       219.43 o                         
   5   3   9       5580.21       5512.97       110.37 o                         
   6   3   9        110.23        107.80         6.85 o                         
   7   3   9        803.92        795.63        22.47 o                         
   8   3   9       1669.76       1645.62        47.26 o                         
   9   3   9       5184.97       5261.25       140.74 o                         
  10   3   9       4468.33       4574.92       123.24 o                         
  11   3   9        998.76       1025.80        33.58 o                         
  12   3   9         10.39         10.43         6.14 o                         
  -8   4   9        148.37        138.59        17.27 o                         
  -7   4   9        561.20        584.70        31.96 o                         
  -6   4   9       3224.55       3221.89       126.09 o                         
  -5   4   9       3511.71       3602.56       139.21 o                         
  -4   4   9       2567.27       2562.24       141.88 o                         
  -3   4   9       1838.36       1789.77        72.02 o                         
  -2   4   9         12.23         19.73         3.99 o                         
  -1   4   9       3666.17       3641.11        78.76 o                         
   0   4   9       7308.56       7222.45       145.93 o                         
   1   4   9       6289.91       6494.16       120.22 o                         
   2   4   9       4289.67       4252.86        85.07 o                         
   3   4   9       1047.13       1081.68        25.37 o                         
   4   4   9        582.61        573.34        13.04 o                         
   5   4   9       8916.69       8741.93       162.32 o                         
   6   4   9       8660.47       8480.59       199.28 o                         
   7   4   9       4337.29       4245.17       101.43 o                         
   8   4   9         31.30         38.90         4.70 o                         
   9   4   9        524.14        473.91        17.84 o                         
  10   4   9       1917.00       1965.78        56.33 o                         
  11   4   9       3398.92       3363.14        92.44 o                         
  12   4   9       2073.35       2008.98       118.94 o                         
  -7   5   9       2750.53       2787.04       111.36 o                         
  -6   5   9         20.44         39.47        24.73 o                         
  -5   5   9       1011.84       1004.98        45.08 o                         
  -4   5   9       1928.25       2005.85        80.64 o                         
  -3   5   9       6381.38       6472.92       242.98 o                         
  -2   5   9       5868.70       5814.92       136.71 o                         
  -1   5   9       1975.96       1991.47        40.67 o                         
   0   5   9        917.32        949.68        21.30 o                         
   1   5   9       4137.55       4251.87        79.39 o                         
   2   5   9       5541.67       5617.97       111.59 o                         
   3   5   9       7368.19       7557.39       149.96 o                         
   4   5   9       2968.88       3002.70        57.22 o                         
   5   5   9        484.03        502.66        14.06 o                         
   6   5   9        504.75        507.81        15.82 o                         
   7   5   9       3501.57       3454.89        83.24 o                         
   8   5   9       3871.58       3894.07       104.94 o                         
   9   5   9       2097.92       2067.16        51.84 o                         
  10   5   9        480.51        479.12        16.86 o                         
  11   5   9         15.14          8.02         6.88 o                         
  -7   6   9       1365.56       1322.12        81.35 o                         
  -6   6   9       3795.89       3814.64       156.19 o                         
  -5   6   9       1538.88       1440.25        63.45 o                         
  -4   6   9        225.38        218.78        16.77 o                         
  -3   6   9       1185.77       1186.70        35.60 o                         
  -2   6   9        646.74        657.08        18.21 o                         
  -1   6   9       5759.31       5746.67       135.13 o                         
   0   6   9       3255.01       3351.22        67.61 o                         
   1   6   9        648.10        693.20        15.77 o                         
   2   6   9        453.84        440.70        10.42 o                         
   3   6   9       2097.49       2143.44        47.78 o                         
   4   6   9       3110.30       3017.84        61.58 o                         
   5   6   9       5582.98       5479.14       118.01 o                         
   6   6   9       3417.82       3286.23        79.70 o                         
   7   6   9        283.47        285.72        12.25 o                         
   8   6   9       2676.92       2617.89        64.04 o                         
   9   6   9       2361.89       2352.61        58.18 o                         
  10   6   9       1427.50       1423.66        42.01 o                         
  11   6   9       1567.49       1585.18        47.01 o                         
  -6   7   9        688.64        720.64        36.05 o                         
  -5   7   9       4241.13       4201.03       161.17 o                         
  -4   7   9       4147.97       4144.27       128.08 o                         
  -3   7   9       1554.60       1576.66        45.06 o                         
  -2   7   9        280.95        269.53        10.32 o                         
  -1   7   9         68.96         73.41         5.64 o                         
   0   7   9       2150.72       2111.44        43.24 o                         
   1   7   9       8644.38       8733.99       172.30 o                         
   2   7   9       1911.83       1926.88        37.68 o                         
   3   7   9        164.00        180.89         6.60 o                         
   4   7   9         63.32         70.76         4.85 o                         
   5   7   9        592.60        625.40        18.48 o                         
   6   7   9       3269.40       3351.54        80.93 o                         
   7   7   9       4741.74       4669.50       110.91 o                         
   8   7   9       1432.84       1413.43        36.25 o                         
   9   7   9         46.68         52.02         4.81 o                         
  10   7   9        796.81        762.17        30.18 o                         
  11   7   9       1104.86        999.24        37.89 o                         
  -6   8   9       1260.41       1215.07        68.66 o                         
  -5   8   9         36.64         38.22         6.48 o                         
  -4   8   9       1762.66       1865.22        61.24 o                         
  -3   8   9       6062.51       5849.45       184.59 o                         
  -2   8   9       2104.03       2171.42        68.26 o                         
  -1   8   9       1884.45       1919.71        47.79 o                         
   0   8   9        742.83        763.84        20.96 o                         
   1   8   9        345.30        366.07        11.90 o                         
   2   8   9       4291.10       4362.90        87.18 o                         
   3   8   9       5697.60       5939.70       127.51 o                         
   4   8   9       1455.18       1510.62        35.26 o                         
   5   8   9         26.18         40.64         4.94 o                         
   6   8   9         90.39         85.94         6.36 o                         
   7   8   9       1192.35       1209.61        35.53 o                         
   8   8   9       4291.59       4256.65       132.64 o                         
   9   8   9       3057.77       3054.08        97.31 o                         
  10   8   9        120.91         86.90        12.67 o                         
  -5   9   9       4657.26       4639.10       143.75 o                         
  -4   9   9       1581.04       1480.82        81.86 o                         
  -3   9   9        415.76        434.01        16.25 o                         
  -2   9   9       2277.77       2280.40        72.39 o                         
  -1   9   9       4099.27       4100.30       126.03 o                         
   0   9   9       5054.64       4937.48       105.93 o                         
   1   9   9       3422.88       3413.29        74.16 o                         
   2   9   9         51.00         57.76         4.11 o                         
   3   9   9        748.56        762.54        19.13 o                         
   4   9   9       4691.95       4618.58        99.54 o                         
   5   9   9       3598.06       3547.08        77.35 o                         
   6   9   9       1622.64       1624.22        66.50 o                         
   7   9   9         92.84        108.02         9.46 o                         
   8   9   9         31.09         31.03         7.11 o                         
   9   9   9       1004.35       1065.57        47.49 o                         
  -4  10   9       2949.93       2813.16       110.73 o                         
  -3  10   9       2292.41       2253.14        89.91 o                         
  -2  10   9        885.87        916.41        56.62 o                         
  -1  10   9       1168.25       1154.01        49.69 o                         
   0  10   9       1801.70       1923.83        75.03 o                         
   1  10   9       3905.22       3786.40       117.09 o                         
   2  10   9       3655.82       3836.51       119.67 o                         
   3  10   9       3187.84       3226.24        70.39 o                         
   4  10   9         19.34         30.65         4.48 o                         
   5  10   9       2460.03       2423.64        66.64 o                         
   6  10   9       1900.38       1983.17        65.19 o                         
   7  10   9       2256.08       2298.08        74.37 o                         
   8  10   9       1966.34       2015.35        84.87 o                         
  -3  11   9       1868.30       1817.50        74.85 o                         
  -2  11   9       3310.31       3292.76       130.16 o                         
  -1  11   9       2821.90       2839.63       111.25 o                         
   0  11   9        281.60        293.59        14.40 o                         
   1  11   9        501.72        506.45        17.42 o                         
   2  11   9        952.54        985.23        35.55 o                         
   3  11   9       2006.44       1951.53        54.26 o                         
   4  11   9       4843.84       4611.45       142.08 o                         
   5  11   9       1070.69       1088.65        37.68 o                         
   6  11   9        111.50        107.51        12.37 o                         
   0  12   9       2769.60       2768.89       108.95 o                         
   1  12   9       1214.99       1203.12        82.05 o                         
   2  12   9        420.13        386.83        31.50 o                         
   3  12   9         38.40         51.89         7.17 o                         
   4  12   9       1561.86       1659.90        71.63 o                         
   0  -9  10       1794.82       1767.47        52.13 o                         
   1  -9  10         73.46         80.02         8.98 o                         
   2  -9  10        121.08        114.28        11.63 o                         
   3  -9  10        446.43        427.33        18.48 o                         
   4  -9  10       1096.42       1106.19        40.68 o                         
   5  -9  10       2624.73       2656.16        75.35 o                         
  -2  -8  10         17.60         24.79         6.62 o                         
  -1  -8  10        263.05        273.27        17.00 o                         
   0  -8  10       2047.77       2017.44        58.11 o                         
   1  -8  10       3113.04       3163.96        95.96 o                         
   2  -8  10       1418.72       1472.18        44.64 o                         
   3  -8  10        100.82        108.01        13.48 o                         
   4  -8  10        108.04         91.03        10.80 o                         
   5  -8  10        798.08        750.74        33.21 o                         
   6  -8  10       2353.21       2403.89        68.82 o                         
   7  -8  10       2303.77       2275.90        85.11 o                         
  -3  -7  10       2759.13       2804.27       106.60 o                         
  -2  -7  10       2376.64       2426.76        78.68 o                         
  -1  -7  10       1541.30       1573.95        47.15 o                         
   0  -7  10         37.68         51.87         7.45 o                         
   1  -7  10        979.85        929.62        42.17 o                         
   2  -7  10       3153.78       3343.62       134.07 o                         
   3  -7  10       3252.76       3384.35       115.25 o                         
   4  -7  10       1019.02       1065.53        33.77 o                         
   5  -7  10         29.17         34.45         6.84 o                         
   6  -7  10        151.84        149.85        11.27 o                         
   7  -7  10        797.27        818.46        32.83 o                         
   8  -7  10       2297.43       2285.93        66.16 o                         
   9  -7  10       1685.58       1757.32        53.05 o                         
  -4  -6  10        432.05        439.75        37.92 o                         
  -3  -6  10        144.71        129.92         9.61 o                         
  -2  -6  10       1946.36       1900.82        48.22 o                         
  -1  -6  10       2584.38       2593.54        64.29 o                         
   0  -6  10       3578.78       3676.84       116.04 o                         
   1  -6  10       1710.49       1843.01        52.97 o                         
   2  -6  10        408.74        416.68        17.09 o                         
   3  -6  10       1753.88       1909.88       146.92 o                         
   4  -6  10       2538.75       2594.43        72.67 o                         
   5  -6  10       4131.91       4163.12       113.07 o                         
   6  -6  10       2112.34       2043.52        69.04 o                         
   7  -6  10        748.71        771.55        27.03 o                         
   8  -6  10        286.47        280.19        15.32 o                         
   9  -6  10       1597.60       1647.90        49.93 o                         
  -5  -5  10        915.92        922.18        73.93 o                         
  -4  -5  10       3067.46       3156.79       157.01 o                         
  -3  -5  10       4338.74       4273.04       133.83 o                         
  -2  -5  10        288.02        290.82        11.51 o                         
  -1  -5  10        145.54        164.43         8.80 o                         
   0  -5  10       1716.93       1741.89        44.24 o                         
   1  -5  10       5916.14       5690.32       151.50 o                         
   2  -5  10       7330.88       7364.96       225.51 o                         
   3  -5  10       1500.18       1573.99        47.43 o                         
   4  -5  10         20.36         30.38         6.15 o                         
   5  -5  10       1797.27       1811.28        52.57 o                         
   6  -5  10       2486.71       2545.91        71.70 o                         
   7  -5  10       1753.15       1797.61        61.17 o                         
   8  -5  10       2618.09       2591.97        89.77 o                         
   9  -5  10        463.35        458.00        19.59 o                         
  10  -5  10        313.39        304.95        16.48 o                         
  -6  -4  10        517.58        511.02        47.75 o                         
  -5  -4  10          3.11         10.81         6.94 o                         
  -4  -4  10         48.63         59.41        11.21 o                         
  -3  -4  10       2591.43       2550.09        82.48 o                         
  -2  -4  10       4134.10       4258.27       101.40 o                         
  -1  -4  10       2519.80       2459.06        65.44 o                         
   0  -4  10       1008.05        982.93        35.23 o                         
   1  -4  10         47.40         54.96         6.20 o                         
   2  -4  10       2536.77       2547.21        62.64 o                         
   3  -4  10       7265.32       7687.53       202.72 o                         
   4  -4  10       8179.78       8376.71       220.74 o                         
   5  -4  10       4044.19       4094.85       110.83 o                         
   6  -4  10        128.93        136.70        11.89 o                         
   7  -4  10       1896.02       1899.68        55.11 o                         
   8  -4  10       3123.37       3380.80        93.51 o                         
   9  -4  10       2457.38       2583.41       110.14 o                         
  10  -4  10       2671.82       2580.28        77.69 o                         
  11  -4  10         50.35         42.93         9.47 o                         
  -6  -3  10       2064.08       2250.52        86.90 o                         
  -5  -3  10       2570.77       2520.57        81.97 o                         
  -4  -3  10       1544.01       1474.37        82.00 o                         
  -3  -3  10        462.29        432.03        20.09 o                         
  -2  -3  10       1251.11       1152.10        49.59 o                         
  -1  -3  10       1981.20       2047.24        53.29 o                         
   0  -3  10       3733.65       3761.21       118.76 o                         
   1  -3  10       3332.35       3295.36        79.70 o                         
   2  -3  10        128.14        136.21         7.54 o                         
   3  -3  10        655.86        632.79        18.89 o                         
   4  -3  10       2337.09       2462.58        68.49 o                         
   5  -3  10       4710.05       4766.47       146.49 o                         
   6  -3  10       7480.91       7202.41       190.56 o                         
   7  -3  10        256.01        268.22        15.15 o                         
   8  -3  10        163.55        165.67        11.09 o                         
   9  -3  10        919.77        866.13        29.26 o                         
  10  -3  10       2295.67       2283.90        65.88 o                         
  11  -3  10       2221.98       2145.14        90.57 o                         
  -7  -2  10       1247.32       1296.48        46.62 o                         
  -6  -2  10         86.72         61.44         9.05 o                         
  -5  -2  10       2932.39       3040.22       119.65 o                         
  -4  -2  10       1908.60       2125.36       162.38 o                         
  -3  -2  10       2843.80       2929.47        92.93 o                         
  -2  -2  10       2478.34       2552.66        81.72 o                         
  -1  -2  10        258.99        257.90        17.91 o                         
   0  -2  10        262.99        263.41         9.63 o                         
   1  -2  10       3559.95       3675.32        87.96 o                         
   2  -2  10       6241.06       6186.97       146.16 o                         
   3  -2  10       1081.25       1109.17        29.57 o                         
   4  -2  10        562.36        612.76        18.29 o                         
   5  -2  10         12.78         21.11         5.87 o                         
   6  -2  10       4226.59       4302.90       115.88 o                         
   7  -2  10       6602.06       6571.61       174.41 o                         
   8  -2  10       1718.28       1740.29        52.42 o                         
   9  -2  10        439.92        432.40        19.04 o                         
  10  -2  10         54.60         60.74         7.98 o                         
  11  -2  10        935.93        906.04        30.65 o                         
  12  -2  10       2149.73       2166.00        65.29 o                         
  -7  -1  10       2821.89       2789.34       110.08 o                         
  -6  -1  10       2888.73       3013.40        96.48 o                         
  -5  -1  10       1046.09       1109.54        39.86 o                         
  -4  -1  10        803.20        698.08        33.56 o                         
  -3  -1  10       2408.65       2470.76        96.98 o                         
  -2  -1  10       5266.19       5275.36       162.32 o                         
  -1  -1  10       2271.27       2280.69        89.97 o                         
   0  -1  10       1810.96       1865.62        46.24 o                         
   1  -1  10        221.38        216.42         8.49 o                         
   2  -1  10       1445.04       1476.70        37.67 o                         
   3  -1  10       2207.37       2125.81        52.82 o                         
   4  -1  10       4001.66       4038.34        96.68 o                         
   5  -1  10       1893.53       2003.79        52.75 o                         
   6  -1  10       1229.99       1230.96        36.96 o                         
   7  -1  10        681.39        676.44        23.29 o                         
   8  -1  10       4016.86       4184.02       162.44 o                         
   9  -1  10       2951.71       2888.47        80.45 o                         
  10  -1  10       1692.82       1697.81        50.26 o                         
  11  -1  10        291.19        279.48        14.78 o                         
  12  -1  10         23.87         16.83         7.96 o                         
  -7   0  10        272.11        300.07        26.63 o                         
  -6   0  10       1921.09       1891.86        91.80 o                         
  -5   0  10       4546.69       4494.53       139.71 o                         
  -4   0  10       2669.28       2951.02       165.63 o                         
  -3   0  10        299.19        332.40        13.97 o                         
  -2   0  10        389.74        376.91        14.50 o                         
  -1   0  10       4012.81       3846.42       118.60 o                         
   0   0  10       5966.71       6054.81       159.89 o                         
   1   0  10       7093.89       7247.17       155.15 o                         
   2   0  10       3591.15       3603.65        96.09 o                         
   3   0  10          0.48         16.21         4.17 o                         
   4   0  10       1480.56       1394.01        47.62 o                         
   5   0  10       2628.57       2722.77        66.87 o                         
   6   0  10       5291.82       5305.71       141.51 o                         
   7   0  10       5775.59       5897.10       156.93 o                         
   8   0  10        316.19        309.04        14.50 o                         
   9   0  10        255.13        248.73        16.90 o                         
  10   0  10       2447.55       2530.79        71.46 o                         
  11   0  10       1886.80       1912.29        55.92 o                         
  12   0  10       1792.23       1734.04        61.64 o                         
  -7   1  10       1314.07       1338.12        47.03 o                         
  -6   1  10        461.03        458.21        20.90 o                         
  -5   1  10        447.07        429.86        16.26 o                         
  -4   1  10       3670.95       3712.70        99.99 o                         
  -3   1  10       6048.96       6267.16       165.09 o                         
  -2   1  10       4910.14       4938.16       131.38 o                         
  -1   1  10        524.24        565.92        42.81 o                         
   0   1  10       2940.05       3009.98        81.80 o                         
   1   1  10       3687.71       3757.02       115.78 o                         
   2   1  10       7541.31       7740.99       153.43 o                         
   3   1  10       7725.07       7611.51       151.13 o                         
   4   1  10       2705.43       2852.53        69.29 o                         
   5   1  10        323.84        337.26        13.06 o                         
   6   1  10       1969.82       2032.82        57.23 o                         
   7   1  10       2313.94       2416.00        67.28 o                         
   8   1  10       9502.63       9495.46       288.64 o                         
   9   1  10       3945.36       3908.91       106.33 o                         
  10   1  10         81.60         74.72         8.21 o                         
  11   1  10       1132.17       1161.91        36.60 o                         
  12   1  10        873.55        885.27        32.34 o                         
  -7   2  10       3072.13       3162.73       125.40 o                         
  -6   2  10       2416.60       2256.75        88.44 o                         
  -5   2  10       1885.48       1901.07        53.36 o                         
  -4   2  10        892.00        844.81        28.65 o                         
  -3   2  10       1288.01       1318.95        38.22 o                         
  -2   2  10       6559.76       6665.89       175.43 o                         
  -1   2  10       7520.31       7479.07       196.17 o                         
   0   2  10       4519.83       4537.66       138.71 o                         
   1   2  10       1376.79       1390.78        34.96 o                         
   2   2  10        181.13        198.66         6.51 o                         
   3   2  10       5860.25       5802.25       124.98 o                         
   4   2  10      11311.36      10991.09       256.73 o                         
   5   2  10       6315.85       6328.42       136.52 o                         
   6   2  10        250.46        259.15        14.08 o                         
   7   2  10        117.16        117.47         8.31 o                         
   8   2  10        890.02        894.45        28.72 o                         
   9   2  10       4361.05       4260.07       125.22 o                         
  10   2  10       4325.05       4293.34       116.45 o                         
  11   2  10       1854.27       1874.16        54.74 o                         
  12   2  10         73.95         71.22        11.14 o                         
  -7   3  10        228.58        239.30        20.71 o                         
  -6   3  10       2011.09       2027.54        83.53 o                         
  -5   3  10       2965.69       2882.27       113.67 o                         
  -4   3  10       3231.58       3254.95        88.77 o                         
  -3   3  10       5210.84       5212.39       137.98 o                         
  -2   3  10        331.79        348.40        12.90 o                         
  -1   3  10       2143.14       2190.52        60.01 o                         
   0   3  10      15605.76      15587.44       403.94 o                         
   1   3  10       2816.04       2887.99        85.32 o                         
   2   3  10       2678.28       2729.00        60.66 o                         
   3   3  10       1256.92       1257.87        27.70 o                         
   4   3  10        287.40        294.87         9.15 o                         
   5   3  10       8306.80       8357.43       179.40 o                         
   6   3  10       3833.43       3699.10        89.57 o                         
   7   3  10       1840.97       1853.46        53.95 o                         
   8   3  10       1478.14       1462.67        50.26 o                         
   9   3  10          7.09         12.73         5.09 o                         
  10   3  10       1304.64       1335.92        40.55 o                         
  11   3  10       3519.50       3465.24        95.75 o                         
  12   3  10       1771.56       1771.82       113.40 o                         
  -7   4  10       1583.50       1605.55        97.62 o                         
  -6   4  10        165.45        149.98        15.64 o                         
  -5   4  10        397.50        359.39        54.83 o                         
  -4   4  10        792.55        793.99        61.34 o                         
  -3   4  10       3605.92       3631.14       142.32 o                         
  -2   4  10       4778.44       4725.24       125.05 o                         
  -1   4  10       3863.90       3913.99       103.33 o                         
   0   4  10        278.71        300.76         8.53 o                         
   1   4  10       2230.18       2302.57        56.16 o                         
   2   4  10       4758.59       4823.86        90.17 o                         
   3   4  10       7221.40       7273.77       135.12 o                         
   4   4  10       3459.65       3424.53        65.23 o                         
   5   4  10        842.46        883.40        27.46 o                         
   6   4  10        886.77        890.82        24.56 o                         
   7   4  10       2297.61       2346.71        65.04 o                         
   8   4  10       2287.61       2268.81        63.98 o                         
   9   4  10       2235.91       2171.68        61.37 o                         
  10   4  10        254.33        261.65        13.35 o                         
  11   4  10         44.96         44.88         7.05 o                         
  12   4  10        691.51        635.36        28.69 o                         
  -7   5  10       1477.28       1537.19        66.82 o                         
  -6   5  10       4240.32       4331.08       167.39 o                         
  -5   5  10       1117.29       1215.28        53.59 o                         
  -4   5  10         41.97         62.41        10.55 o                         
  -3   5  10        330.38        309.20        20.01 o                         
  -2   5  10        768.87        793.56        36.34 o                         
  -1   5  10       3410.18       3361.21        80.07 o                         
   0   5  10       6303.11       6322.58       125.33 o                         
   1   5  10       1028.84        985.81        23.44 o                         
   2   5  10         30.93         45.95         3.63 o                         
   3   5  10       1541.05       1574.55        31.34 o                         
   4   5  10       4162.59       4249.58        85.92 o                         
   5   5  10       7424.98       7360.40       173.34 o                         
   6   5  10       2004.72       2008.41        50.12 o                         
   7   5  10        319.55        322.25        11.91 o                         
   8   5  10        981.70       1004.23        28.04 o                         
   9   5  10       2173.25       2219.80        62.59 o                         
  10   5  10       2178.23       2180.83        62.01 o                         
  11   5  10       2215.07       2041.51        58.74 o                         
  -6   6  10        177.59        198.75        18.20 o                         
  -5   6  10       2387.66       2441.27        98.00 o                         
  -4   6  10       4341.56       4382.29       167.85 o                         
  -3   6  10       1608.46       1559.86        64.52 o                         
  -2   6  10        237.14        248.36        15.74 o                         
  -1   6  10         16.28         23.69         2.96 o                         
   0   6  10       1699.89       1642.70        34.44 o                         
   1   6  10       7879.91       8018.92       206.38 o                         
   2   6  10       3131.76       3205.22        70.51 o                         
   3   6  10       1053.73       1066.46        22.32 o                         
   4   6  10          6.71         10.34         3.26 o                         
   5   6  10       1894.17       1883.23        47.92 o                         
   6   6  10       3505.71       3491.19        84.08 o                         
   7   6  10       5944.98       5912.87       139.96 o                         
   8   6  10       1118.50       1134.06        33.89 o                         
   9   6  10         15.53         21.73         4.57 o                         
  10   6  10        875.25        895.66        28.84 o                         
  11   6  10        836.63        806.58        29.70 o                         
  -6   7  10       1587.59       1419.65        63.02 o                         
  -5   7  10         84.22         62.10        11.73 o                         
  -4   7  10       2033.63       2040.52        65.81 o                         
  -3   7  10       4870.54       4877.14       129.31 o                         
  -2   7  10       1147.71       1202.59        40.36 o                         
  -1   7  10       1975.33       1891.65        46.98 o                         
   0   7  10       1451.56       1441.66        30.46 o                         
   1   7  10        113.16        119.17         5.97 o                         
   2   7  10       5931.35       6038.11       150.34 o                         
   3   7  10       5552.33       5484.06       129.20 o                         
   4   7  10       3805.05       3900.03        85.17 o                         
   5   7  10        788.36        806.33        24.88 o                         
   6   7  10         53.87         61.78         6.08 o                         
   7   7  10       3573.02       3551.18        85.62 o                         
   8   7  10       4952.02       4887.43       130.02 o                         
   9   7  10       3270.83       3194.30        77.71 o                         
  10   7  10        297.97        319.78        14.12 o                         
  -5   8  10       3903.97       3600.84       141.96 o                         
  -4   8  10       3007.10       2855.47        90.48 o                         
  -3   8  10        195.42        186.96         9.74 o                         
  -2   8  10       2324.20       2326.06        63.66 o                         
  -1   8  10       3009.61       2973.10        80.24 o                         
   0   8  10       2954.90       3075.36        96.79 o                         
   1   8  10       3332.99       3382.73        80.79 o                         
   2   8  10        151.73        153.07         7.50 o                         
   3   8  10        507.02        501.72        15.60 o                         
   4   8  10       2257.93       2258.64        50.61 o                         
   5   8  10       4399.71       4553.60       109.45 o                         
   6   8  10       1675.35       1691.45        42.65 o                         
   7   8  10        967.89        951.59        29.15 o                         
   8   8  10         53.02         61.81         5.08 o                         
   9   8  10       1158.04       1159.26        41.63 o                         
  10   8  10       3192.42       3213.02       103.01 o                         
  -4   9  10       4756.89       4927.43       268.79 o                         
  -3   9  10       4581.72       4604.79       142.57 o                         
  -2   9  10        878.54        849.04        26.02 o                         
  -1   9  10        207.64        243.82        16.54 o                         
   0   9  10        779.77        781.65        21.09 o                         
   1   9  10       3359.79       3303.97        72.03 o                         
   2   9  10       4380.64       4277.19       101.51 o                         
   3   9  10       2211.65       2183.97        72.89 o                         
   4   9  10        348.11        363.95        11.25 o                         
   5   9  10        760.26        734.50        28.48 o                         
   6   9  10       2151.37       2166.50        59.96 o                         
   7   9  10       4324.57       4302.43       133.82 o                         
   8   9  10       1026.54       1125.76        40.31 o                         
   9   9  10        515.00        515.95        28.03 o                         
  -3  10  10       1170.18       1122.40        49.44 o                         
  -2  10  10       3962.34       3844.72       147.70 o                         
  -1  10  10       3819.84       4015.46       154.16 o                         
   0  10  10        536.43        544.22        34.17 o                         
   1  10  10          5.69          7.73         4.74 o                         
   2  10  10        310.67        336.88        12.76 o                         
   3  10  10       1677.84       1623.38        71.86 o                         
   4  10  10       2416.31       2412.62        58.98 o                         
   5  10  10       1661.25       1676.39        42.25 o                         
   6  10  10        189.29        170.18        11.83 o                         
   7  10  10        204.76        203.75        13.18 o                         
  -1  11  10       3223.32       3126.73       122.06 o                         
   0  11  10       3629.40       3727.48       143.58 o                         
   1  11  10       2423.22       2479.84        78.99 o                         
   2  11  10        799.88        811.69        29.71 o                         
   3  11  10          4.09          4.64         6.63 o                         
   4  11  10        706.99        723.79        27.27 o                         
   5  11  10       1825.99       1834.05        59.92 o                         
   6  11  10       2859.33       2806.30       155.54 o                         
   0  -8  11        207.14        183.35        11.81 o                         
   1  -8  11         58.58         69.81         9.20 o                         
   2  -8  11       1872.04       1940.67        56.71 o                         
   3  -8  11       2819.22       2781.12        82.37 o                         
   4  -8  11       1066.40       1094.77        35.38 o                         
   5  -8  11        506.06        520.49        21.33 o                         
   6  -8  11         42.89         39.46         9.96 o                         
  -2  -7  11       1664.74       1575.46        54.25 o                         
  -1  -7  11       2085.15       2130.84        93.94 o                         
   0  -7  11       1803.74       1682.06        49.68 o                         
   1  -7  11       1547.85       1487.06        44.84 o                         
   2  -7  11        614.35        624.26        23.06 o                         
   3  -7  11        771.93        820.03        47.55 o                         
   4  -7  11       1734.74       1693.86        50.30 o                         
   5  -7  11       2005.96       2061.54        59.98 o                         
   6  -7  11       1642.66       1675.52        50.49 o                         
   7  -7  11        559.50        521.64        34.38 o                         
   8  -7  11         20.60         24.41         8.33 o                         
  -3  -6  11       2932.28       2856.60        92.87 o                         
  -2  -6  11       1167.23       1116.32        52.46 o                         
  -1  -6  11         17.82         18.54         6.15 o                         
   0  -6  11        498.08        476.24        18.72 o                         
   1  -6  11       2115.94       2084.28        59.68 o                         
   2  -6  11       3202.25       3245.34        89.35 o                         
   3  -6  11       2872.40       2938.69        81.62 o                         
   4  -6  11        118.89        105.19         8.92 o                         
   5  -6  11        254.99        260.28        14.26 o                         
   6  -6  11       1708.32       1747.97        51.96 o                         
   7  -6  11       2235.81       2310.21        66.61 o                         
   8  -6  11       1670.44       1617.07        49.26 o                         
   9  -6  11        589.92        638.08        26.45 o                         
  -4  -5  11         96.89         83.71        10.50 o                         
  -3  -5  11       1437.29       1394.04        49.53 o                         
  -2  -5  11       5729.85       5892.68       156.77 o                         
  -1  -5  11       3377.26       3507.37        95.76 o                         
   0  -5  11        314.33        323.66        12.97 o                         
   1  -5  11          3.42          3.05         5.65 o                         
   2  -5  11        668.38        714.12        28.90 o                         
   3  -5  11       5759.38       5687.43       169.88 o                         
   4  -5  11       4280.14       4322.71       132.60 o                         
   5  -5  11       1306.92       1301.49        47.59 o                         
   6  -5  11         91.71         85.01         8.67 o                         
   7  -5  11        159.90        167.82        12.14 o                         
   8  -5  11       1034.29       1010.29        33.57 o                         
   9  -5  11       1997.93       2019.54        72.43 o                         
  10  -5  11       2352.39       2332.93        68.18 o                         
  -5  -4  11       2069.44       2090.31        93.63 o                         
  -4  -4  11       1023.15       1029.84        38.70 o                         
  -3  -4  11        420.39        479.86        22.40 o                         
  -2  -4  11         53.67         51.00         8.24 o                         
  -1  -4  11       2794.55       2791.04        69.35 o                         
   0  -4  11       4597.02       4654.40       111.10 o                         
   1  -4  11       3241.32       3181.38        78.37 o                         
   2  -4  11        162.85        162.35        10.09 o                         
   3  -4  11          2.66         -0.90         5.06 o                         
   4  -4  11       1684.81       1734.84        51.89 o                         
   5  -4  11       5399.56       5462.29       146.35 o                         
   6  -4  11       5072.61       5058.23       158.74 o                         
   7  -4  11        764.62        812.93        27.74 o                         
   8  -4  11         16.59         13.91         5.90 o                         
   9  -4  11        237.11        208.29        13.10 o                         
  10  -4  11       1265.04       1321.99        42.60 o                         
  -5  -3  11       1276.70       1311.19        57.17 o                         
  -4  -3  11       2120.21       2134.73        70.95 o                         
  -3  -3  11       2210.86       2180.75        72.08 o                         
  -2  -3  11       1698.25       1687.64        69.83 o                         
  -1  -3  11        252.58        295.10        16.94 o                         
   0  -3  11        799.18        769.43        22.03 o                         
   1  -3  11       4095.84       4089.69        98.06 o                         
   2  -3  11       3797.46       3692.67        97.22 o                         
   3  -3  11       2219.42       2230.11        62.44 o                         
   4  -3  11       1037.81       1015.96        36.69 o                         
   5  -3  11         16.18         27.03         7.58 o                         
   6  -3  11       2693.15       2651.20        74.47 o                         
   7  -3  11       4896.01       4904.36       151.43 o                         
   8  -3  11       3150.66       3286.19        90.98 o                         
   9  -3  11        513.89        550.63        23.01 o                         
  10  -3  11        105.63        104.50         9.68 o                         
  11  -3  11        214.00        206.72        14.84 o                         
  -6  -2  11       1238.37       1206.85        44.19 o                         
  -5  -2  11       1574.09       1558.92        66.01 o                         
  -4  -2  11        303.20        310.33        17.45 o                         
  -3  -2  11       1130.08       1159.79        41.83 o                         
  -2  -2  11       1346.95       1332.43        47.14 o                         
  -1  -2  11       3293.65       3222.19       149.04 o                         
   0  -2  11       4644.44       4489.55       106.60 o                         
   1  -2  11         32.31         32.41         4.18 o                         
   2  -2  11       2826.13       2768.72        67.61 o                         
   3  -2  11       3638.51       3453.48        83.57 o                         
   4  -2  11       2857.64       2770.16        76.25 o                         
   5  -2  11       3180.02       3133.68        85.86 o                         
   6  -2  11        915.85        940.62        32.41 o                         
   7  -2  11        195.90        203.49        15.03 o                         
   8  -2  11       3422.83       3440.19        94.80 o                         
   9  -2  11       3194.82       3327.69        92.33 o                         
  10  -2  11       2277.31       2252.33        65.12 o                         
  11  -2  11       1031.14        967.10        32.63 o                         
  -6  -1  11       1048.60       1044.89        47.48 o                         
  -5  -1  11       4001.07       4320.31       136.83 o                         
  -4  -1  11       3294.41       3201.20       101.94 o                         
  -3  -1  11        442.49        439.38        24.82 o                         
  -2  -1  11         73.85         83.47         9.04 o                         
  -1  -1  11        749.99        719.53        27.85 o                         
   0  -1  11       2794.14       2800.84        89.17 o                         
   1  -1  11       8102.83       8259.80       193.45 o                         
   2  -1  11       3016.26       3044.38        73.78 o                         
   3  -1  11        205.74        189.48         8.78 o                         
   4  -1  11        501.95        486.01        17.29 o                         
   5  -1  11       3411.71       3254.91       101.55 o                         
   6  -1  11       7449.13       7493.87       198.13 o                         
   7  -1  11       3236.49       3336.09       130.77 o                         
   8  -1  11        414.29        419.47        17.65 o                         
   9  -1  11        287.98        287.65        14.63 o                         
  10  -1  11       2108.46       2077.39       137.21 o                         
  11  -1  11       1735.20       1756.92        66.98 o                         
  -6   0  11        262.26        243.69        15.91 o                         
  -5   0  11         24.26         34.40         7.62 o                         
  -4   0  11       2406.51       2531.37       101.85 o                         
  -3   0  11       5598.46       5822.66       179.10 o                         
  -2   0  11       3338.21       3516.26       347.53 o                         
  -1   0  11       1044.94       1060.97        38.26 o                         
   0   0  11         74.55         89.40         9.28 o                         
   1   0  11       2285.04       2289.66        56.25 o                         
   2   0  11       4903.33       5016.60       118.85 o                         
   3   0  11       6967.43       6875.05       161.84 o                         
   4   0  11       1589.65       1518.15        38.95 o                         
   5   0  11         81.38         86.89         7.54 o                         
   6   0  11        740.24        712.62        23.98 o                         
   7   0  11       1465.40       1499.40        44.92 o                         
   8   0  11       8628.63       8458.20       267.51 o                         
   9   0  11       2827.30       2791.61        78.14 o                         
  10   0  11        166.92        135.27        10.31 o                         
  11   0  11        270.63        274.49        14.99 o                         
  12   0  11       1062.45       1098.02        41.95 o                         
  -6   1  11       2561.60       2532.85        82.56 o                         
  -5   1  11       3248.67       3274.15       168.95 o                         
  -4   1  11        921.72        984.03        36.63 o                         
  -3   1  11        643.83        666.66        22.65 o                         
  -2   1  11       3676.29       3702.04       116.07 o                         
  -1   1  11       6002.63       6076.84       161.11 o                         
   0   1  11       6036.98       5935.75       181.60 o                         
   1   1  11       2262.32       2283.84        51.13 o                         
   2   1  11          3.74          6.98         3.16 o                         
   3   1  11       1587.93       1628.77        41.18 o                         
   4   1  11       6687.59       6710.99       158.24 o                         
   5   1  11       5197.79       5080.76       121.28 o                         
   6   1  11        940.89        940.11        29.60 o                         
   7   1  11         62.90         74.29         7.37 o                         
   8   1  11        359.82        370.31        16.54 o                         
   9   1  11       2177.30       2133.42        74.12 o                         
  10   1  11       3943.95       3875.26       106.12 o                         
  11   1  11        848.17        830.70        28.50 o                         
  12   1  11          7.51         13.48         7.43 o                         
  -6   2  11       1044.35        871.78       117.63 o                         
  -5   2  11       2117.57       2037.17        57.33 o                         
  -4   2  11       3008.92       2905.43        83.78 o                         
  -3   2  11       3916.96       3886.14       104.42 o                         
  -2   2  11          8.07         12.56         5.00 o                         
  -1   2  11       1433.20       1463.83        41.94 o                         
   0   2  11       4723.33       4689.10       124.99 o                         
   1   2  11       2478.31       2454.08        59.84 o                         
   2   2  11       4941.14       5025.82       118.91 o                         
   3   2  11       2965.76       3050.55        73.99 o                         
   4   2  11         47.08         61.82         5.28 o                         
   5   2  11       4346.69       4465.47       119.71 o                         
   6   2  11       3297.54       3290.06        89.77 o                         
   7   2  11       1799.59       1816.75        52.18 o                         
   8   2  11       3136.44       3117.64        86.39 o                         
   9   2  11        129.11        128.50         9.90 o                         
  10   2  11        860.13        846.27        28.47 o                         
  11   2  11       2329.37       2301.07        66.09 o                         
  12   2  11       1896.12       1760.30        53.10 o                         
  -6   3  11        396.09        389.81        40.51 o                         
  -5   3  11         64.42         72.59         7.58 o                         
  -4   3  11        262.33        279.76        15.97 o                         
  -3   3  11       3558.97       3444.08       112.36 o                         
  -2   3  11       5403.81       5586.73       188.34 o                         
  -1   3  11       2773.67       2790.39        75.79 o                         
   0   3  11         52.55         64.62         5.20 o                         
   1   3  11       2954.94       3054.89        66.80 o
[truncated: 73,873 more chars]
