# Supplementary material for: Crystal and mol­ecular structures of fac-[Re(Bid)(PPh3)(CO)3] [Bid is tropolone (TropH) and tri­bromo­tropolone (TropBr3H)]
Source: Acta Crystallogr C Struct Chem. 2022 May 17;78(Pt 6):351–9. doi: 10.1107/S205322962200465X (PMC9167630; doi:10.1107/S205322962200465X)
Supplement: Supplementary file 3 [file c-78-00351-2sup3.hkl]

#
# h,k,l, Fc-squared, Fo-squared, sigma(Fo-squared), status flag
#
data_2
_shelx_title ' shelxt_a.res in P-1'
_shelx_refln_list_code          4
_shelx_F_calc_maximum      367.36
_exptl_crystal_F_000       840.00
_reflns_d_resolution_high  0.7488

loop_
 _space_group_symop_operation_xyz
 'x, y, z'
 '-x, -y, -z'

_cell_length_a     8.5413
_cell_length_b     8.7024
_cell_length_c    20.3756
_cell_angle_alpha 102.221
_cell_angle_beta   93.891
_cell_angle_gamma 109.093

_shelx_F_squared_multiplier     1.000

loop_
 _refln_index_h
 _refln_index_k
 _refln_index_l
 _refln_F_squared_calc
 _refln_F_squared_meas
 _refln_F_squared_sigma
 _refln_observed_status
   1   0   0      13234.61      13270.48       332.21 o
   2   0   0      25412.84      24981.68       493.12 o
   3   0   0        114.67        160.11        16.85 o
   4   0   0       2556.30       2400.99        68.98 o
   5   0   0       4089.26       4116.54       109.46 o
   6   0   0       9020.89       9297.32       215.95 o
   7   0   0       5454.98       5597.24       164.78 o
   8   0   0        991.54       1097.73        74.36 o
   9   0   0       3120.57       2990.65       153.32 o
  10   0   0       1557.72       1277.47       103.60 o
 -10   1   0       2260.09       2051.21       112.25 o
  -9   1   0       6890.51       6833.49       210.04 o
  -8   1   0       1949.06       2002.82       103.50 o
  -7   1   0       8662.30       8668.67       260.48 o
  -6   1   0       6597.31       6696.64       184.39 o
  -5   1   0        182.44        306.84        33.40 o
  -4   1   0       2390.78       2435.39        75.82 o
  -3   1   0      15018.67      15033.36       383.48 o
  -2   1   0       4329.46       4255.15       128.39 o
  -1   1   0      24276.62      22055.94       864.19 o
   0   1   0      32860.79      32579.42       729.78 o
   1   1   0       8599.92       7875.65       162.82 o
   2   1   0        214.29        225.12        16.41 o
   3   1   0      25497.26      25007.92       475.70 o
   4   1   0       3802.69       3846.09       101.39 o
   5   1   0       3218.37       3310.83       111.68 o
   6   1   0       1163.05       1317.29        61.36 o
   7   1   0        944.60        980.58        62.75 o
   8   1   0       1934.10       2207.96       120.00 o
   9   1   0       2026.77       1902.83       112.23 o
  10   1   0       3692.67       3636.60       186.76 o
 -11   2   0        868.85        982.10       111.80 o
 -10   2   0       2010.92       1990.34       129.10 o
  -9   2   0       2771.34       2767.62       128.17 o
  -8   2   0       4141.42       4113.48       164.70 o
  -7   2   0       1324.15       1429.22        67.17 o
  -6   2   0      19223.27      18542.94       488.26 o
  -5   2   0       5179.93       5574.06       181.97 o
  -4   2   0      18275.64      17171.39       492.96 o
  -3   2   0       8011.69       7471.81       223.00 o
  -2   2   0        158.12        186.45        28.79 o
  -1   2   0       2939.27       2854.95       204.68 o
   0   2   0       2324.57       2268.53        59.40 o
   1   2   0      54826.17      53027.49      1107.48 o
   2   2   0      20754.29      21328.86       440.05 o
   3   2   0      22887.80      22789.74       497.79 o
   4   2   0       1222.37       1228.58        56.59 o
   5   2   0        136.18        147.60        24.41 o
   6   2   0        254.42        234.11        34.91 o
   7   2   0       6932.20       7015.76       277.83 o
   8   2   0        661.84        634.35        68.16 o
   9   2   0       2055.13       1999.79       117.86 o
 -11   3   0          0.84         48.77        81.51 o
 -10   3   0       3698.65       3872.93       167.00 o
  -9   3   0       1501.05       1562.78        89.75 o
  -8   3   0        822.04        821.34        63.67 o
  -7   3   0         74.38         79.43        33.62 o
  -6   3   0      11395.46      11330.59       399.33 o
  -5   3   0       3054.97       2881.00       124.77 o
  -4   3   0       3755.77       3437.23       124.71 o
  -3   3   0      10693.77      10187.96       350.20 o
  -2   3   0       6717.85       6384.29       417.22 o
  -1   3   0       1691.81       1741.05       181.06 o
   0   3   0       2705.96       2748.52        74.66 o
   1   3   0        270.14        423.74        29.15 o
   2   3   0        564.60        607.18        35.86 o
   3   3   0       1767.27       1862.70        64.88 o
   4   3   0      20043.66      19879.73       423.88 o
   5   3   0        311.53        330.57        37.97 o
   6   3   0      13277.18      13799.43       337.30 o
   7   3   0        941.59       1001.54        73.45 o
   8   3   0        658.03        663.78        68.89 o
   9   3   0         73.02         85.66        81.74 o
 -11   4   0         14.96          8.36        56.33 o
 -10   4   0       2124.12       2158.59       136.47 o
  -9   4   0        876.17        730.29        77.97 o
  -8   4   0        105.60        105.31        38.99 o
  -7   4   0         75.41        104.61        32.66 o
  -6   4   0       6340.93       6295.12       381.80 o
  -5   4   0       4968.81       4871.69       232.72 o
  -4   4   0       3034.74       2828.03       124.46 o
  -3   4   0      33872.72      31510.77      1811.90 o
  -2   4   0       3636.93       3507.03       283.40 o
  -1   4   0       5895.47       6050.01       193.87 o
   0   4   0         77.64        134.71        22.01 o
   1   4   0       3125.23       3025.84        91.26 o
   2   4   0       5098.05       5151.13       131.44 o
   3   4   0      18820.58      19540.90       417.79 o
   4   4   0       9176.65       9400.26       226.66 o
   5   4   0        848.60        915.08        79.78 o
   6   4   0        220.88        217.85        43.68 o
   7   4   0       2634.44       2784.83       119.44 o
   8   4   0       2238.48       2061.68       143.03 o
 -11   5   0       1239.85        949.18       113.17 o
 -10   5   0        440.02        393.26        77.34 o
  -9   5   0       4812.16       5123.20       287.49 o
  -8   5   0        607.30        568.66        77.43 o
  -7   5   0       4401.53       4518.74       193.65 o
  -6   5   0        254.15        345.97        47.24 o
  -5   5   0       4906.86       4627.50       190.99 o
  -4   5   0          4.70         37.55        21.72 o
  -3   5   0      17208.12      17204.51      1058.80 o
  -2   5   0      13572.84      12460.25       805.58 o
  -1   5   0        400.20        563.07        55.87 o
   0   5   0      12843.34      12963.74       326.58 o
   1   5   0       2739.26       2755.47        90.03 o
   2   5   0       2224.98       2156.09        75.85 o
   3   5   0         68.69         89.90        25.89 o
   4   5   0       3726.19       3840.90       157.93 o
   5   5   0       9035.96       9144.26       325.17 o
   6   5   0       2237.21       2153.14        96.60 o
   7   5   0       9019.12       9294.36       265.74 o
 -11   6   0        704.26        654.82        94.12 o
 -10   6   0       1342.42       1481.87       165.31 o
  -9   6   0       3359.90       3356.92       197.44 o
  -8   6   0         83.08        120.10        41.67 o
  -7   6   0       1368.19       1263.38       129.55 o
  -6   6   0       5210.26       5013.58       220.10 o
  -5   6   0       6384.01       6313.10       252.59 o
  -4   6   0         31.09         57.34        25.43 o
  -3   6   0       5067.20       4622.24       387.05 o
  -2   6   0      12110.24      11854.09       799.02 o
  -1   6   0        114.95        132.22        47.14 o
   0   6   0       6877.41       6862.11       196.77 o
   1   6   0        771.22        875.01        53.60 o
   2   6   0         34.76        115.28        37.58 o
   3   6   0        872.93        903.49        63.56 o
   4   6   0      10510.37      10628.27       275.90 o
   5   6   0        512.56        576.43        54.49 o
   6   6   0       2913.70       2788.67       125.16 o
 -10   7   0        142.83        203.19        68.55 o
  -9   7   0       2399.19       2378.18       163.97 o
  -8   7   0       5953.98       6277.45       259.89 o
  -7   7   0       2023.85       2110.52       129.96 o
  -6   7   0      13017.65      12981.79       473.85 o
  -5   7   0         37.06         38.48        29.14 o
  -4   7   0         33.49         51.42        27.10 o
  -3   7   0       1442.38       1485.21       209.92 o
  -2   7   0       9394.17       9065.60       363.40 o
  -1   7   0        241.91        319.68        70.43 o
   0   7   0       7041.39       7217.24       364.20 o
   1   7   0       6021.57       5947.87       190.47 o
   2   7   0         80.99         69.97        32.97 o
   3   7   0       3713.21       3916.43       147.87 o
   4   7   0       1422.40       1558.20        96.55 o
   5   7   0        946.81        719.27        99.23 o
 -10   8   0        201.48        254.75        93.81 o
  -9   8   0       3153.73       3254.54       203.81 o
  -8   8   0       1390.51       1493.69       114.34 o
  -7   8   0        811.85        829.27        82.87 o
  -6   8   0       8136.09       8054.44       323.50 o
  -5   8   0       4860.13       4801.10       215.66 o
  -4   8   0          8.24         86.95        50.73 o
  -3   8   0       3871.32       3644.79       368.68 o
  -2   8   0        348.27        424.80        79.44 o
  -1   8   0         16.21         71.26        58.12 o
   0   8   0       3001.73       2945.12       141.64 o
   1   8   0       6857.45       7092.32       212.68 o
   2   8   0        130.12        160.58        44.67 o
   3   8   0       1147.11        946.78       111.96 o
   4   8   0       2079.57       2083.98       164.08 o
  -9   9   0        337.78        386.50        67.97 o
  -8   9   0       2905.88       3088.51       174.47 o
  -7   9   0         62.52         93.76        42.31 o
  -6   9   0      10348.64      10419.69       407.16 o
  -5   9   0       4667.63       4577.13       305.02 o
  -4   9   0       1766.20       2402.31       312.26 o
  -3   9   0        503.50        537.21       114.99 o
  -2   9   0        633.55        405.50       110.59 o
  -1   9   0        777.02        826.25       118.74 o
   0   9   0       3231.05       3165.49       184.87 o
   1   9   0       5188.54       4623.82       438.40 o
   2   9   0       1120.76       1076.31       104.47 o
   3   9   0        420.96        450.17       107.21 o
  -8  10   0       2150.27       2390.38       164.60 o
  -7  10   0        208.43        202.18       106.27 o
  -6  10   0       1606.50       2122.85       337.19 o
  -5  10   0       2328.26       2749.99       360.81 o
  -4  10   0        768.13        674.38       208.61 o
  -3  10   0       2264.61       2122.65       182.94 o
  -2  10   0       5089.11       5217.06       294.73 o
  -1  10   0        180.53        246.66       102.28 o
   0  10   0        635.61        609.47       118.93 o
   1  10   0        318.74        256.14       106.91 o
  -6  11   0        218.86        -12.91       119.66 o
  -5  11   0       3739.70       4331.10       334.71 o
  -4  11   0         62.98       -212.55       219.11 o
  -3  11   0       2939.91       3433.88       253.92 o
  -2  11   0        745.55        614.16       158.98 o
   1 -11   1        682.96        516.51       127.37 o
   2 -11   1         99.86        147.46       145.43 o
   3 -11   1        552.46        125.02       137.27 o
   4 -11   1       3232.03       2958.60       431.65 o
   5 -11   1       1185.72       1484.92       207.81 o
   6 -11   1       2510.41       2763.90       259.68 o
  -1 -10   1         11.95        -82.52        82.52 o
   0 -10   1       1948.96       1604.62       457.89 o
   1 -10   1        722.33        597.66       122.40 o
   2 -10   1         20.89        -46.02        79.02 o
   3 -10   1        445.33        583.76       122.20 o
   4 -10   1       4166.74       4086.94       453.96 o
   5 -10   1        280.07        323.07       114.76 o
   6 -10   1       1386.10       1742.36       293.89 o
   7 -10   1       1846.18       2007.85       198.33 o
   8 -10   1        406.89        292.51        74.76 o
  -3  -9   1        436.80        470.90        98.83 o
  -2  -9   1       2981.44       3110.60       138.72 o
  -1  -9   1         39.23         48.23        40.00 o
   0  -9   1       3793.08       4049.13       283.49 o
   1  -9   1       2379.49       2335.83       186.09 o
   2  -9   1        189.10        204.68        89.85 o
   3  -9   1       2059.66       2065.12       296.52 o
   4  -9   1        844.25        627.15       164.00 o
   5  -9   1       3036.25       3148.91       166.35 o
   6  -9   1         32.77         60.55        40.52 o
   7  -9   1       7394.38       7319.99       308.74 o
   8  -9   1        445.95        427.05        72.94 o
   9  -9   1       1925.94       2060.84       144.36 o
  -4  -8   1         64.76         38.55        45.11 o
  -3  -8   1       2612.77       2740.15       115.14 o
  -2  -8   1        412.87        484.74        62.69 o
  -1  -8   1        157.70        104.08        38.19 o
   0  -8   1       3260.31       3420.02       156.12 o
   1  -8   1      12403.84      12853.08       511.08 o
   2  -8   1       2301.51       2252.04       152.03 o
   3  -8   1       1893.13       1884.06       258.47 o
   4  -8   1       2211.89       2343.27       280.77 o
   5  -8   1       2407.47       2292.12       131.86 o
   6  -8   1        303.08        332.77        55.56 o
   7  -8   1       2480.07       2431.68       138.83 o
   8  -8   1        754.72        702.34        81.69 o
   9  -8   1        640.80        671.10        82.99 o
  10  -8   1       4689.19       4972.04       279.67 o
  -6  -7   1       5974.56       5823.72       209.59 o
  -5  -7   1        800.17        686.87        77.72 o
  -4  -7   1       1494.91       1621.82        91.14 o
  -3  -7   1         33.82         29.19        32.83 o
  -2  -7   1       2695.93       2841.76       115.23 o
  -1  -7   1       3413.83       3425.26       130.48 o
   0  -7   1       9622.65       9924.79       362.32 o
   1  -7   1      15899.78      16091.58       498.96 o
   2  -7   1       2310.28       2256.69       107.49 o
   3  -7   1       2326.59       2344.98       149.40 o
   5  -7   1        231.52        273.04        59.96 o
   6  -7   1          1.43         -3.63        29.31 o
   7  -7   1       1100.06       1170.85        93.41 o
   8  -7   1       6937.21       7214.63       290.29 o
   9  -7   1        108.62        186.19        64.17 o
  10  -7   1       4980.25       4968.28       271.66 o
  -7  -6   1        184.34        170.23        63.44 o
  -6  -6   1         74.93         42.03        44.23 o
  -5  -6   1       2347.40       2253.69       101.35 o
  -4  -6   1       1809.65       1847.24        87.44 o
  -3  -6   1       6546.54       7003.12       211.89 o
  -2  -6   1      10855.13      11399.39       290.01 o
  -1  -6   1        748.29        818.18        52.70 o
   0  -6   1        274.12        340.82        37.11 o
   1  -6   1       6370.32       6220.24       215.60 o
   2  -6   1      10063.77      10177.42       371.57 o
   3  -6   1       1784.90       1985.09       230.92 o
   4  -6   1      19352.46      18356.43       800.15 o
   5  -6   1        293.91        328.14        49.19 o
   6  -6   1       2633.51       2665.74       135.35 o
   7  -6   1       2112.38       1999.76       113.62 o
   8  -6   1       2334.11       2286.85       200.74 o
   9  -6   1        252.39        230.60        60.84 o
  10  -6   1       1448.82       1506.34       192.21 o
  11  -6   1       2346.12       2344.84       172.29 o
  -7  -5   1       2630.05       2833.48       121.10 o
  -6  -5   1        403.76        353.52        45.51 o
  -5  -5   1      12527.19      13077.63       423.05 o
  -4  -5   1        212.67        269.49        42.36 o
  -3  -5   1      15074.09      15291.98       362.44 o
  -2  -5   1       1739.21       1805.57        82.13 o
  -1  -5   1       1854.18       1939.05        72.39 o
   0  -5   1         32.43         51.99        19.21 o
   1  -5   1      23472.77      23261.55       674.59 o
   2  -5   1       3517.84       3492.60       301.76 o
   3  -5   1        877.85        739.98       131.20 o
   4  -5   1      10810.29      10305.88       372.06 o
   5  -5   1       2780.97       2779.77       131.41 o
   6  -5   1       4233.20       4010.50       172.46 o
   7  -5   1       5288.84       5156.62       294.55 o
   8  -5   1       2257.61       2171.19       146.44 o
   9  -5   1        772.46        879.18       156.79 o
  10  -5   1        979.78       1054.36        99.73 o
  11  -5   1       2250.91       2255.51       173.02 o
  -8  -4   1       6269.02       5783.19       225.64 o
  -7  -4   1        192.59        197.29        46.60 o
  -6  -4   1       2975.51       3073.99       118.32 o
  -5  -4   1        156.34        166.16        32.88 o
  -4  -4   1       3455.95       3368.09       111.07 o
  -3  -4   1       2527.51       2459.40        81.52 o
  -2  -4   1      46974.87      48071.36       958.90 o
  -1  -4   1        300.64        299.42        29.13 o
   0  -4   1      37270.64      37931.50      1227.04 o
   1  -4   1         41.15         67.44        21.75 o
   2  -4   1        780.85        713.74       127.27 o
   3  -4   1       3115.95       2884.21       165.07 o
   4  -4   1      20029.42      19459.20       651.76 o
   5  -4   1      13891.02      13091.09       458.41 o
   6  -4   1       3889.86       3862.19       167.17 o
   7  -4   1       8036.47       7921.56       301.92 o
   8  -4   1        969.14       1030.80        82.99 o
   9  -4   1        147.36        127.16        53.83 o
  10  -4   1        292.93        308.23        65.62 o
  11  -4   1       1436.40       1320.99       114.91 o
  -9  -3   1       3509.89       3346.09       180.61 o
  -8  -3   1       1500.93       1293.73       135.82 o
  -7  -3   1        579.54        675.97        73.90 o
  -6  -3   1        365.43        440.09        43.66 o
  -5  -3   1       6990.40       7276.71       189.49 o
  -4  -3   1       8805.59       9222.72       216.90 o
  -3  -3   1      12682.55      12455.05       273.26 o
  -2  -3   1      25507.82      24589.44       510.17 o
  -1  -3   1        433.07        524.91        34.73 o
   0  -3   1        168.16        209.09        19.19 o
   1  -3   1        704.42        676.89        72.35 o
   2  -3   1      23292.67      22459.83       914.75 o
   3  -3   1       3671.99       3786.50       148.63 o
   4  -3   1       8578.30       8376.01       257.02 o
   5  -3   1       3137.21       2932.61       128.91 o
   6  -3   1       1324.19       1240.69        77.08 o
   7  -3   1       5761.89       5981.22       240.00 o
   8  -3   1       5179.97       5083.98       173.50 o
   9  -3   1         70.05        104.93        45.18 o
  10  -3   1       1069.25       1034.62       105.34 o
  11  -3   1       1116.70       1171.73       104.57 o
  -9  -2   1       1199.48       1209.19       107.77 o
  -8  -2   1       3481.70       3358.73       143.93 o
  -7  -2   1        449.80        448.17        51.07 o
  -6  -2   1       9350.40       9507.38       264.50 o
  -5  -2   1      11391.06      11626.03       263.45 o
  -4  -2   1         21.27         21.26        16.50 o
  -3  -2   1       4245.22       4428.60       114.21 o
  -2  -2   1       3482.72       3142.79        78.51 o
  -1  -2   1      38126.88      37481.44       737.48 o
   0  -2   1       8943.58       9093.82       188.04 o
   1  -2   1      54695.83      51597.53      2022.93 o
   2  -2   1      13019.32      12274.90       410.81 o
   3  -2   1       1296.25       1300.21        64.91 o
   4  -2   1        297.20        423.95        43.82 o
   5  -2   1      29531.46      28768.62       817.68 o
   6  -2   1       6427.30       6277.81       173.42 o
   7  -2   1      12982.16      12901.59       335.26 o
   8  -2   1       8463.70       8700.61       274.82 o
   9  -2   1         78.09        113.03        57.26 o
  10  -2   1        595.63        646.22        82.76 o
  11  -2   1       1263.77       1350.41       168.45 o
 -10  -1   1        422.00        344.84        87.52 o
  -9  -1   1        706.75        655.20        69.24 o
  -8  -1   1       4829.96       5063.53       164.89 o
  -7  -1   1         50.85         35.35        27.59 o
  -6  -1   1       7047.13       7148.85       191.77 o
  -5  -1   1       2853.37       2777.19        85.53 o
  -4  -1   1       7011.20       7809.91       220.30 o
  -3  -1   1        602.98        618.85        29.79 o
  -2  -1   1      17801.40      17253.36       328.79 o
  -1  -1   1      35535.31      34714.09       678.60 o
   0  -1   1        206.84        246.33        17.62 o
   1  -1   1        573.78        596.67        28.19 o
   2  -1   1      14066.81      13604.18       385.05 o
   3  -1   1       1439.45       1381.01        53.42 o
   4  -1   1      34303.79      33387.02       766.46 o
   5  -1   1       8803.69       8970.64       231.57 o
   6  -1   1        131.16        166.96        27.44 o
   7  -1   1         11.71         50.61        28.65 o
   8  -1   1       6675.44       6965.30       228.36 o
   9  -1   1       1572.07       1593.53        98.77 o
  10  -1   1       2559.66       2666.09       155.60 o
 -10   0   1        704.90        531.66        77.83 o
  -9   0   1         75.57        111.55        66.24 o
  -8   0   1       4387.15       4626.07       160.67 o
  -7   0   1       2076.90       2158.50        92.43 o
  -6   0   1       5180.69       5255.53       135.87 o
  -5   0   1      23299.23      23671.75       485.30 o
  -4   0   1       2973.16       3007.11        81.05 o
  -3   0   1      18657.61      18464.27       373.36 o
  -2   0   1         62.85         73.96        10.58 o
  -1   0   1       6828.69       6899.93       178.08 o
   1   0   1      29655.20      28038.05       546.31 o
   2   0   1      55047.23      55421.50      1416.17 o
   3   0   1      15617.14      15563.09       318.98 o
   4   0   1       9654.67       9999.89       218.55 o
   5   0   1       2697.48       2747.37        82.40 o
   6   0   1      10777.01      10547.03       243.67 o
   7   0   1        143.21        163.83        31.76 o
   8   0   1       6786.00       7127.81       189.09 o
   9   0   1         67.32         41.26        39.65 o
  10   0   1       1825.10       1733.60       196.76 o
 -11   1   1       2299.00       2213.30       174.60 o
 -10   1   1        103.13         78.45        54.49 o
  -9   1   1        455.65        526.39        56.23 o
  -8   1   1       1975.09       2090.96       101.52 o
  -7   1   1       1611.34       1641.16        73.83 o
  -6   1   1       1334.89       1343.86        61.95 o
  -5   1   1      20102.37      19436.27       467.11 o
  -4   1   1       4680.55       4506.43       120.91 o
  -3   1   1         80.89         83.58        14.67 o
  -2   1   1       5851.17       5703.70       191.39 o
  -1   1   1       9190.19       9207.28       360.89 o
   0   1   1         37.94         42.47        14.28 o
   1   1   1      11059.45      11554.00       254.61 o
   2   1   1      13162.99      12646.46       410.53 o
   3   1   1      12504.47      12653.19       251.75 o
   4   1   1       5348.83       5115.97       128.27 o
   5   1   1      30464.82      30703.95       629.08 o
   6   1   1        590.41        590.94        47.59 o
   7   1   1       2182.11       2350.45        91.01 o
   8   1   1         14.41         28.94        43.11 o
   9   1   1       2147.91       2186.43       133.48 o
  10   1   1         29.23        -83.21        83.21 o
 -11   2   1       2428.78       2435.52       147.11 o
 -10   2   1        111.05         94.14        44.16 o
  -9   2   1        221.33        230.98        46.96 o
  -8   2   1       3253.93       3261.75       127.84 o
  -7   2   1       6186.79       6097.94       172.88 o
  -6   2   1        322.01        390.43        39.85 o
  -5   2   1      20382.66      19691.62       565.46 o
  -4   2   1       9805.80       9101.19       270.10 o
  -3   2   1        195.10        215.35        22.12 o
  -2   2   1      30331.24      30370.36      1189.32 o
   0   2   1        746.44        755.63        35.81 o
   1   2   1        170.87        227.91        18.22 o
   2   2   1      35326.56      34885.87       695.22 o
   3   2   1       4948.60       4861.41       124.76 o
   4   2   1      19170.49      18810.27       423.09 o
   5   2   1       2529.77       2669.44        87.41 o
   6   2   1        463.19        449.02        40.89 o
   7   2   1        227.40        224.12        48.92 o
   8   2   1       4330.23       4405.93       178.05 o
   9   2   1       2662.83       2621.85       134.20 o
 -11   3   1       1698.89       1576.49       144.96 o
 -10   3   1       3753.74       3610.00       170.63 o
  -9   3   1       4124.85       3919.77       147.67 o
  -8   3   1      12795.14      12717.06       396.05 o
  -7   3   1       1400.17       1385.53        73.21 o
  -6   3   1         82.56         83.59        21.89 o
  -5   3   1        426.49        422.15        42.71 o
  -4   3   1      15710.95      14658.10       491.52 o
  -3   3   1       1081.48       1098.46        58.98 o
  -2   3   1      24894.08      23557.31      1359.25 o
  -1   3   1       4317.98       3819.29       304.39 o
   0   3   1        371.30        509.62        42.89 o
   1   3   1       7736.53       7841.00       174.36 o
   2   3   1       6688.80       6754.40       158.18 o
   3   3   1       1297.20       1292.64        58.93 o
   4   3   1        342.12        350.61        32.05 o
   5   3   1       5564.47       6096.61       165.92 o
   6   3   1       3863.03       4066.94       143.37 o
   7   3   1       7042.57       7265.46       227.32 o
   8   3   1       5130.69       5127.83       190.24 o
   9   3   1         32.72        -12.42        66.73 o
 -11   4   1       4703.51       4826.22       268.55 o
 -10   4   1       1281.50       1337.31       105.42 o
  -9   4   1       6243.90       5665.79       237.41 o
  -8   4   1       4088.10       4135.40       180.83 o
  -7   4   1       2012.69       2006.92       132.42 o
  -6   4   1        878.90        888.54        63.67 o
  -5   4   1       1854.70       1800.82        92.19 o
  -4   4   1       6758.05       6483.97       241.10 o
  -3   4   1        456.30        547.46        51.52 o
  -2   4   1      14706.53      14215.73       877.74 o
  -1   4   1      15585.56      15450.29       531.82 o
   0   4   1         52.75         86.61        18.73 o
   1   4   1       6175.74       6300.33       149.73 o
   2   4   1       2573.12       2615.50        81.06 o
   3   4   1       8255.09       7961.48       206.92 o
   4   4   1        242.74        271.21        34.81 o
   5   4   1       3939.88       4267.12       186.80 o
   6   4   1         15.16         38.61        29.90 o
   7   4   1        904.52        880.12        69.27 o
   8   4   1        716.72        674.74       105.46 o
 -11   5   1        850.13        867.60       164.66 o
 -10   5   1       1599.44       1423.84       192.21 o
  -9   5   1        317.66        299.94        67.57 o
  -8   5   1      11092.41      10901.91       481.47 o
  -7   5   1       5396.23       5517.31       220.88 o
  -6   5   1       2538.17       2421.10       120.38 o
  -5   5   1        909.27        865.02        64.62 o
  -4   5   1         57.71         66.86        25.29 o
  -3   5   1       2265.00       2208.13       226.98 o
  -2   5   1       2632.23       2423.30       245.35 o
  -1   5   1      23761.29      21194.36      1294.96 o
   0   5   1        556.95        678.54        73.94 o
   1   5   1       5330.30       5051.17       131.29 o
   2   5   1       7223.35       7253.41       213.59 o
   3   5   1       1512.50       1471.09        65.25 o
   4   5   1       1828.40       1735.10        95.11 o
   5   5   1       1471.00       1292.13        73.39 o
   6   5   1       3484.41       3413.36       127.14 o
   7   5   1         24.10          6.98        48.70 o
 -11   6   1       1525.39       1638.43       138.68 o
 -10   6   1       4948.95       4973.11       263.43 o
  -9   6   1         19.78         83.28        51.17 o
  -8   6   1       4595.55       4603.85       218.01 o
  -7   6   1        525.87        562.97        65.24 o
  -6   6   1          1.10          1.48        26.98 o
  -5   6   1       2876.90       2827.17       137.13 o
  -4   6   1      11327.77      11024.29       485.12 o
  -3   6   1        100.40        162.69        83.97 o
  -2   6   1       5400.67       5472.98       289.91 o
  -1   6   1       6551.10       6753.16       285.39 o
   0   6   1       4819.11       4686.87       158.65 o
   1   6   1       1313.54       1357.10        61.27 o
   2   6   1       9723.21       9638.20       267.66 o
   3   6   1        207.40        203.78        38.86 o
   4   6   1        520.62        612.19        63.53 o
   5   6   1       3542.12       3465.49       126.18 o
   6   6   1       1353.29       1416.72        92.92 o
 -10   7   1       1023.24       1080.61       116.94 o
  -9   7   1         79.83         73.45        54.77 o
  -8   7   1        503.16        444.33        63.00 o
  -7   7   1      10828.90      11022.69       410.67 o
  -6   7   1         25.91         54.03        34.03 o
  -5   7   1      11779.29      11887.26       445.05 o
  -4   7   1       2640.25       2599.32       152.58 o
  -3   7   1         50.87         19.68        70.85 o
  -2   7   1          3.37        -39.33        44.42 o
  -1   7   1       8841.46       9096.65       375.80 o
   0   7   1       9428.32       9249.04       389.67 o
   1   7   1       2783.86       2783.00       107.75 o
   2   7   1       4914.34       5191.13       161.03 o
   3   7   1        272.30        348.03        48.12 o
   4   7   1        631.63        525.71        55.56 o
   5   7   1       3593.71       3740.33       157.84 o
 -10   8   1       1493.16       1413.53       192.87 o
  -9   8   1        319.45        401.12        68.66 o
  -8   8   1       2571.53       2422.52       142.45 o
  -7   8   1       3292.01       3226.24       164.69 o
  -6   8   1        135.67        164.46        41.92 o
  -5   8   1        825.84        849.20        99.19 o
  -4   8   1       5926.98       5404.21       473.64 o
  -3   8   1       4230.83       4624.87       435.59 o
  -2   8   1       5338.55       5306.53       276.13 o
  -1   8   1       7831.58       8216.11       363.51 o
   0   8   1        170.95        157.14        54.85 o
   1   8   1        445.28        429.44        70.43 o
   2   8   1        747.50        857.91        69.05 o
   3   8   1       3738.13       3844.78       194.03 o
   4   8   1        442.08        191.68        74.13 o
  -9   9   1         28.28        -36.15        93.25 o
  -8   9   1        236.20        266.73        60.29 o
  -7   9   1        405.40        357.66        75.64 o
  -6   9   1       2262.84       2399.20       247.97 o
  -5   9   1       2133.67       2172.73       206.42 o
  -4   9   1      12160.62      12966.69       945.97 o
  -2   9   1       1715.71       1796.32       163.23 o
  -1   9   1       1155.28       1318.60       148.51 o
   0   9   1       2762.96       2590.95       205.09 o
   1   9   1        228.68        212.28        81.57 o
   2   9   1       4650.50       4776.66       225.05 o
   3   9   1       1067.09       1078.02       141.61 o
  -8  10   1        735.27        726.12        90.51 o
  -7  10   1       1983.23       1870.57       280.77 o
  -6  10   1        319.79        480.28       190.90 o
  -5  10   1        685.75        827.88       212.55 o
  -4  10   1       1023.37       1291.03       265.03 o
  -3  10   1       1920.18       1993.24       267.87 o
  -2  10   1         31.85        106.04        92.13 o
  -1  10   1       5177.23       5127.05       322.88 o
   0  10   1        676.74        647.95       125.74 o
   1  10   1       1178.38        893.31       185.16 o
  -6  11   1        567.34        503.67       153.15 o
  -5  11   1         41.15        -89.61       117.43 o
  -4  11   1       3164.28       3113.42       700.62 o
  -3  11   1       2588.74       2653.75       296.99 o
  -2  11   1        783.93        589.68       125.53 o
   1 -11   2        543.91        355.36       121.30 o
   2 -11   2        959.44        944.46       192.94 o
   3 -11   2         73.62        -98.01        98.01 o
   4 -11   2        334.83        161.38       181.06 o
   5 -11   2       2491.83       2554.49       279.57 o
   6 -11   2       2760.00       3012.60       472.98 o
  -1 -10   2       1012.15        939.72       126.27 o
   0 -10   2       1482.96       1851.26       373.93 o
   1 -10   2        503.84        490.21       120.57 o
   2 -10   2       3626.19       3633.70       246.81 o
   3 -10   2         21.86         14.95        84.44 o
   4 -10   2       1742.50       1369.92       149.57 o
   5 -10   2       3161.78       3283.34       146.08 o
   6 -10   2       2775.35       2844.13       270.67 o
   7 -10   2          4.09        -43.53        43.53 o
   8 -10   2       1539.20       1589.47       134.69 o
  -3  -9   2        241.08        140.08        58.51 o
  -2  -9   2         92.90         91.39        53.08 o
  -1  -9   2       5444.56       5325.84       190.76 o
   0  -9   2       3603.48       3445.05       166.26 o
   1  -9   2       1813.67       1868.67       129.05 o
   2  -9   2       2747.83       3204.75       202.65 o
   3  -9   2         22.64         73.47        65.01 o
   4  -9   2       1117.94       1061.03       112.58 o
   5  -9   2       2100.36       2143.75       145.63 o
   6  -9   2       2415.92       2346.92       163.36 o
   7  -9   2        415.86        406.11        68.95 o
   8  -9   2       3296.19       3249.44       180.43 o
   9  -9   2       4535.95       4566.58       338.50 o
  -4  -8   2       4969.20       4907.41       164.18 o
  -3  -8   2       1915.95       2033.35        99.57 o
  -2  -8   2       3394.43       3362.24       133.62 o
  -1  -8   2       4673.76       4622.53       165.41 o
   0  -8   2        508.86        606.92        68.68 o
   1  -8   2        459.11        461.05        57.04 o
   2  -8   2       4747.57       4851.26       189.31 o
   3  -8   2       3618.60       3709.74       214.07 o
   4  -8   2       2958.66       2924.49       320.13 o
   5  -8   2       3757.18       3718.23       182.51 o
   6  -8   2       1203.74       1164.00        92.14 o
   7  -8   2        569.59        589.74        74.00 o
   8  -8   2        942.00        861.78       117.77 o
   9  -8   2       2422.14       2522.02       275.52 o
  10  -8   2        304.06        196.51        73.77 o
  -6  -7   2       2304.31       2268.32       128.38 o
  -5  -7   2       4336.24       3965.16       299.12 o
  -4  -7   2       8346.39       8601.65       230.40 o
  -3  -7   2        714.41        709.07        63.66 o
  -2  -7   2        456.71        506.18        52.05 o
  -1  -7   2        180.07        216.88        39.58 o
   0  -7   2       9414.48       9612.66       292.64 o
   1  -7   2          2.43         65.19        25.88 o
   2  -7   2      17382.91      17423.83       529.43 o
   3  -7   2       4477.07       4678.66       408.04 o
   4  -7   2        117.79         67.89        58.74 o
   5  -7   2       3167.77       3108.38       199.72 o
   6  -7   2       4355.74       4285.81       197.39 o
   7  -7   2        453.31        421.89        59.71 o
   8  -7   2        638.27        626.42        75.71 o
   9  -7   2       2801.94       2978.31       290.61 o
  10  -7   2        479.23        448.50        87.07 o
  -7  -6   2       3145.34       3101.36       143.62 o
  -6  -6   2         77.88         54.22        42.87 o
  -5  -6   2       1339.32       1327.44        79.93 o
  -4  -6   2       1693.93       1861.07        95.07 o
  -3  -6   2       9461.04       9318.27       265.69 o
  -2  -6   2        830.77        870.60        58.60 o
  -1  -6   2      14300.29      14574.35       369.45 o
   0  -6   2        195.67        220.66        32.88 o
   1  -6   2       3103.36       3010.62       125.55 o
   2  -6   2         34.99         91.27        33.80 o
   3  -6   2      19093.74      18147.85      1129.65 o
   4  -6   2       3923.60       3853.57       229.61 o
   5  -6   2      19815.21      19051.52       659.09 o
   6  -6   2       6481.70       6171.44       249.78 o
   7  -6   2         75.59         56.36        32.30 o
   8  -6   2       1184.84       1213.84       232.88 o
   9  -6   2       2646.93       2750.18       263.72 o
  10  -6   2        808.50        668.44       183.03 o
  11  -6   2        478.40        446.34        97.85 o
  -7  -5   2       1250.21       1174.06        79.96 o
  -6  -5   2       1295.41       1249.86        79.72 o
  -5  -5   2       1461.74       1471.68        92.31 o
  -4  -5   2      14697.17      14961.51       362.45 o
  -3  -5   2       8319.32       8649.48       212.40 o
  -2  -5   2      10475.29      10729.31       264.30 o
  -1  -5   2       2870.40       2891.91        93.11 o
   0  -5   2        331.52        432.88        39.16 o
   1  -5   2        944.27       1170.61        67.39 o
   2  -5   2      16525.62      16101.10       998.45 o
   3  -5   2      35377.21      33947.19      1965.40 o
   4  -5   2          8.14          7.83        28.95 o
   5  -5   2       3222.05       3054.66       140.85 o
   6  -5   2       4040.18       3910.69       169.02 o
   7  -5   2       2206.63       2240.58       145.09 o
   8  -5   2       2558.72       2751.40       177.80 o
   9  -5   2       4672.13       4788.13       220.08 o
  10  -5   2        359.64        379.50        79.09 o
  11  -5   2        641.68        704.32       106.85 o
  -8  -4   2       2091.53       2198.44       136.52 o
  -7  -4   2       6102.44       6150.01       196.87 o
  -6  -4   2       1759.08       1824.16        86.71 o
  -5  -4   2        945.34       1045.00        59.92 o
  -4  -4   2       4101.50       4264.66       122.87 o
  -3  -4   2       2248.21       2337.42        79.19 o
  -2  -4   2       4602.34       4821.22       134.50 o
  -1  -4   2      13466.24      12744.93       374.86 o
   0  -4   2      21056.36      20133.87       479.92 o
   1  -4   2       7848.52       7657.50       217.21 o
   2  -4   2      15887.69      15040.33       646.16 o
   3  -4   2         42.74         54.08        23.49 o
   4  -4   2      11051.14      10550.70       372.33 o
   5  -4   2       1307.17       1367.57        71.49 o
   6  -4   2      22401.42      21562.54       731.07 o
   7  -4   2         23.27         54.21        33.84 o
   8  -4   2       7254.75       7325.25       304.67 o
   9  -4   2       2716.45       2733.58       165.91 o
  10  -4   2        189.90        172.41        57.73 o
  11  -4   2         82.61          6.86       182.85 o
  -9  -3   2        257.42        181.77        63.17 o
  -8  -3   2       1463.19       1381.09       102.83 o
  -7  -3   2       4912.49       5004.07       167.70 o
  -6  -3   2       1231.07       1219.51        68.22 o
  -5  -3   2         26.40         81.17        22.58 o
  -4  -3   2        623.56        622.62        41.56 o
  -3  -3   2      16739.55      17065.83       361.76 o
  -2  -3   2         17.14         17.71        15.52 o
  -1  -3   2      40992.46      40275.07       800.91 o
   0  -3   2       6466.00       6215.32       151.61 o
   1  -3   2       1105.99       1057.98        86.56 o
   2  -3   2         93.26         84.07        26.21 o
   3  -3   2      12954.90      12157.99       418.63 o
   4  -3   2       3157.98       3063.96       112.21 o
   5  -3   2       2879.50       2722.34       125.23 o
   6  -3   2       3041.58       3051.12       141.29 o
   7  -3   2       1657.86       1771.90        92.57 o
   8  -3   2        100.32         88.43        36.40 o
   9  -3   2       8476.17       8833.58       397.42 o
  10  -3   2        907.05        790.17        89.54 o
  11  -3   2        608.27        573.13        97.11 o
  -9  -2   2       4198.11       3896.17       169.58 o
  -8  -2   2        122.14        148.17        44.11 o
  -7  -2   2       6176.42       6459.87       202.34 o
  -6  -2   2       2984.51       3320.02       121.28 o
  -5  -2   2       1211.55       1280.96        55.72 o
  -4  -2   2       5322.28       5345.72       144.98 o
  -3  -2   2         51.51         50.31        14.91 o
  -2  -2   2        293.20        343.15        23.84 o
  -1  -2   2        774.23        792.10        32.05 o
   0  -2   2      42962.93      42603.71      1093.67 o
   1  -2   2      24347.86      23376.42       935.16 o
   2  -2   2      31895.30      29958.30       839.02 o
   3  -2   2       5007.28       4805.24       136.46 o
   4  -2   2       7310.64       7337.05       265.22 o
   5  -2   2         35.87         52.59        24.42 o
   6  -2   2       3531.48       3586.85       125.79 o
   7  -2   2      15540.05      15927.96       437.11 o
   8  -2   2       4723.15       4897.85       174.21 o
   9  -2   2       8631.44       8337.24       280.18 o
  10  -2   2        625.38        730.36        95.73 o
  11  -2   2         47.89        -68.80        68.80 o
 -10  -1   2       4292.71       4267.52       232.36 o
  -9  -1   2       1263.87       1338.09        96.57 o
  -8  -1   2          8.68         71.35        38.46 o
  -7  -1   2       1794.56       1860.31        83.78 o
  -6  -1   2       8211.70       8306.68       215.46 o
  -5  -1   2         44.66         30.60        18.86 o
  -4  -1   2      11868.74      11605.92       234.93 o
  -3  -1   2        139.45        148.03        15.98 o
  -2  -1   2        257.48        307.49        18.94 o
  -1  -1   2      10952.02      10726.68       218.98 o
   0  -1   2      32108.95      30368.92       634.38 o
   1  -1   2        669.00        724.45        27.56 o
   2  -1   2       6506.74       6360.93       153.69 o
   3  -1   2       8838.60       8629.72       195.97 o
   4  -1   2      10983.01      10993.71       250.59 o
   5  -1   2      10159.35       9971.70       254.93 o
   6  -1   2      13125.01      13255.22       334.37 o
   7  -1   2         28.78         60.33        28.53 o
   8  -1   2        250.85        249.80        50.85 o
   9  -1   2       1444.21       1440.25       121.68 o
  10  -1   2       6998.10       7474.88       305.28 o
 -10   0   2       1281.04       1443.55       117.54 o
  -9   0   2        261.98        197.94        51.15 o
  -8   0   2       2040.28       1918.32       116.05 o
  -7   0   2       3963.56       4183.05       137.56 o
  -6   0   2      13068.60      13258.83       291.19 o
  -5   0   2        422.19        498.98        33.22 o
  -4   0   2      16071.64      15951.47       352.41 o
  -3   0   2        444.05        470.63        23.80 o
  -2   0   2       6966.70       6784.67       128.18 o
  -1   0   2       5362.17       5033.70       120.29 o
   0   0   2      16903.99      17799.16       824.69 o
   1   0   2      15296.32      14799.04       341.33 o
   2   0   2        477.42        484.85        23.63 o
   3   0   2      44523.45      43763.98       863.21 o
   4   0   2       2408.79       2590.40        76.77 o
   5   0   2       9505.55       9428.03       230.48 o
   6   0   2        632.68        700.29        57.10 o
   7   0   2       2668.33       2731.03       100.40 o
   8   0   2       1578.26       1537.99        83.00 o
   9   0   2       6334.99       6451.19       209.05 o
  10   0   2       2230.85       2043.66       158.69 o
 -11   1   2         82.79        101.60        72.22 o
 -10   1   2       1798.54       1764.76       192.64 o
  -9   1   2       4480.27       4466.01       155.55 o
  -8   1   2       1803.63       1792.69        82.45 o
  -7   1   2       3472.31       3753.66       126.63 o
  -6   1   2       1357.91       1451.51        73.97 o
  -5   1   2       2358.12       2140.32        72.95 o
  -4   1   2      10997.43      10810.22       260.93 o
  -3   1   2      60779.14      58625.30      1442.34 o
  -2   1   2       1462.08       1550.10        73.75 o
   0   1   2      16086.41      16009.80       624.21 o
   1   1   2      13764.47      14118.24       325.33 o
   2   1   2       2512.46       2505.11        76.48 o
   3   1   2       8165.08       8004.35       179.49 o
   4   1   2       4149.71       3909.02       101.66 o
   5   1   2         74.95        105.31        23.46 o
   6   1   2      15267.36      15709.85       372.75 o
   7   1   2       3135.78       3474.88       113.79 o
   8   1   2       2401.49       2350.48       112.63 o
   9   1   2        322.82        169.67       105.79 o
  10   1   2         85.88         20.53        81.35 o
 -11   2   2         11.35         87.06        78.49 o
 -10   2   2       7599.21       7603.53       231.67 o
  -9   2   2        402.84        393.70        55.34 o
  -8   2   2        888.10        916.01        65.82 o
  -7   2   2         23.17         62.35        24.26 o
  -6   2   2      11356.96      11002.26       300.03 o
  -5   2   2       2430.99       2307.54        87.99 o
  -4   2   2      17088.14      17097.19       688.26 o
  -3   2   2      39240.85      37985.75      1212.50 o
  -2   2   2        513.10        554.58        34.78 o
   0   2   2       3061.84       2973.40       107.69 o
   1   2   2       2986.88       3041.70        86.87 o
   2   2   2        475.13        512.74        30.44 o
   3   2   2       5378.02       5413.89       126.19 o
   4   2   2      12358.26      12212.41       254.29 o
   5   2   2        966.58        925.04        49.13 o
   6   2   2       8620.91       8810.38       249.86 o
   7   2   2        921.70        807.24        69.18 o
   8   2   2         33.93         29.84        45.45 o
   9   2   2        244.67        253.35        61.15 o
 -11   3   2          0.68          1.82        71.06 o
 -10   3   2       2012.21       2037.37       134.89 o
  -9   3   2       4050.24       3975.92       135.03 o
  -8   3   2        436.29        563.97        63.36 o
  -7   3   2      14836.97      14708.62       441.62 o
  -6   3   2       3336.31       3267.76       119.63 o
  -5   3   2       1209.94       1108.50        70.26 o
  -4   3   2         70.54        133.67        28.69 o
  -3   3   2      16552.98      16000.06       644.13 o
  -1   3   2       5116.31       5178.54       341.12 o
   0   3   2      15981.32      14823.24       507.77 o
   1   3   2        525.23        570.36        29.40 o
   2   3   2       2611.69       2651.12        78.02 o
   3   3   2       8661.35       8800.45       221.04 o
   4   3   2       1954.57       1993.25        73.11 o
   5   3   2        132.73        126.75        27.25 o
   6   3   2       1821.65       1781.19        85.09 o
   7   3   2       7705.10       7876.94       383.48 o
   8   3   2         26.34        -21.18        49.12 o
   9   3   2       2527.40       2148.66       187.01 o
 -11   4   2        912.83        964.69       179.75 o
 -10   4   2       2313.10       2041.00       127.90 o
  -9   4   2       7076.15       7285.53       286.80 o
  -8   4   2        758.74        838.98        85.91 o
  -7   4   2       4205.18       4146.31       209.64 o
  -6   4   2        910.11        941.71        66.70 o
  -5   4   2       4809.50       4884.20       191.04 o
  -4   4   2       4140.71       4046.44       162.83 o
  -3   4   2      14568.01      14147.29       587.52 o
  -2   4   2        994.26       1031.25       139.07 o
  -1   4   2         38.64         61.87        31.30 o
   0   4   2       3641.19       3560.88       127.12 o
   1   4   2       2509.05       2309.08        70.40 o
   2   4   2       1940.98       2001.47        68.24 o
   3   4   2      19113.75      19298.73       472.18 o
   4   4   2       3874.64       3797.79       122.58 o
   5   4   2       1387.44       1550.49       110.31 o
   6   4   2       2193.38       2384.79       121.14 o
   7   4   2       3678.89       3841.57       137.88 o
   8   4   2         73.08        -30.83        56.40 o
 -11   5   2         42.47         74.94        57.71 o
 -10   5   2        293.02        326.71       137.11 o
  -9   5   2        932.88       1053.46       131.20 o
  -8   5   2       1191.32       1227.10        99.73 o
  -7   5   2       1940.78       1867.75       101.74 o
  -6   5   2      21975.57      21553.76       726.86 o
  -5   5   2        650.13        702.88        59.37 o
  -4   5   2       9389.78       9147.43       333.02 o
  -3   5   2          7.95        -17.06        55.10 o
  -2   5   2       8098.89       8570.11       598.28 o
  -1   5   2       5453.99       5714.55       240.28 o
   0   5   2      25122.95      24621.42       652.17 o
   1   5   2      11684.06      11462.67       261.31 o
   2   5   2       7193.68       7312.22       192.59 o
   3   5   2       5867.50       6066.64       185.29 o
   4   5   2       2548.24       2532.38        97.48 o
   5   5   2        477.69        424.04        53.98 o
   6   5   2       1805.88       1641.79        87.52 o
   7   5   2       1560.18       1629.37       120.43 o
 -11   6   2         13.22        -85.28        85.28 o
 -10   6   2        174.56        247.30        81.44 o
  -9   6   2       2791.06       2622.54       163.73 o
  -8   6   2       1422.11       1506.53        98.74 o
  -7   6   2       5751.22       5822.62       235.81 o
  -6   6   2       7224.23       7230.31       280.01 o
  -5   6   2       2513.05       2392.86       121.24 o
  -4   6   2        205.82        167.94        83.97 o
  -3   6   2       8876.95       9195.94       653.39 o
  -2   6   2       6179.38       6170.33       268.80 o
  -1   6   2       3672.58       3382.99       178.23 o
   0   6   2       3592.66       3745.64       149.72 o
   1   6   2       3970.73       4067.59       141.35 o
   2   6   2        904.36        964.91        61.98 o
   3   6   2       3476.09       3495.98       131.26 o
   4   6   2       7185.83       7429.59       290.57 o
   5   6   2        209.61        208.28        42.15 o
   6   6   2       1106.93       1084.78        87.22 o
 -10   7   2       1938.76       1979.78       148.85 o
  -9   7   2       1054.91       1232.76       236.45 o
  -8   7   2        734.61        832.30        83.60 o
  -7   7   2         74.49         94.03        40.22 o
  -6   7   2       8123.13       8394.64       414.00 o
  -5   7   2      12234.48      12359.08       453.17 o
  -4   7   2       2371.47       2874.63       303.08 o
  -3   7   2       8777.93       9058.18       677.00 o
  -2   7   2        428.92        407.66        71.27 o
  -1   7   2         36.07        -13.90        48.01 o
   0   7   2        758.46        886.49        80.06 o
   1   7   2      12447.91      13067.53       362.70 o
   2   7   2         24.00         22.21        26.36 o
   3   7   2       6620.06       6506.73       388.18 o
   4   7   2       1031.72       1083.97        77.04 o
   5   7   2         33.19         86.79        47.37 o
 -10   8   2       1314.75       1510.35       135.36 o
  -9   8   2       1411.66       1604.49       145.37 o
  -8   8   2        640.10        640.75        78.97 o
  -7   8   2        299.60        212.42        50.61 o
  -6   8   2       7586.24       7821.91       314.66 o
  -5   8   2       1738.61       1689.25       173.04 o
  -4   8   2          7.19          6.56        94.47 o
  -3   8   2       1722.23       1680.70       249.28 o
  -2   8   2       6868.22       7037.56       570.22 o
  -1   8   2         77.00        130.65        70.07 o
   0   8   2       9812.48      10248.67       412.83 o
   1   8   2        815.96        758.94        87.43 o
   2   8   2         11.24         87.92        79.02 o
   3   8   2         11.08        -58.34        58.34 o
   4   8   2       2695.77       2401.97       214.61 o
  -9   9   2       3737.01       3794.81       369.96 o
  -8   9   2        368.53        378.42        69.15 o
  -7   9   2        541.06        433.97       106.11 o
  -6   9   2        809.68        768.35       131.49 o
  -5   9   2       1455.62       1651.83       280.77 o
  -3   9   2       8543.11       9021.14      1420.26 o
  -2   9   2       3658.45       3525.77       220.63 o
  -1   9   2       1279.56       1135.23       147.28 o
   0   9   2        986.53        828.49       106.46 o
   1   9   2       1938.35       1832.58       146.84 o
   2   9   2       2320.36       2425.22       195.79 o
  -8  10   2        744.64        793.48       143.23 o
  -7  10   2        248.05        267.19       116.24 o
  -6  10   2       1147.44       1195.58       258.47 o
  -5  10   2        807.91       1077.17       255.84 o
  -4  10   2        460.54        140.39       160.07 o
  -3  10   2       1874.64       1798.78       368.68 o
  -2  10   2       2472.35       2704.01       217.10 o
  -1  10   2       1340.05       1178.94       152.07 o
   0  10   2       1449.18       1245.18       181.82 o
   1  10   2       4318.86       4096.12       494.63 o
  -5  11   2        362.30         38.05       249.28 o
  -4  11   2         32.93        -65.60       191.55 o
  -3  11   2        783.35        784.25       148.01 o
   1 -11   3       1773.69       2057.86       207.42 o
   2 -11   3        698.31        310.73       174.01 o
   3 -11   3        997.67        927.87       192.43 o
   4 -11   3       1784.16       1721.37       343.75 o
   5 -11   3        892.25        872.06        90.85 o
   6 -11   3        452.57        440.13        79.20 o
  -2 -10   3        485.07        387.84       137.22 o
  -1 -10   3       1469.66       1470.99       149.81 o
   0 -10   3       1923.01       1926.65       170.25 o
   1 -10   3       2854.01       3041.73       160.47 o
   2 -10   3        406.14        437.57       122.53 o
   3 -10   3       2570.49       2703.45       141.27 o
   4 -10   3       2349.70       2506.13       181.11 o
   5 -10   3          5.81         36.82        57.10 o
   6 -10   3        732.22        933.99       103.74 o
   7 -10   3       2181.17       2207.34       146.62 o
   8 -10   3        133.96        165.25        68.02 o
  -3  -9   3        597.15        620.51        82.57 o
  -2  -9   3        372.25        345.76        94.96 o
  -1  -9   3        896.67        876.91        78.26 o
   0  -9   3       1872.48       1867.02       121.90 o
   1  -9   3      11861.32      11765.91       452.06 o
   2  -9   3        212.54        296.94        50.23 o
   3  -9   3       7467.87       7442.78       312.55 o
   4  -9   3       1082.58       1278.54       130.33 o
   5  -9   3        119.91         52.81        81.35 o
   6  -9   3        847.69        887.44       133.41 o
   7  -9   3       5092.39       4952.97       235.37 o
   8  -9   3        177.27        136.27        54.13 o
   9  -9   3        640.41        598.10        86.34 o
  -5  -8   3        215.14        125.63        63.58 o
  -4  -8   3        224.06        132.66        57.08 o
  -3  -8   3        657.55        556.89        57.47 o
  -2  -8   3       4765.66       5070.64       173.85 o
  -1  -8   3        762.50        823.89        69.16 o
   0  -8   3       7770.47       7916.10       289.36 o
   1  -8   3       1067.56       1218.43        88.86 o
   2  -8   3       2275.75       2254.78       114.70 o
   3  -8   3        320.87        327.67        89.87 o
   4  -8   3      15087.35      14936.20       699.36 o
   5  -8   3       1154.63       1311.47       151.87 o
   6  -8   3       6458.02       6600.07       279.37 o
   7  -8   3       1673.61       1616.63       112.84 o
   8  -8   3        174.23        148.96        47.72 o
   9  -8   3         10.72         70.13        49.09 o
  10  -8   3       1893.56       1977.21       212.55 o
  -6  -7   3        592.96        443.94        64.10 o
  -5  -7   3       2703.53       2693.27       136.80 o
  -4  -7   3          5.29         26.79        36.49 o
  -3  -7   3      13876.29      14013.65       365.22 o
  -2  -7   3       2411.30       2474.75       107.34 o
  -1  -7   3        401.50        587.63        57.04 o
   0  -7   3         33.53         32.22        27.91 o
   1  -7   3       5662.37       5641.19       208.42 o
   2  -7   3      10900.76      10858.58       349.10 o
   3  -7   3       5734.34       6187.48       498.57 o
   4  -7   3      13979.43      12886.65       890.86 o
   5  -7   3          3.49        -20.00        41.09 o
   6  -7   3       2447.21       2342.77       132.46 o
   7  -7   3       4417.22       4618.54       207.59 o
   8  -7   3       3991.62       3912.36       186.11 o
   9  -7   3        276.50        398.85       125.95 o
  10  -7   3       1317.30       1146.57       132.99 o
  -7  -6   3         76.03         23.35        52.04 o
  -6  -6   3       1160.71       1007.80        85.05 o
  -5  -6   3        975.46        976.44        72.39 o
  -4  -6   3        267.24        285.40        45.08 o
  -3  -6   3       3195.68       3220.85       141.05 o
  -2  -6   3       9799.02       9729.27       287.67 o
  -1  -6   3       8594.43       8535.81       248.37 o
   0  -6   3      13547.51      13883.61       407.53 o
   1  -6   3      11810.39      11768.21       371.17 o
   2  -6   3       1442.43       1262.06        84.10 o
   3  -6   3         54.46        167.94        73.47 o
   4  -6   3       2276.41       2214.14       162.16 o
   5  -6   3      10655.06      10236.50       379.30 o
   6  -6   3       3542.82       3553.20       165.81 o
   7  -6   3      15068.93      14428.92       515.88 o
   8  -6   3        170.15        166.34        53.90 o
   9  -6   3        197.12        204.11        81.29 o
  10  -6   3        296.47        298.34        74.99 o
  11  -6   3       1126.05       1078.48       209.92 o
  -8  -5   3       1462.44       1069.02       118.73 o
  -7  -5   3        153.95        126.82        48.24 o
  -6  -5   3       1642.40       1623.77        90.50 o
  -5  -5   3       1107.86       1052.39        69.62 o
  -4  -5   3        928.51       1066.33        61.13 o
  -3  -5   3       2479.35       2582.23        88.90 o
  -2  -5   3      21964.03      21284.91       704.51 o
  -1  -5   3          2.71          9.34        18.47 o
   0  -5   3      11217.00      11064.85       264.71 o
   1  -5   3       1809.73       1884.85        81.95 o
   2  -5   3       1674.99       1509.92       127.06 o
   3  -5   3         97.14        111.78        36.29 o
   4  -5   3      13848.89      13202.00       582.56 o
   5  -5   3       1918.85       1821.14       100.25 o
   6  -5   3       5607.46       5574.39       223.44 o
   7  -5   3       5536.10       5240.48       268.87 o
   8  -5   3       3897.06       3975.50       189.11 o
   9  -5   3        171.77        177.47        62.80 o
  10  -5   3       2558.17       2590.84       232.23 o
  11  -5   3        424.75        286.92       148.54 o
  -8  -4   3       4892.84       4744.34       198.15 o
  -7  -4   3        944.78       1097.22        74.90 o
  -6  -4   3       4781.74       5105.59       173.59 o
  -5  -4   3       1173.68       1172.94        65.13 o
  -4  -4   3         37.70         47.48        22.37 o
  -3  -4   3       1524.13       1618.79        60.88 o
  -2  -4   3       7945.01       8070.69       190.62 o
  -1  -4   3       4856.43       4640.04       138.42 o
   0  -4   3        453.75        524.93        44.10 o
   1  -4   3      35374.61      34039.91       970.11 o
   2  -4   3        351.75        321.53        59.03 o
   3  -4   3      32141.50      31220.26      1033.96 o
   4  -4   3         39.87         40.20        24.59 o
   5  -4   3       1808.15       1770.86        86.17 o
   6  -4   3       5719.56       5249.54       217.52 o
   7  -4   3       7347.42       7246.77       287.81 o
   8  -4   3      10005.43       9050.27       409.14 o
   9  -4   3       1168.75       1204.62       130.33 o
  10  -4   3        857.42       1030.12       105.12 o
  11  -4   3        392.44        232.55       148.66 o
  -9  -3   3       2707.74       2646.88       146.12 o
  -8  -3   3        467.97        467.71        59.37 o
  -7  -3   3         73.94         97.05        44.77 o
  -6  -3   3       4955.94       4940.43       149.03 o
  -5  -3   3       9405.47       9252.85       221.11 o
  -4  -3   3        568.06        690.87        44.91 o
  -3  -3   3       4175.11       4417.75       109.82 o
  -2  -3   3      10914.24      10843.64       237.87 o
  -1  -3   3      12350.51      12890.85       273.99 o
   0  -3   3       3001.40       2950.85        97.40 o
   1  -3   3      24868.54      23972.36       684.96 o
   2  -3   3       1589.33       1551.51        85.03 o
   3  -3   3       4037.02       4057.94       142.68 o
   4  -3   3      12435.11      11675.42       312.58 o
   5  -3   3      11898.34      11730.19       415.57 o
   6  -3   3        138.20        173.33        35.49 o
   7  -3   3       1422.36       1462.60        97.91 o
   8  -3   3        310.39        342.56        48.09 o
   9  -3   3        643.71        653.18        79.75 o
  10  -3   3        856.85        798.87        84.48 o
  11  -3   3       4998.04       4659.61       206.97 o
  -9  -2   3         28.94        -21.72        55.35 o
  -8  -2   3       1036.00        974.46        87.08 o
  -7  -2   3       2707.32       2649.36       111.02 o
  -6  -2   3      15977.40      16199.06       412.77 o
  -5  -2   3      19157.42      19118.44       407.10 o
  -4  -2   3        639.41        801.51        43.41 o
  -3  -2   3        564.53        519.18        30.74 o
  -2  -2   3        969.54        954.39        38.78 o
  -1  -2   3       4266.14       4293.96       101.48 o
   0  -2   3        585.69        628.50        32.42 o
   1  -2   3      18061.51      17412.39       496.74 o
   2  -2   3       8027.79       7594.22       230.85 o
   3  -2   3       3859.82       3889.08       116.06 o
   4  -2   3      39103.95      37115.04      1044.49 o
   5  -2   3         41.15         59.19        20.87 o
   6  -2   3         14.19         54.85        25.08 o
   7  -2   3        235.24        198.02        36.54 o
   8  -2   3       5801.46       5821.39       207.18 o
   9  -2   3       1141.68       1042.40        88.25 o
  10  -2   3       4777.67       4872.71       209.08 o
 -10  -1   3        144.21        110.22        88.64 o
  -9  -1   3       2078.76       2043.78       132.44 o
  -8  -1   3       3891.40       3971.46       147.45 o
  -7  -1   3        479.82        469.11        53.84 o
  -6  -1   3        909.49        995.96        56.66 o
  -5  -1   3       6711.48       6736.97       175.24 o
  -4  -1   3      18674.38      18566.17       362.02 o
  -3  -1   3       4110.36       3998.55        91.93 o
  -2  -1   3      10357.43       9803.63       206.05 o
  -1  -1   3         92.72        119.85        12.52 o
   0  -1   3       7212.76       6996.77       157.43 o
   1  -1   3      16868.73      16870.07       360.41 o
   2  -1   3        543.17        560.50        25.39 o
   3  -1   3        215.69        294.14        24.87 o
   4  -1   3      14089.17      14452.97       325.29 o
   5  -1   3      11753.99      11159.87       245.88 o
   6  -1   3        455.74        483.77        42.43 o
   7  -1   3       8619.46       8831.58       306.01 o
   8  -1   3       1295.63       1381.94        98.76 o
   9  -1   3         12.20         51.73        58.99 o
  10  -1   3        116.10         68.09        67.80 o
 -10   0   3        618.61        637.49       100.40 o
  -9   0   3       3431.16       3408.74       184.35 o
  -8   0   3          7.94         23.91        36.27 o
  -7   0   3       1089.29       1145.26        78.58 o
  -6   0   3        291.06        266.38        28.57 o
  -5   0   3      27520.76      27042.42       550.45 o
  -4   0   3      16113.00      15963.21       351.83 o
  -3   0   3       4400.88       4048.14        88.08 o
  -2   0   3       2254.78       2079.47        49.11 o
  -1   0   3       3777.34       3690.66        83.06 o
   0   0   3       3224.56       3241.23        96.45 o
   1   0   3       4278.90       4228.36       111.56 o
   2   0   3       8204.50       7859.57       181.33 o
   3   0   3         18.58        108.36        16.67 o
   4   0   3      15659.36      16351.55       344.62 o
   5   0   3      25084.11      25257.97       520.89 o
   6   0   3       1738.29       1767.15        73.96 o
   7   0   3       7035.13       7215.16       192.08 o
   8   0   3       1292.44       1292.75        80.46 o
   9   0   3       1725.98       1890.11       116.44 o
  10   0   3        854.62        787.51        94.08 o
 -11   1   3        424.81        309.94       116.38 o
 -10   1   3         64.48        -54.67        54.67 o
  -9   1   3        294.07        349.71        71.03 o
  -8   1   3       8129.93       8072.13       226.36 o
  -7   1   3       1924.65       2013.36        89.74 o
  -6   1   3      10969.81      10731.21       271.39 o
  -5   1   3       1349.19       1318.35        53.08 o
  -4   1   3       4548.37       4462.34       118.09 o
  -3   1   3        735.88        645.74        31.90 o
  -2   1   3     134951.05     131201.92      7168.87 o
  -1   1   3      44669.50      44162.59      1810.98 o
   0   1   3      40827.32      41646.46      1067.74 o
   1   1   3      21847.54      21477.64       608.33 o
   2   1   3       3434.11       3223.74        96.10 o
   3   1   3       2254.97       2156.91        65.64 o
   4   1   3        517.41        582.89        35.42 o
   5   1   3       8279.24       8385.51       200.38 o
   6   1   3        182.55        214.98        33.07 o
   7   1   3       4419.69       4833.62       147.54 o
   8   1   3       7430.34       7462.59       223.26 o
   9   1   3          6.45         -0.75        48.28 o
 -11   2   3       2096.25       1915.83       148.14 o
 -10   2   3       1395.64       1499.34       148.36 o
  -9   2   3       5270.16       5013.83       165.48 o
  -8   2   3      10211.32      10046.80       293.69 o
  -7   2   3          2.59         33.88        20.68 o
  -6   2   3        334.57        360.22        31.72 o
  -5   2   3       1377.09       1354.01        58.81 o
  -4   2   3       9834.64       9119.13       266.33 o
  -3   2   3       9147.59       9763.97       396.14 o
  -2   2   3      73666.71      73949.41      2860.21 o
  -1   2   3      19330.92      20596.08      1174.26 o
   0   2   3        571.82        657.15        41.40 o
   1   2   3      15668.40      16194.14       470.27 o
   2   2   3      20174.13      19830.06       407.50 o
   3   2   3        346.97        463.17        32.98 o
   4   2   3       1181.38       1275.20        51.24 o
   5   2   3        898.03        998.98        52.55 o
   6   2   3       1050.87       1099.20        60.76 o
   7   2   3       2845.53       2862.87       134.06 o
   8   2   3       4109.15       4501.21       171.00 o
   9   2   3        129.65         45.55        65.79 o
 -11   3   3       2028.71       1836.39       127.77 o
 -10   3   3        393.66        289.89        50.47 o
  -9   3   3        364.07        464.41        55.03 o
  -8   3   3       8386.26       7826.74       234.75 o
  -7   3   3      14029.36      13962.83       481.69 o
  -6   3   3       2008.40       1967.34        83.29 o
  -5   3   3      24350.88      24270.49       805.55 o
  -4   3   3       1327.86       1360.19        64.92 o
  -3   3   3       2156.68       2117.60       139.07 o
  -1   3   3      38083.48      38923.22      2406.90 o
   0   3   3         55.43         44.91        21.19 o
   1   3   3      42361.82      41370.34       876.67 o
   2   3   3       6866.42       6865.42       172.56 o
   3   3   3        338.82        401.83        37.67 o
   4   3   3        618.15        718.93        47.06 o
   5   3   3        693.71        789.21        58.65 o
   6   3   3       2155.83       2278.61       107.73 o
   7   3   3        815.58        787.99        70.87 o
   8   3   3       3997.56       3945.31       157.85 o
 -11   4   3       1674.72       1826.69       290.61 o
 -10   4   3       1603.73       1693.76       129.40 o
  -9   4   3         25.38         39.28        54.45 o
  -8   4   3      11130.75      11255.15       486.52 o
  -7   4   3       5086.50       4981.87       236.57 o
  -6   4   3        933.86        880.72        63.05 o
  -5   4   3       1570.14       1505.04        85.92 o
  -4   4   3       2482.33       2390.90       190.90 o
  -1   4   3       5756.41       5434.08       349.65 o
   0   4   3       2353.84       2607.29       103.54 o
   1   4   3        298.89        315.89        30.32 o
   2   4   3       8989.97       9029.34       210.18 o
   3   4   3       4428.25       4278.19       127.33 o
   4   4   3       4284.06       4443.24       132.65 o
   5   4   3       5466.24       5776.07       194.85 o
   6   4   3          6.55         43.23        33.77 o
   7   4   3        191.27         70.60        56.59 o
   8   4   3       3204.41       3170.27       193.34 o
 -11   5   3       2883.52       2977.59       205.86 o
 -10   5   3        229.73        258.23        62.62 o
  -9   5   3        263.41        211.24        52.88 o
  -8   5   3       1558.27       1575.61       110.87 o
  -7   5   3       3914.19       3674.06       178.96 o
  -6   5   3       2085.72       2081.51       108.43 o
  -5   5   3      14979.39      14935.78       517.02 o
  -4   5   3       8160.24       7740.23       348.42 o
  -3   5   3      10840.50      10905.50       725.55 o
  -2   5   3       3040.37       2723.75       268.96 o
  -1   5   3        201.38        276.61        52.55 o
   0   5   3      11986.04      11876.69       311.26 o
   1   5   3        575.52        610.79        40.79 o
   2   5   3      14693.44      14861.17       331.11 o
   3   5   3        104.04        120.20        29.94 o
   4   5   3       5181.83       5210.71       202.38 o
   5   5   3       1879.66       1920.97       101.24 o
   6   5   3       1320.01       1353.83        81.87 o
   7   5   3         73.53        -16.95        58.69 o
 -11   6   3       2352.11       2667.34       254.53 o
 -10   6   3        423.33        537.66        82.10 o
  -9   6   3         42.07        -21.94        62.32 o
  -8   6   3        476.68        455.97        56.86 o
  -7   6   3       2298.33       2194.03       119.45 o
  -6   6   3        174.82        185.47        39.27 o
  -5   6   3       8224.12       8224.99       311.66 o
  -4   6   3       1674.08       2108.42       245.35 o
  -3   6   3        184.13        266.34        91.84 o
  -2   6   3       5015.93       5509.43       241.40 o
  -1   6   3      13386.93      13300.52       690.68 o
   0   6   3        316.71        328.87        48.13 o
   1   6   3       3099.05       3086.36       130.32 o
   2   6   3         59.63         28.27        25.26 o
   3   6   3       4649.77       4980.32       167.36 o
   4   6   3         23.19        -19.91        32.17 o
   5   6   3      12863.79      12825.31       318.02 o
   6   6   3       1478.78       1489.33       112.02 o
 -10   7   3        840.42        787.21        94.82 o
  -9   7   3        610.64        598.40        69.08 o
  -8   7   3       1594.26       1529.91       104.92 o
  -7   7   3       1082.80       1007.60        95.95 o
  -6   7   3        144.54         90.02        37.21 o
  -5   7   3       1045.36       1041.26       129.24 o
  -4   7   3      12605.36      12968.00       893.49 o
  -3   7   3       2452.68       2862.83       312.26 o
  -2   7   3      10027.17      10288.30       408.96 o
  -1   7   3       2929.87       2952.83       178.83 o
   0   7   3          9.57         48.24        40.23 o
   1   7   3        217.05        190.01        52.23 o
   2   7   3       3502.72       3502.95       174.44 o
   3   7   3       3665.27       3701.67       155.94 o
   4   7   3       3556.34       3481.02       145.72 o
   5   7   3       4235.32       4068.11       175.07 o
 -10   8   3       2618.97       2789.08       183.69 o
  -9   8   3         22.80         94.55        83.83 o
  -8   8   3       3773.02       3747.89       184.45 o
  -7   8   3       1995.78       1993.15       122.75 o
  -6   8   3        470.71        547.93       106.68 o
  -5   8   3       2593.95       2125.47       291.27 o
  -4   8   3       5336.35       5335.98       492.01 o
  -3   8   3       1239.55       1387.03       165.05 o
  -2   8   3        238.66        258.58        85.64 o
  -1   8   3       6474.71       6347.17       294.40 o
   0   8   3       1533.71       1553.07       125.17 o
   1   8   3       3809.85       3977.33       172.39 o
   2   8   3       3663.55       3822.09       189.59 o
   3   8   3          1.73        -60.16        60.16 o
   4   8   3          0.78        -53.30        77.16 o
  -9   9   3         17.73         -5.42        53.35 o
  -8   9   3       3125.68       2910.88       262.43 o
  -7   9   3       1802.05       1723.87       186.75 o
  -6   9   3         34.80         16.52        83.97 o
  -3   9   3       2352.68       2505.81       249.28 o
  -2   9   3        363.36        313.06        98.11 o
  -1   9   3       5163.75       5048.76       237.24 o
   0   9   3         27.27         10.30        61.39 o
   1   9   3       1450.55       1296.76       178.72 o
   2   9   3        670.10        662.24       105.72 o
  -8  10   3       2276.49       2046.27       212.64 o
  -7  10   3       4979.99       4798.98       485.45 o
  -6  10   3         37.23         57.90        95.83 o
  -5  10   3       2097.78       2471.84       417.22 o
  -4  10   3       1279.94       1124.40       220.42 o
  -3  10   3        130.85        340.77       119.19 o
  -2  10   3        283.31        145.97        82.19 o
  -1  10   3       1205.93       1107.87       169.96 o
   0  10   3       1619.44       1365.75       299.02 o
  -4  11   3       2473.74       3424.37       474.95 o
   1 -11   4       1654.11       1250.63       228.28 o
   2 -11   4       4462.25       4517.90       744.57 o
   3 -11   4        337.89        177.48        95.39 o
   4 -11   4       1492.75       1666.85       305.70 o
   5 -11   4       1374.24       1724.12       223.77 o
   6 -11   4       1409.64       1537.07       175.18 o
   7 -11   4         36.35        -20.99       148.26 o
  -2 -10   4       1587.54       1357.84       162.45 o
  -1 -10   4       6016.97       6124.64       285.76 o
   0 -10   4          8.15        -43.36        43.36 o
   1 -10   4        757.68        954.23       109.16 o
   2 -10   4        569.23        560.35        79.06 o
   3 -10   4       1797.76       1720.69       115.06 o
   4 -10   4       1264.70       1286.07       114.79 o
   5 -10   4       7106.69       7183.61       321.95 o
   6 -10   4        856.66        838.68        94.84 o
   7 -10   4        487.92        453.90        79.53 o
   8 -10   4         98.40        207.99       105.86 o
  -3  -9   4         56.93         64.95        48.78 o
  -2  -9   4       4332.55       4230.43       178.74 o
  -1  -9   4        344.78        367.52        63.98 o
   0  -9   4         63.98         64.92        38.73 o
   1  -9   4        440.95        489.46        77.64 o
   2  -9   4       7229.44       7864.29       286.30 o
   3  -9   4       3350.75       3403.02       193.98 o
   4  -9   4       4966.85       4834.13       231.49 o
   5  -9   4       3293.89       3070.03       237.85 o
   6  -9   4        629.73        758.43        87.71 o
   7  -9   4         16.75        -13.01        55.02 o
   8  -9   4        627.82        678.46       104.57 o
   9  -9   4       1750.15       1547.61       126.05 o
  -5  -8   4       1042.29        905.87        83.63 o
  -4  -8   4       2265.24       2353.77       137.11 o
  -3  -8   4        407.75        433.25        52.88 o
  -2  -8   4         44.49         54.89        33.66 o
  -1  -8   4       4160.28       4130.81       154.95 o
   0  -8   4        175.97        182.80        43.11 o
   1  -8   4       6769.68       6648.93       245.44 o
   2  -8   4       1325.51       1275.00        90.26 o
   3  -8   4        107.51        136.56        50.74 o
   4  -8   4       1651.42       1738.01       163.21 o
   5  -8   4       7544.99       7243.57       393.33 o
   6  -8   4      11118.12      11439.56       435.07 o
   7  -8   4        463.86        503.22        71.38 o
   8  -8   4       3948.13       4109.74       238.62 o
   9  -8   4        497.59        455.56        67.61 o
  10  -8   4        215.24        172.98       110.21 o
  -6  -7   4         84.50         86.87        53.99 o
  -5  -7   4        705.76        784.16        75.34 o
  -4  -7   4       2949.18       3130.24       128.83 o
  -3  -7   4       3198.90       3483.81       126.02 o
  -2  -7   4       1140.30       1295.83        80.99 o
  -1  -7   4      10043.70       9663.51       275.01 o
   0  -7   4        516.26        643.72        56.22 o
   1  -7   4       3242.33       3249.80       141.11 o
   2  -7   4       1850.02       2029.68       104.99 o
   3  -7   4      10496.00      10152.41       726.86 o
   4  -7   4        550.52        652.00       116.31 o
   5  -7   4      10678.82      10708.22       556.95 o
   6  -7   4       1013.66       1023.21        90.25 o
   7  -7   4        179.99        116.38        43.08 o
   8  -7   4       2901.85       3113.17       160.49 o
   9  -7   4       4492.21       4680.31       268.36 o
  10  -7   4         47.06         23.62        81.35 o
  -7  -6   4       3824.81       3655.44       175.72 o
  -6  -6   4        180.35        189.02        47.39 o
  -5  -6   4        961.27       1027.74        72.22 o
  -4  -6   4       1613.21       1674.54        90.73 o
  -3  -6   4       2260.84       2480.27       106.46 o
  -2  -6   4       2032.31       2085.60        92.08 o
  -1  -6   4       7791.19       7953.17       228.77 o
   0  -6   4       8214.54       7982.71       208.50 o
   1  -6   4       1633.87       1571.04        98.31 o
   2  -6   4      18170.34      17870.66       651.81 o
   3  -6   4       2011.04       2022.96       127.18 o
   4  -6   4         14.66         39.10        32.67 o
   5  -6   4        330.27        396.25        73.72 o
   6  -6   4       6384.30       6200.28       269.78 o
   7  -6   4       1766.59       1930.29       113.48 o
   8  -6   4      12330.67      12937.73       582.41 o
   9  -6   4       5532.38       5664.70       423.78 o
  10  -6   4        760.16        751.61       113.49 o
  -8  -5   4       2848.56       2812.38       146.28 o
  -7  -5   4       1907.41       1873.39       107.77 o
  -6  -5   4       1435.20       1652.53        93.59 o
  -5  -5   4        313.84        263.32        46.96 o
  -4  -5   4       6151.08       6063.91       164.76 o
  -3  -5   4        829.51        960.30        55.13 o
  -2  -5   4       1751.45       1791.67        70.44 o
  -1  -5   4       8199.00       8387.95       239.17 o
   0  -5   4      10456.86      10066.25       244.39 o
   1  -5   4       2227.40       2300.33       103.71 o
   2  -5   4      16466.18      15656.22       688.74 o
   3  -5   4       7619.64       7303.98       292.53 o
   4  -5   4        147.66        126.12        36.19 o
   5  -5   4       4150.34       4125.49       178.14 o
   6  -5   4       4778.75       4800.52       200.14 o
   7  -5   4         37.90         64.29        38.80 o
   8  -5   4       1078.24       1106.49        97.48 o
   9  -5   4       3104.57       3055.69       296.52 o
  10  -5   4        993.72        983.11       128.74 o
  11  -5   4       2292.48       2331.67       167.71 o
  -8  -4   4         78.62         42.80        54.13 o
  -7  -4   4       9195.73       9526.56       247.75 o
  -6  -4   4       5055.49       5297.75       177.98 o
  -5  -4   4      10166.73      10108.49       247.05 o
  -4  -4   4       5543.72       5788.69       144.24 o
  -3  -4   4         25.94         47.20        20.94 o
  -2  -4   4         52.80         78.42        21.02 o
  -1  -4   4       9460.13       9799.12       221.11 o
   0  -4   4      11387.72      11535.66       268.91 o
   1  -4   4       1977.22       1948.67        92.57 o
   2  -4   4      26576.98      25260.71       849.63 o
   3  -4   4      24449.48      22876.22       772.10 o
   4  -4   4       3316.85       3170.74       144.37 o
   5  -4   4       6764.97       6595.57       222.47 o
   6  -4   4         30.96         55.95        30.48 o
   7  -4   4       1132.61       1109.14        85.44 o
   8  -4   4        185.62        267.17       106.89 o
   9  -4   4      10175.60       9748.04       471.23 o
  10  -4   4        758.12        618.48        79.26 o
  11  -4   4       2647.62       2407.56       192.34 o
  -9  -3   4       2486.86       2213.72       129.26 o
  -8  -3   4       2559.26       2767.93       135.48 o
  -7  -3   4       5671.65       5777.32       214.15 o
  -6  -3   4        534.41        579.00        47.52 o
  -5  -3   4         11.57         25.77        21.93 o
  -4  -3   4       7829.12       7698.19       174.84 o
  -3  -3   4       7645.42       7502.62       166.95 o
  -2  -3   4      22879.28      24130.53       496.61 o
  -1  -3   4      17425.87      17233.50       357.53 o
   0  -3   4       1123.64       1105.89        47.12 o
   1  -3   4        943.04        884.70        64.62 o
   2  -3   4       6091.20       5810.85       221.42 o
   3  -3   4      14187.33      13275.16       396.95 o
   4  -3   4         36.53         75.81        18.40 o
   5  -3   4       8489.87       8103.38       303.27 o
   6  -3   4       7031.11       6833.68       233.23 o
   7  -3   4          6.67         34.42        26.82 o
   8  -3   4       3419.91       3489.87       158.42 o
   9  -3   4       1103.24       1114.09       123.66 o
  10  -3   4       1243.68       1312.91       105.94 o
  11  -3   4         86.20        -73.97        73.97 o
  -9  -2   4         52.48        -21.87        47.76 o
  -8  -2   4        357.77        359.62        57.52 o
  -7  -2   4        141.18        133.14        46.94 o
  -6  -2   4       9320.30      10103.67       242.08 o
  -5  -2   4         26.93         25.81        17.56 o
  -4  -2   4      33205.83      32716.27       625.34 o
  -3  -2   4        450.36        447.83        33.79 o
  -2  -2   4      16708.98      17286.62       357.14 o
  -1  -2   4       4825.56       5106.66       118.38 o
   0  -2   4      20211.87      20333.58       438.11 o
   1  -2   4        216.97        260.21        31.14 o
   2  -2   4        256.07        339.75        28.66 o
   3  -2   4      16093.25      15787.95       374.36 o
   4  -2   4       2205.96       2160.34        82.88 o
   5  -2   4       9642.48       9220.14       267.00 o
   6  -2   4       8069.55       7823.40       236.00 o
   7  -2   4        309.43        323.81        46.38 o
   8  -2   4        553.63        498.57        56.45 o
   9  -2   4       1560.84       1739.36       116.05 o
  10  -2   4       3943.28       3840.24       175.65 o
 -10  -1   4       1409.66       1185.93       183.88 o
  -9  -1   4       2315.31       2359.57       121.14 o
  -8  -1   4        464.09        476.28        59.81 o
  -7  -1   4      14209.78      14190.33       375.97 o
  -6  -1   4        279.85        332.67        36.27 o
  -5  -1   4       2035.58       1998.31        67.41 o
  -4  -1   4        197.22        176.05        18.54 o
  -3  -1   4       6750.23       6228.09       133.13 o
  -2  -1   4       5798.38       5544.65       125.21 o
  -1  -1   4      47872.61      44987.85       941.45 o
   0  -1   4       2037.99       2041.99        58.54 o
   1  -1   4       7021.36       6973.37       213.33 o
   2  -1   4       1726.95       1754.90        51.40 o
   3  -1   4       9597.93       9606.75       206.43 o
   4  -1   4      12460.73      12648.32       290.39 o
   5  -1   4       6934.58       6853.41       178.46 o
   6  -1   4      22364.36      22635.13       553.93 o
   7  -1   4       2242.56       2198.72       105.37 o
   8  -1   4       1407.62       1339.02       100.19 o
   9  -1   4       3837.74       3717.87       165.03 o
  10  -1   4        313.47        366.12       100.38 o
 -10   0   4       4786.26       4505.79       278.80 o
  -9   0   4       2149.90       2237.24       117.79 o
  -8   0   4       4508.99       4855.39       197.89 o
  -7   0   4       3328.39       3402.92       146.67 o
  -6   0   4          9.59          3.09        18.06 o
  -5   0   4       6357.90       6187.66       158.18 o
  -4   0   4       5744.49       5608.46       121.02 o
  -3   0   4      39878.67      38478.06       713.22 o
  -2   0   4        513.28        586.14        26.04 o
  -1   0   4      14815.53      14385.71       272.49 o
   0   0   4       2803.89       2744.55        80.09 o
   1   0   4       9809.72       9777.24       285.17 o
   2   0   4      14087.34      14408.50       319.30 o
   3   0   4      12444.21      12050.57       278.85 o
   4   0   4       1510.29       1624.68        57.54 o
   5   0   4       3907.98       4146.54       113.86 o
   6   0   4      14396.28      14522.17       323.23 o
   7   0   4       6164.90       6202.60       181.69 o
   8   0   4        280.36        287.91        51.31 o
   9   0   4       3170.70       3180.58       164.42 o
  10   0   4        410.82        351.16        84.23 o
 -11   1   4         84.43         79.56        75.81 o
 -10   1   4       1508.18       1757.87       138.05 o
  -9   1   4       1753.16       1620.23       102.51 o
  -8   1   4          0.81          5.77        28.71 o
  -7   1   4       7771.68       7848.03       234.48 o
  -6   1   4       5754.10       5667.99       157.06 o
  -5   1   4      14055.55      14003.97       346.43 o
  -4   1   4      12866.18      12426.09       313.72 o
  -3   1   4       1027.40       1036.01        47.14 o
  -2   1   4      32195.97      31349.60      1001.12 o
  -1   1   4       4359.62       4267.47       100.50 o
   0   1   4      68899.30      71918.93      1616.41 o
   1   1   4        583.29        679.15        31.99 o
   2   1   4      46037.52      45203.87       894.27 o
   3   1   4       1805.14       1840.51        83.03 o
   4   1   4       1357.61       1265.95        52.30 o
   5   1   4        292.66        301.46        32.77 o
   6   1   4       8776.60       8885.12       224.64 o
   7   1   4       6629.07       6960.25       200.38 o
   8   1   4        188.29        293.68        60.11 o
   9   1   4       3176.16       3364.33       161.17 o
 -11   2   4         30.33        161.74        78.47 o
 -10   2   4        489.64        438.65        60.43 o
  -9   2   4       3172.91       2975.77       115.55 o
  -8   2   4        360.91        413.70        47.23 o
  -7   2   4      10384.55      10064.32       259.21 o
  -6   2   4       1767.03       1843.93        66.83 o
  -5   2   4       1582.01       1483.79        72.90 o
  -4   2   4        164.83        156.18        30.18 o
  -3   2   4      37015.27      35015.33      1368.41 o
  -2   2   4      11966.28      11408.01       637.64 o
  -1   2   4      13287.34      12986.78       521.48 o
   0   2   4       5169.06       5194.15       155.28 o
   1   2   4       1578.63       1747.23        52.50 o
   2   2   4        756.33        719.08        39.42 o
   3   2   4      31776.94      31891.41       692.04 o
   4   2   4       4583.74       4924.13       151.26 o
   5   2   4       4133.15       4349.88       126.59 o
   6   2   4       1147.16       1235.23        67.53 o
   7   2   4       1347.55       1378.14        86.27 o
   8   2   4        105.92        125.67        47.84 o
   9   2   4       1846.48       1965.10       151.34 o
 -11   3   4         27.55        -31.46       122.16 o
 -10   3   4        894.09        859.99        66.31 o
  -9   3   4        315.91        373.37        58.07 o
  -8   3   4        170.42        154.54        33.57 o
  -7   3   4       2650.04       2614.78       107.70 o
  -6   3   4      12146.53      11781.29       433.41 o
  -5   3   4       1695.91       1750.40       101.85 o
  -4   3   4      30523.82      29449.05      1160.60 o
  -3   3   4      11551.29      11324.04       453.19 o
  -1   3   4       1041.59       1059.81        77.11 o
   0   3   4       3770.18       3869.35       130.77 o
   1   3   4      32524.87      32785.54       762.84 o
   2   3   4       8143.07       7773.99       192.97 o
   3   3   4      28828.68      28772.59       691.21 o
   4   3   4        333.23        368.79        35.79 o
   5   3   4        561.69        546.11        47.13 o
   6   3   4         88.99        111.61        31.77 o
   7   3   4       4346.83       4519.72       148.31 o
   8   3   4         29.87          5.32        52.43 o
 -11   4   4         69.36        -32.10        58.09 o
 -10   4   4       2996.21       3295.79       282.08 o
  -9   4   4       1753.38       1761.08       122.17 o
  -8   4   4         19.56         17.46        54.45 o
  -7   4   4       3068.27       2963.72       114.26 o
  -6   4   4      11524.29      11116.74       659.95 o
  -5   4   4       1402.09       1363.98        84.97 o
  -4   4   4       7462.34       7026.20       303.58 o
  -2   4   4       4590.95       4771.81       342.44 o
  -1   4   4       2361.31       2258.24       149.60 o
   0   4   4      14115.45      14658.79       399.91 o
   1   4   4        326.09        347.57        31.30 o
   2   4   4       1583.86       1666.70        61.99 o
   3   4   4       3009.42       3059.72        96.52 o
   4   4   4      10330.39      11068.16       282.54 o
   5   4   4        669.36        590.11        68.59 o
   6   4   4       8598.53       8544.48       231.56 o
   7   4   4         37.36         26.74        49.95 o
   8   4   4         37.74        -26.20        54.93 o
 -11   5   4        367.36        345.06       111.52 o
 -10   5   4       4109.03       4512.03       346.37 o
  -9   5   4       1682.50       1435.35       164.00 o
  -8   5   4        243.76        267.09        48.65 o
  -7   5   4       1097.72       1068.12        75.08 o
  -6   5   4       4083.57       4293.12       177.94 o
  -5   5   4       3543.69       3469.63       150.78 o
  -2   5   4        140.93        143.01        80.03 o
  -1   5   4      11694.71      11227.73       510.16 o
   0   5   4        642.24        685.80        57.65 o
   1   5   4       2354.07       2402.13       105.35 o
   2   5   4       3202.05       3085.41       116.77 o
   3   5   4       7407.44       8025.35       235.19 o
   4   5   4       3950.20       4306.93       176.38 o
   5   5   4       1517.15       1429.09        78.93 o
   6   5   4        407.92        356.24        51.45 o
   7   5   4        150.83        103.59        56.24 o
 -11   6   4          1.80        -39.36        85.28 o
 -10   6   4       2694.70       2768.36       261.09 o
  -9   6   4       4353.56       4659.24       320.13 o
  -8   6   4          1.00         20.32        39.54 o
  -7   6   4       3533.95       3557.66       162.35 o
  -6   6   4       1251.20       1265.61        82.78 o
  -5   6   4       1182.91       1291.06       122.23 o
  -4   6   4        118.72         81.35        82.66 o
  -3   6   4       6905.22       7239.72       554.98 o
  -2   6   4       1113.23       1119.48       118.67 o
  -1   6   4       1194.50       1219.48        89.44 o
   0   6   4      15080.08      14747.57       386.89 o
   1   6   4       5215.95       5429.94       185.15 o
   2   6   4       2469.77       2376.92       147.27 o
   3   6   4        754.52        831.22        69.54 o
   4   6   4        591.33        602.61        58.68 o
   5   6   4       1939.70       1997.19       128.75 o
   6   6   4       1538.31       1431.21        93.33 o
 -10   7   4       2694.99       2817.74       244.69 o
  -9   7   4       2489.23       2694.77       143.31 o
  -8   7   4        139.58        120.08        49.14 o
  -7   7   4       1861.02       1853.03       122.35 o
  -6   7   4       1713.90       1737.32       153.19 o
  -5   7   4       1189.94       1595.42       258.47 o
  -4   7   4         96.67         68.23       103.65 o
  -3   7   4       4346.35       4522.53       422.47 o
  -2   7   4       4980.80       4917.11       237.85 o
  -1   7   4       3730.70       3675.16       228.76 o
   0   7   4      10371.03      10060.10       365.83 o
   1   7   4        283.42        315.32        59.33 o
   2   7   4        144.51        178.97        40.55 o
   3   7   4        585.30        616.14        57.34 o
   4   7   4       5098.35       5473.39       291.37 o
   5   7   4         62.85         70.61        61.10 o
  -9   8   4       1999.74       1919.44       124.77 o
  -8   8   4       1695.10       1862.48       122.74 o
  -7   8   4       1805.99       1593.08       169.54 o
  -6   8   4       5174.82       5196.48       333.92 o
  -5   8   4        142.32         11.81       118.08 o
  -4   8   4        723.32        694.06       203.36 o
  -3   8   4       1832.74       1685.33       137.88 o
  -2   8   4       3434.51       3663.18       381.61 o
  -1   8   4        644.80        505.22        74.58 o
   0   8   4       4726.23       4638.26       390.33 o
   1   8   4       4819.85       4479.54       311.77 o
   2   8   4          2.10        -42.20        58.27 o
   3   8   4       4891.32       5063.62       251.14 o
  -9   9   4       4903.61       5162.36       235.99 o
  -8   9   4        857.46        950.62       147.19 o
  -7   9   4        313.79        326.69       119.39 o
  -6   9   4       1662.84       1764.67       246.66 o
  -5   9   4       1085.55       1218.87       262.40 o
  -4   9   4        751.72        587.78       182.37 o
  -3   9   4       4556.85       4695.42       254.92 o
  -2   9   4       1716.86       1685.97       148.99 o
  -1   9   4         37.95          6.81        60.16 o
   0   9   4       1872.33       1817.12       148.32 o
   1   9   4       3276.74       3293.02       379.88 o
   2   9   4         36.87        -81.63        82.29 o
  -7  10   4         27.29        -58.49        96.15 o
  -6  10   4       3491.36       3753.66       290.09 o
  -5  10   4       2046.78       2243.55       379.17 o
  -4  10   4       2414.85       2022.31       223.74 o
  -3  10   4       4434.12       4310.36       220.90 o
  -2  10   4       1734.24       1624.67       147.14 o
  -1  10   4        550.76        417.70       118.92 o
   0  10   4        712.48        686.49       163.43 o
   1 -11   5       4259.36       4651.80       389.18 o
   2 -11   5        157.94        161.54        87.41 o
   3 -11   5       6777.83       6619.16       268.26 o
   4 -11   5       1483.64       1462.28       113.26 o
   5 -11   5        363.27        427.21       143.30 o
   6 -11   5        204.58        237.00        62.17 o
  -2 -10   5        391.83        211.14       202.63 o
  -1 -10   5        264.16        214.46        68.08 o
   0 -10   5       5996.87       5776.76       251.41 o
   1 -10   5       2833.24       2780.07       169.84 o
   2 -10   5        367.76        369.42        70.80 o
   3 -10   5        636.21        686.05        80.03 o
   4 -10   5       1664.44       1875.08       167.56 o
   5 -10   5       1516.92       1616.67       138.09 o
   6 -10   5       4092.25       4272.83       220.85 o
   7 -10   5       2110.23       2038.94       261.33 o
   8 -10   5        969.67       1169.00       174.50 o
  -3  -9   5       2849.17       2701.69       147.43 o
  -2  -9   5       1856.18       1901.61       144.90 o
  -1  -9   5       1613.55       1532.18       101.27 o
   0  -9   5       4469.77       4421.96       252.06 o
   1  -9   5         57.29         81.04        48.97 o
   2  -9   5          6.79         28.83        40.57 o
   3  -9   5       1657.51       1573.28       118.45 o
   4  -9   5       6267.21       6156.19       275.04 o
   5  -9   5          3.97         -6.40        60.71 o
   6  -9   5       3648.71       3635.36       190.37 o
   7  -9   5       2004.42       2082.37       138.89 o
   8  -9   5        381.98        448.01        86.12 o
   9  -9   5        503.76        453.86        78.50 o
  -5  -8   5         43.53         32.87        57.09 o
  -4  -8   5        107.82        128.14        56.50 o
  -3  -8   5       1457.79       1569.81       136.24 o
  -2  -8   5       3405.42       3528.90       149.44 o
  -1  -8   5        396.64        421.51        55.47 o
   0  -8   5       4300.79       4354.30       185.33 o
   1  -8   5       4316.49       4316.54       180.88 o
   2  -8   5       1354.68       1458.45        96.77 o
   3  -8   5       5455.16       5607.93       242.19 o
   4  -8   5        703.39        652.92       109.44 o
   5  -8   5        108.93         74.21        78.72 o
   6  -8   5        764.05        730.16        86.30 o
   7  -8   5      15884.73      16410.06       596.37 o
   8  -8   5       2370.55       2239.76       145.69 o
   9  -8   5       2473.37       2233.05       165.01 o
  10  -8   5        375.45        429.73        90.77 o
  -6  -7   5        755.35        773.69       164.77 o
  -5  -7   5       1550.37       1324.18        85.22 o
  -4  -7   5        804.80        963.23        71.35 o
  -3  -7   5       9296.93       9243.86       251.20 o
  -2  -7   5       2781.38       2981.70       137.14 o
  -1  -7   5        213.93        181.46        38.43 o
   0  -7   5       2764.07       2906.04       108.02 o
   1  -7   5       4194.29       4176.15       162.35 o
   2  -7   5        754.31        808.28        67.39 o
   3  -7   5       1007.49       1122.86       144.67 o
   4  -7   5       2235.42       2217.56       150.18 o
   5  -7   5        101.03         98.27        54.22 o
   6  -7   5       4021.42       4312.82       199.39 o
   7  -7   5       8168.57       8180.31       325.74 o
   8  -7   5       2829.70       2641.02       145.33 o
   9  -7   5         77.90         17.47        56.00 o
  10  -7   5       2213.05       2137.77       175.10 o
  -7  -6   5          0.00         18.59        53.48 o
  -6  -6   5       7535.00       7396.67       267.35 o
  -5  -6   5        158.65        160.13        46.41 o
  -4  -6   5       4826.84       5056.77       186.30 o
  -3  -6   5       2620.69       2550.50       108.73 o
  -2  -6   5       3092.39       2971.02       107.45 o
  -1  -6   5       7620.53       7721.48       224.66 o
   0  -6   5       3859.87       3713.07       118.88 o
   1  -6   5      11266.83      11092.69       320.81 o
   2  -6   5        737.79        822.22        75.84 o
   3  -6   5      11156.19      10935.70       421.80 o
   4  -6   5       6988.62       7068.72       295.59 o
   5  -6   5        208.42        202.54        49.20 o
   6  -6   5        115.03        123.40        36.84 o
   7  -6   5       2019.43       2023.08       117.50 o
   8  -6   5       8065.57       7789.58       577.29 o
   9  -6   5        387.18        359.92        70.21 o
  10  -6   5       8344.63       8970.28       611.40 o
  -8  -5   5        610.27        596.46        87.23 o
  -7  -5   5       3318.87       3335.98       130.18 o
  -6  -5   5       1596.70       1680.71       102.43 o
  -5  -5   5       1063.21       1092.44        73.99 o
  -4  -5   5        851.69        877.56        62.62 o
  -3  -5   5      11025.47      11053.41       281.70 o
  -2  -5   5      12735.12      13220.63       297.85 o
  -1  -5   5        126.47        220.32        29.21 o
   0  -5   5        427.20        477.77        50.21 o
   1  -5   5       7733.67       7747.51       260.06 o
   2  -5   5       7379.82       7492.63       253.61 o
   3  -5   5      12191.83      11701.53       433.70 o
   4  -5   5      10900.38       9919.44       454.07 o
   5  -5   5       1378.36       1409.62        78.62 o
   6  -5   5       2127.66       2110.58       104.44 o
   7  -5   5       7090.64       7011.01       289.09 o
   8  -5   5        847.94       1017.65       118.02 o
   9  -5   5        250.40        153.86        58.48 o
  10  -5   5       2511.84       2181.79       189.20 o
  11  -5   5       1603.86       1582.60       141.48 o
  -8  -4   5        118.00         54.75        45.04 o
  -7  -4   5        670.59        671.49        64.25 o
  -6  -4   5       1758.37       1850.14        87.78 o
  -5  -4   5      22651.58      23241.51       502.34 o
  -4  -4   5        773.32        752.51        49.97 o
  -3  -4   5      20332.15      20288.64       496.08 o
  -2  -4   5        643.87        778.80        45.59 o
  -1  -4   5        210.03        296.34        28.17 o
   0  -4   5         63.29         90.70        21.07 o
   1  -4   5      25493.04      25317.88       656.00 o
   2  -4   5       3442.15       3405.72       134.07 o
   3  -4   5      13930.61      14132.33       497.13 o
   4  -4   5      24971.23      24311.50       709.67 o
   5  -4   5       7129.62       6923.14       205.93 o
   6  -4   5       3733.75       3564.83       183.71 o
   7  -4   5       4942.94       4755.77       212.36 o
   8  -4   5        642.64        606.46        63.01 o
   9  -4   5         15.26          7.68        44.51 o
  10  -4   5       1669.76       1634.11       130.55 o
  11  -4   5       2624.00       2479.06       175.55 o
  -9  -3   5        714.19        909.39        99.57 o
  -8  -3   5       2804.52       2547.20       131.63 o
  -7  -3   5        150.47        155.16        38.24 o
  -6  -3   5       9936.78      10309.39       262.31 o
  -5  -3   5       1876.59       1859.56        69.02 o
  -4  -3   5        887.86        986.80        47.80 o
  -3  -3   5         55.55         78.22        20.44 o
  -2  -3   5      25991.25      26653.56       581.62 o
  -1  -3   5       1266.28       1407.23        51.31 o
   0  -3   5      44161.59      44993.25       953.21 o
   1  -3   5       2220.92       2355.19        75.00 o
   2  -3   5       1072.00       1157.15        74.08 o
   3  -3   5        377.39        395.79        39.26 o
   4  -3   5      22763.39      22418.73       659.71 o
   5  -3   5      10828.25      10829.77       305.20 o
   6  -3   5       2069.91       2254.67       115.55 o
   7  -3   5       5516.32       5500.39       186.40 o
   8  -3   5        494.10        514.77        57.19 o
   9  -3   5        980.47        877.48        99.89 o
  10  -3   5        658.80        647.28        82.44 o
  -9  -2   5       5558.63       5159.42       227.58 o
  -8  -2   5        815.67        768.41        67.64 o
  -7  -2   5       1324.41       1353.24        75.75 o
  -6  -2   5        455.38        516.55        39.02 o
  -5  -2   5      13112.69      13029.28       271.72 o
  -4  -2   5      14787.16      14242.27       290.02 o
  -3  -2   5      17457.56      16804.59       353.37 o
  -2  -2   5      18771.33      17860.98       402.18 o
  -1  -2   5        752.74        749.68        36.67 o
   0  -2   5       4357.17       4558.14       117.31 o
   1  -2   5       4222.18       4110.40       107.91 o
   2  -2   5      22101.38      22542.85       455.17 o
   3  -2   5        392.79        381.29        30.99 o
   4  -2   5      11168.37      10844.29       273.37 o
   5  -2   5       4757.34       4863.42       158.72 o
   6  -2   5          3.58         17.89        27.58 o
   7  -2   5       5166.77       5331.71       183.97 o
   8  -2   5       1314.50       1253.94        94.45 o
   9  -2   5        970.99       1028.58        95.44 o
  10  -2   5       1649.29       1751.41       141.95 o
 -10  -1   5        189.92        152.34        69.70 o
  -9  -1   5       2148.08       2136.94       104.92 o
  -8  -1   5       3996.40       4259.15       158.94 o
  -7  -1   5        453.88        549.73        55.69 o
  -6  -1   5       5607.66       5691.17       158.75 o
  -5  -1   5       9193.16       9238.64       197.59 o
  -4  -1   5       1794.69       1785.35        54.59 o
  -3  -1   5         18.27         44.71        12.78 o
  -2  -1   5       2298.32       2160.83        65.37 o
  -1  -1   5      49944.09      46200.24      1155.07 o
   0  -1   5       4898.72       4652.09       117.59 o
   1  -1   5      84441.12      87581.12      1928.17 o
   2  -1   5       8484.10       8734.15       193.83 o
   3  -1   5       3119.51       3253.95        85.82 o
   4  -1   5        621.17        686.84        38.96 o
   5  -1   5      11999.30      11906.81       284.06 o
   6  -1   5       1100.31       1163.68        62.65 o
   7  -1   5       8708.27       8832.06       276.59 o
   8  -1   5       2963.97       2971.14       136.58 o
   9  -1   5        524.08        510.62        75.48 o
  10  -1   5       2782.80       2536.53       150.32 o
 -10   0   5         83.35        -22.75        64.84 o
  -9   0   5       2044.63       2018.96       116.66 o
  -8   0   5       9724.31      10114.77       344.20 o
  -7   0   5         72.01         37.21        28.29 o
  -6   0   5       6403.50       6508.96       170.64 o
  -5   0   5        373.05        395.73        28.99 o
  -4   0   5        941.64        973.46        41.90 o
  -3   0   5         37.28         39.74        11.27 o
  -2   0   5      44823.96      43154.74       849.41 o
  -1   0   5        698.63        688.57        25.38 o
   0   0   5      11810.25      11829.23       317.10 o
   1   0   5       6608.32       6786.88       161.97 o
   2   0   5       3554.90       3322.78        94.33 o
   3   0   5         18.66         32.13        15.92 o
   4   0   5      12122.70      12443.58       270.77 o
   5   0   5       2321.74       2313.96        92.04 o
   6   0   5       1146.54       1133.48        65.31 o
   7   0   5       1883.83       2033.77       111.57 o
   8   0   5       5886.03       5828.90       197.53 o
   9   0   5        485.38        437.93        69.56 o
  10   0   5       1924.81       2270.41       168.96 o
 -11   1   5        285.58        107.16        76.72 o
 -10   1   5          3.33         18.33        61.27 o
  -9   1   5       1702.54       1614.51        97.79 o
  -8   1   5       3794.36       3701.19       149.96 o
  -7   1   5       4517.06       4743.73       179.24 o
  -6   1   5       1209.06       1266.15        62.84 o
  -5   1   5       6347.11       6101.95       182.00 o
  -4   1   5        144.46        160.13        22.22 o
  -3   1   5      18717.63      17747.96       452.47 o
  -2   1   5        114.51         92.44        15.44 o
  -1   1   5       4275.11       4410.81       106.74 o
   0   1   5       6507.24       6234.62       162.99 o
   1   1   5      50393.64      48733.50      1108.56 o
   2   1   5      61307.01      60689.05      1381.79 o
   3   1   5      10233.45       9528.20       230.92 o
   4   1   5       5360.42       5446.37       139.74 o
   5   1   5        350.47        363.85        36.26 o
   6   1   5       1934.34       2079.50        87.80 o
   7   1   5       2468.71       2435.83       117.01 o
   8   1   5      11627.62      12693.03       376.55 o
   9   1   5        355.31        232.42        63.58 o
 -11   2   5        887.74       1016.12       153.93 o
 -10   2   5         61.31         -2.50        56.43 o
  -9   2   5       2901.03       2968.58       130.28 o
  -8   2   5       3599.55       3586.14       149.08 o
  -7   2   5       5877.16       5678.82       221.69 o
  -6   2   5       2615.38       2525.08       139.62 o
  -5   2   5      13057.26      12517.11       422.41 o
  -4   2   5         95.85        114.81        36.74 o
  -3   2   5       8963.91       8690.43       353.46 o
  -2   2   5      10819.80      11206.99       370.88 o
  -1   2   5      26349.44      27322.10       699.37 o
   0   2   5       1177.10       1299.02        55.12 o
   1   2   5      22106.59      21671.75       474.43 o
   2   2   5       3778.00       3750.81       109.50 o
   3   2   5       1969.71       1970.58        67.51 o
   4   2   5       3447.10       3626.20       106.55 o
   5   2   5       7481.24       7667.86       185.18 o
   6   2   5        485.29        474.35        48.01 o
   7   2   5       5500.24       5711.53       199.63 o
   8   2   5        412.70        241.36        65.22 o
   9   2   5        943.21        676.05       183.50 o
 -11   3   5       2667.24       2879.43       187.92 o
 -10   3   5        223.18        268.68        53.52 o
  -9   3   5       1969.35       1876.85        90.10 o
  -8   3   5       2476.02       2213.08       125.66 o
  -7   3   5       2014.40       2072.48       134.44 o
  -6   3   5        192.42        305.63        48.00 o
  -5   3   5      20595.13      20255.56       815.01 o
  -4   3   5       6256.22       6128.93       262.07 o
  -3   3   5      11520.12      11544.60       460.62 o
  -2   3   5      18245.94      16623.33       691.52 o
  -1   3   5       1439.42       1578.91        79.71 o
   0   3   5         50.66         67.56        22.84 o
   1   3   5         77.01         87.33        27.37 o
   2   3   5      23523.17      22901.10       507.89 o
   3   3   5       2389.79       2547.24        89.87 o
   4   3   5      20999.53      21417.03       460.52 o
   5   3   5       1276.41       1360.14        75.62 o
   6   3   5        704.92        697.15        54.72 o
   7   3   5         26.08         -4.92        51.82 o
   8   3   5       1568.78       1478.83       124.76 o
 -11   4   5       2452.48       2187.14       236.16 o
 -10   4   5       1133.54       1613.78       187.62 o
  -8   4   5       5120.91       5525.95       272.20 o
  -7   4   5         36.79         40.43        28.76 o
  -6   4   5        292.55        376.98        53.59 o
  -5   4   5       7971.59       7995.45       476.26 o
  -4   4   5       9250.70       8900.74       513.00 o
  -2   4   5      13673.42      13522.13       579.69 o
  -1   4   5       6983.53       7148.55       337.52 o
   0   4   5          8.45         27.07        25.20 o
   1   4   5       6272.18       5624.72       216.41 o
   2   4   5       1078.79       1062.37        51.94 o
   3   4   5       2571.25       2663.24        97.62 o
   4   4   5         15.28         20.38        25.84 o
   5   4   5       4358.77       4396.99       187.53 o
   6   4   5       2317.11       2551.48       125.55 o
   7   4   5       3299.78       3228.94       130.52 o
 -11   5   5       5796.11       6448.58       467.08 o
 -10   5   5       1174.46       1247.73       178.43 o
  -9   5   5       2531.71       2732.94       237.48 o
  -8   5   5       1552.78       1520.58       121.02 o
  -7   5   5         65.13        123.09        41.69 o
  -6   5   5        370.05        364.00        49.79 o
  -5   5   5       3310.26       3135.88       158.11 o
  -2   5   5       8636.71       8526.81       554.98 o
  -1   5   5       7185.83       7552.28       367.15 o
   0   5   5        791.94        796.29        69.19 o
   1   5   5       3651.32       3750.20       141.27 o
   2   5   5        182.47        201.98        34.58 o
   3   5   5       1976.84       2079.08        97.46 o
   4   5   5       1801.76       1905.41        90.94 o
   5   5   5      14604.36      14562.93       416.86 o
   6   5   5         46.96         48.23        50.36 o
   7   5   5        844.20        900.31        98.87 o
 -10   6   5        669.89        713.74       167.94 o
  -9   6   5        180.62        103.80        63.36 o
  -8   6   5       4035.81       4252.96       233.89 o
  -7   6   5       2704.02       2771.65       134.87 o
  -6   6   5       4774.24       4689.79       196.25 o
  -5   6   5       5227.77       5222.60       287.49 o
  -4   6   5       1529.87       1259.54       283.40 o
  -2   6   5       3572.20       3750.33       191.45 o
  -1   6   5       7853.05       7762.65       279.13 o
   0   6   5        138.06        104.70        40.29 o
   1   6   5       6488.34       6571.01       212.83 o
   2   6   5       5498.17       5700.78       219.13 o
   3   6   5         11.00         16.98        29.29 o
   4   6   5       3162.49       3156.07       117.17 o
   5   6   5       1112.95       1136.45        87.07 o
   6   6   5       1861.12       1612.00       179.55 o
  -9   7   5        287.33        207.58        95.78 o
  -8   7   5       6058.50       6654.23       503.82 o
  -7   7   5        633.05        688.56        69.51 o
  -6   7   5        946.83        935.51       121.56 o
  -5   7   5       4432.39       4437.25       414.60 o
  -4   7   5       4899.75       5175.92       467.08 o
  -3   7   5        619.95        684.87       166.63 o
  -2   7   5       2932.30       2894.40       143.96 o
  -1   7   5       4967.46       5171.71       338.03 o
   0   7   5        724.79        631.88       122.34 o
   1   7   5       2894.93       2892.06       140.72 o
   2   7   5       4476.34       4683.69       234.22 o
   3   7   5          2.48         18.17        48.88 o
   4   7   5        302.80        328.31        54.21 o
   5   7   5       2646.99       2397.00       146.82 o
  -9   8   5         65.85         46.53        51.32 o
  -8   8   5       1457.17       1264.45       147.08 o
  -7   8   5       5238.09       5247.82       311.96 o
  -6   8   5         39.92          9.88        77.82 o
  -5   8   5       8774.72       9174.95       713.74 o
  -4   8   5       1329.53       1386.80       251.91 o
  -3   8   5        211.41        163.61        68.82 o
  -2   8   5         26.43         32.73        48.54 o
  -1   8   5       2589.14       2408.85       166.85 o
   0   8   5       1208.81        964.00       112.02 o
   1   8   5       2824.34       2879.38       152.36 o
   2   8   5       4246.72       4382.22       238.77 o
   3   8   5        167.28        120.92       105.13 o
  -9   9   5         17.69         -9.18        82.66 o
  -8   9   5       2851.78       2280.29       261.09 o
  -7   9   5       3201.07       2971.72       301.76 o
  -6   9   5          5.37        -73.25        73.25 o
  -5   9   5       1886.01       1556.05       293.89 o
  -4   9   5       2952.67       2663.40       379.17 o
  -3   9   5       1095.07        892.38       113.79 o
  -2   9   5       1303.02       1085.42       129.35 o
  -1   9   5       1884.67       1562.94       139.20 o
   0   9   5          1.79        163.00       117.67 o
   1   9   5        703.53        467.87        94.47 o
   2   9   5       2106.54       1679.16       190.11 o
  -7  10   5        926.07        923.97       351.62 o
  -6  10   5        885.87       1088.68       168.34 o
  -5  10   5       1282.67       1158.51       282.08 o
  -4  10   5       5303.43       5393.50       506.44 o
  -3  10   5        105.16        123.86        86.52 o
  -2  10   5       1722.31       1664.49       206.38 o
  -1  10   5        124.15        -15.45       115.14 o
   1 -11   6        900.05        834.21       204.36 o
   2 -11   6       1199.56       1293.58       118.96 o
   3 -11   6       1127.88       1462.96       118.10 o
   4 -11   6       1387.84       1264.09       124.04 o
   5 -11   6       7298.41       7395.55       336.13 o
   6 -11   6        394.98        370.51        68.60 o
  -2 -10   6       1291.16       1371.23       134.38 o
  -1 -10   6       3873.27       4038.96       282.52 o
   0 -10   6          1.89         28.43        52.33 o
   1 -10   6       2979.65       3037.71       237.02 o
   2 -10   6       4065.85       4079.60       197.44 o
   3 -10   6        163.88        223.99        63.02 o
   4 -10   6        438.09        403.23        77.21 o
   5 -10   6       1851.90       1861.03       146.70 o
   6 -10   6       3258.13       3681.68       302.10 o
   7 -10   6        789.04        800.86       116.40 o
   8 -10   6       4381.55       4691.40       283.58 o
  -3  -9   6          8.27         82.18        52.66 o
  -2  -9   6       2040.63       2268.63       130.74 o
  -1  -9   6       2464.68       2617.88       128.10 o
   0  -9   6        190.53        271.77        61.13 o
   1  -9   6       3318.58       3294.37       181.53 o
   2  -9   6       5306.99       5323.65       217.20 o
   3  -9   6       1030.04       1167.05       129.73 o
   4  -9   6        102.36        183.44        56.56 o
   5  -9   6       3692.23       3018.93       251.25 o
   6  -9   6       1750.55       2058.09       398.85 o
   7  -9   6       1850.09       1870.94       195.49 o
   8  -9   6       1926.81       2014.30       204.80 o
   9  -9   6        178.30         94.13        62.31 o
  -5  -8   6       4821.98       4998.32       211.62 o
  -4  -8   6         29.39         44.41        45.43 o
  -3  -8   6         21.16         38.59        40.31 o
  -2  -8   6         96.63        129.43        46.41 o
  -1  -8   6       5654.84       6032.87       232.47 o
   0  -8   6       2271.17       2189.59       124.14 o
   1  -8   6      10286.98      10265.26       349.77 o
   2  -8   6       6935.13       6971.45       282.17 o
   3  -8   6        176.13        185.59        79.93 o
   4  -8   6       3447.81       3244.03       229.60 o
   5  -8   6       2431.91       2193.92       181.81 o
   6  -8   6        235.01        225.40        54.66 o
   7  -8   6         76.10        145.67        52.42 o
   8  -8   6       3801.08       3941.67       205.05 o
   9  -8   6       4238.73       4360.53       211.17 o
  10  -8   6       1050.45       1051.40       141.41 o
  -6  -7   6        505.61        395.20        65.29 o
  -5  -7   6         20.07        -23.32        56.68 o
  -4  -7   6       1808.27       2060.76        98.41 o
  -3  -7   6        991.10       1077.43        77.17 o
  -2  -7   6       3399.60       3828.91       148.46 o
  -1  -7   6       3764.28       3920.15       135.05 o
   0  -7   6         20.95         55.89        27.59 o
   1  -7   6       2970.88       3077.78       139.93 o
   2  -7   6      15119.93      15438.64       434.86 o
   3  -7   6       7063.90       7070.22       310.46 o
   4  -7   6       2007.62       1839.84       222.39 o
   5  -7   6       2699.16       2710.83       160.48 o
   6  -7   6        682.05        757.27        86.04 o
   7  -7   6          0.14         26.11        42.95 o
   8  -7   6       3015.56       3055.06       160.53 o
   9  -7   6       3150.06       2932.17       246.00 o
  10  -7   6         68.12          5.60        62.34 o
  -7  -6   6       1084.27        979.41        84.20 o
  -6  -6   6       3131.80       3165.84       127.56 o
  -5  -6   6       2829.99       2743.65       115.59 o
  -4  -6   6      12479.83      12747.35       380.12 o
  -3  -6   6       2819.30       2736.06       134.95 o
  -2  -6   6       2570.54       2591.21        98.46 o
  -1  -6   6        199.98        256.88        39.41 o
   0  -6   6       7664.41       7956.78       209.52 o
   1  -6   6         26.19         16.82        25.19 o
   2  -6   6      36217.80      36177.79      1108.59 o
   3  -6   6       6053.05       5726.41       253.74 o
   4  -6   6       1882.18       1828.54       120.62 o
   5  -6   6       5516.25       5436.87       255.70 o
   6  -6   6       1574.82       1590.55        91.08 o
   7  -6   6        704.77        777.60        78.29 o
   8  -6   6        944.21        983.10       122.29 o
   9  -6   6       4645.62       4777.97       275.79 o
  10  -6   6       1056.74        932.03       112.62 o
  -8  -5   6        850.45        692.81        88.22 o
  -7  -5   6       5172.60       5198.29       169.04 o
  -6  -5   6          4.84         19.98        39.03 o
  -5  -5   6       3729.50       3891.00       155.20 o
  -4  -5   6       1595.20       1610.01        72.33 o
  -3  -5   6       5568.57       5254.83       146.73 o
  -2  -5   6       2134.94       2259.36        81.09 o
  -1  -5   6      31027.96      31273.41       746.48 o
   0  -5   6        633.09        799.76        57.13 o
   1  -5   6       1411.15       1435.99        67.43 o
   2  -5   6        879.00        826.65        63.02 o
   3  -5   6       9357.84       9016.72       347.61 o
   4  -5   6       1119.92       1117.41        86.22 o
   5  -5   6      16632.09      16083.76       574.00 o
   6  -5   6       4607.81       4523.04       159.25 o
   7  -5   6       1067.61       1118.38       123.99 o
   8  -5   6       1444.25       1457.06       127.00 o
   9  -5   6       2424.52       2590.71       190.37 o
  10  -5   6        667.93        653.92        92.97 o
  -8  -4   6       2908.62       3029.52       123.89 o
  -7  -4   6         66.44         42.58        36.02 o
  -6  -4   6        478.28        485.97        48.75 o
  -5  -4   6        158.57        190.87        29.95 o
  -4  -4   6      14231.70      15013.68       315.69 o
  -3  -4   6       7489.08       7590.14       187.43 o
  -2  -4   6      24564.30      24696.47       514.23 o
  -1  -4   6      12946.24      13259.77       288.63 o
   0  -4   6         85.60        166.98        28.95 o
   1  -4   6       4558.46       4647.71       139.82 o
   2  -4   6       4072.91       3798.20       131.88 o
   3  -4   6      14366.59      13742.72       484.96 o
   4  -4   6       2115.63       2216.51       101.91 o
   5  -4   6      12747.37      12852.48       354.08 o
   6  -4   6       2888.97       2825.62       144.83 o
   7  -4   6          0.97        -19.09        26.24 o
   8  -4   6       3728.00       3749.80       188.61 o
   9  -4   6       1720.91       1705.85       106.49 o
  10  -4   6       1542.52       1462.63       107.59 o
  -9  -3   6         85.21         35.11        60.58 o
  -8  -3   6        727.11        819.51        80.42 o
  -7  -3   6       3486.27       3682.16       128.60 o
  -6  -3   6       2422.98       2541.55        89.42 o
  -5  -3   6       3318.06       3368.79       100.72 o
  -4  -3   6       2998.54       2913.34        85.93 o
  -3  -3   6         44.55         57.57        18.94 o
  -2  -3   6       1327.48       1385.22        55.67 o
  -1  -3   6      26068.51      26349.10       536.44 o
   0  -3   6      38045.04      37598.35       866.68 o
   1  -3   6      18321.36      18764.52       423.69 o
   2  -3   6       4508.98       4090.59       133.63 o
   3  -3   6       8268.85       9040.25       235.42 o
   4  -3   6       2793.88       2760.26        92.31 o
   5  -3   6       1622.31       1537.33        60.47 o
   6  -3   6      26944.23      26459.83       697.15 o
   7  -3   6        608.06        628.23        61.67 o
   8  -3   6       7794.55       7977.65       286.53 o
   9  -3   6       1530.08       1427.35        99.36 o
  10  -3   6        449.40        512.00        77.44 o
  -9  -2   6       1020.53       1125.87       118.21 o
  -8  -2   6       2055.51       2023.26       101.34 o
  -7  -2   6       5530.68       5655.54       188.46 o
  -6  -2   6       1391.66       1393.74        64.74 o
  -5  -2   6       2177.26       2294.02        73.12 o
  -4  -2   6       1052.67       1052.97        44.82 o
  -3  -2   6      17802.61      17451.07       367.53 o
  -2  -2   6          0.96          9.98        13.83 o
  -1  -2   6      69839.39      66632.80      1396.51 o
   0  -2   6       7363.70       7351.26       192.94 o
   1  -2   6      22599.96      23690.57       481.31 o
   2  -2   6         40.75         52.54        16.84 o
   3  -2   6       7584.41       7082.90       173.62 o
   4  -2   6       2486.97       2722.98        82.79 o
   5  -2   6       8358.74       8163.11       243.48 o
   6  -2   6       5414.21       5538.39       185.21 o
   7  -2   6        539.31        574.28        67.40 o
   8  -2   6        405.77        416.17        69.31 o
   9  -2   6       4126.18       4426.47       188.06 o
  10  -2   6        184.49        178.78        60.26 o
 -10  -1   6        245.38         85.16        78.99 o
  -9  -1   6       1238.26       1134.96        86.78 o
  -8  -1   6       1015.55       1064.91        80.23 o
  -7  -1   6       7072.22       7078.61       214.88 o
  -6  -1   6        905.28       1040.84        58.77 o
  -5  -1   6       7449.20       7459.20       176.90 o
  -4  -1   6      18744.33      19095.49       397.02 o
  -3  -1   6       3559.30       3586.13        92.89 o
  -2  -1   6         23.79         25.40        13.32 o
  -1  -1   6        212.73        228.54        19.50 o
   0  -1   6      18952.96      17598.70       384.68 o
   1  -1   6       2165.46       2034.43        62.37 o
   2  -1   6      44517.84      44448.89       880.40 o
   3  -1   6       7405.92       7461.88       182.10 o
   4  -1   6       7941.11       8064.26       186.03 o
   5  -1   6        372.75        371.29        38.55 o
   6  -1   6       2393.88       2295.72        92.78 o
   7  -1   6       8907.98       9062.58       292.63 o
   8  -1   6       1475.47       1382.42       106.90 o
   9  -1   6       6719.71       6542.26       369.80 o
  10  -1   6          8.13        -17.72        75.72 o
 -10   0   6       1325.23       1047.12       111.32 o
  -9   0   6        368.91        357.52        56.75 o
  -8   0   6        300.61        361.11        48.45 o
  -7   0   6       7341.71       7077.35       224.27 o
  -6   0   6       4624.64       4444.19       129.24 o
  -5   0   6       8414.40       8329.12       188.45 o
  -4   0   6       8761.63       8316.33       185.00 o
  -3   0   6       1244.57       1220.78        45.14 o
  -2   0   6        248.52        264.59        20.79 o
  -1   0   6       4133.41       4058.04        96.24 o
   0   0   6      16373.15      16027.66       353.26 o
   1   0   6        922.57        917.66        42.19 o
   2   0   6      13811.51      13678.90       289.56 o
   3   0   6       2393.54       2415.19        77.88 o
   4   0   6       6603.40       6518.87       158.29 o
   5   0   6       3769.21       3666.87       106.73 o
   6   0   6      12587.38      12984.87       327.30 o
   7   0   6        189.71        195.70        44.67 o
   8   0   6         65.56         95.27        54.75 o
   9   0   6        630.66        612.84        82.78 o
  10   0   6       1406.54       1576.41       152.07 o
 -11   1   6       1481.54       1755.40       200.14 o
 -10   1   6       1244.47       1236.04       106.68 o
  -9   1   6         49.84        107.77        43.23 o
  -8   1   6        634.08        485.25        51.27 o
  -7   1   6       4725.09       4783.71       189.50 o
  -6   1   6      11049.65      10997.90       345.24 o
  -5   1   6         16.51         50.53        18.33 o
  -4   1   6      15260.65      14356.01       376.21 o
  -3   1   6       9948.61       9359.32       322.14 o
  -2   1   6       1175.67       1095.30        42.99 o
  -1   1   6        874.08        871.90        34.66 o
   0   1   6         27.14         34.57        16.15 o
   1   1   6       1948.61       1779.57        60.61 o
   2   1   6       7035.73       6749.96       197.44 o
   3   1   6      57967.57      57368.03      1220.87 o
   4   1   6          5.94         13.93        20.70 o
   5   1   6      18255.85      18256.69       430.65 o
   6   1   6        727.74        807.04        59.12 o
   7   1   6       1724.41       1624.09       107.28 o
   8   1   6        618.39        624.36        76.86 o
   9   1   6       4641.24       4683.51       242.86 o
 -11   2   6         36.69        -89.06        89.06 o
 -10   2   6       1529.61       1286.00       164.29 o
  -9   2   6       1666.82       1634.41       169.87 o
  -8   2   6       1904.74       1988.87       161.38 o
  -7   2   6       7100.27       7423.24       250.50 o
  -6   2   6       4608.18       4660.31       146.87 o
  -5   2   6        889.66        915.06        53.21 o
  -4   2   6      20664.76      19823.91       790.89 o
  -3   2   6      17109.35      15809.49       628.54 o
  -2   2   6       1330.81       1322.78        70.65 o
  -1   2   6       6801.24       6636.44       192.96 o
   0   2   6       2128.38       2078.21        75.87 o
   1   2   6         20.39         64.66        16.34 o
   2   2   6       8216.90       8299.82       206.73 o
   3   2   6      13430.72      13538.31       320.85 o
   4   2   6        601.12        587.74        52.13 o
   5   2   6          7.04         27.47        27.02 o
   6   2   6      12002.02      12663.31       346.42 o
   7   2   6       2478.45       2343.04       199.83 o
   8   2   6       3584.99       3607.78       177.58 o
   9   2   6       1086.02        818.64       108.28 o
 -11   3   6        119.29         32.13        66.27 o
 -10   3   6       5730.50       6253.42       279.48 o
  -9   3   6        146.00        223.24        56.21 o
  -8   3   6       4280.74       4517.99       362.12 o
  -7   3   6        529.29        493.80        67.65 o
  -6   3   6       4351.99       4101.90       199.41 o
  -5   3   6       1373.89       1343.48        82.94 o
  -4   3   6      20251.25      18787.96      1031.90 o
  -2   3   6        157.00        210.55        37.54 o
  -1   3   6      25851.17      27161.24      1127.48 o
   0   3   6       7957.65       7745.89       234.04 o
   1   3   6         10.27         11.37        21.62 o
   2   3   6         11.24         48.38        19.92 o
   3   3   6       2972.36       2883.11       121.85 o
   4   3   6      10970.65      11406.40       334.91 o
   5   3   6       2708.58       2743.98       105.24 o
   6   3   6       8931.79       9674.02       361.90 o
   7   3   6        256.66         89.09        63.30 o
   8   3   6        178.25        209.50        70.35 o
 -11   4   6        633.97        905.29       154.82 o
 -10   4   6       1755.14       1676.60       408.04 o
  -9   4   6       3246.49       3399.44       271.59 o
  -8   4   6         36.98         37.65        40.65 o
  -7   4   6      13503.11      13291.63       562.60 o
  -6   4   6       4191.13       4239.35       203.51 o
  -5   4   6       1847.63       2043.74       109.79 o
  -2   4   6       5274.57       5245.95       211.57 o
  -1   4   6      11949.58      12138.88       339.51 o
   0   4   6      14787.00      14920.44       412.71 o
   1   4   6       1169.25       1256.81        80.04 o
   2   4   6        323.35        391.90        41.95 o
   3   4   6       1512.69       1640.56        95.77 o
   4   4   6       3023.52       3077.50       129.57 o
   5   4   6        177.17        158.58        35.30 o
   6   4   6        491.73        531.31        64.71 o
   7   4   6       1919.20       1871.65       115.75 o
 -11   5   6         35.84         28.86        95.78 o
 -10   5   6       2673.42       2761.80       249.28 o
  -9   5   6       8077.70       9135.59       585.16 o
  -8   5   6        252.49        366.24        69.27 o
  -7   5   6       6983.35       7285.58       341.76 o
  -6   5   6       1141.12       1007.63       102.34 o
  -5   5   6        613.36        638.13        58.72 o
  -2   5   6         17.83         21.96        32.18 o
  -1   5   6       7355.38       8022.92       316.70 o
   0   5   6      16074.29      15869.32       794.78 o
   1   5   6       4456.92       4602.92       176.36 o
   2   5   6        829.86        826.18        81.49 o
   3   5   6       1973.30       2088.50        92.73 o
   4   5   6       1885.95       2067.66       120.19 o
   5   5   6        143.50        135.64        45.44 o
   6   5   6       3064.97       2766.65       234.55 o
  -9   6   6       2215.67       2448.35       183.03 o
  -8   6   6       1632.55       1686.53       133.71 o
  -7   6   6       2126.10       1935.69       134.45 o
  -6   6   6      10922.42      10553.67       506.68 o
  -5   6   6        299.46        274.21        82.66 o
  -3   6   6         73.05         73.47        69.54 o
  -2   6   6        196.96        200.98        56.62 o
  -1   6   6         99.19         68.61        45.51 o
   0   6   6      11668.51      12566.85       425.82 o
   1   6   6       3508.49       3658.63       147.55 o
   2   6   6       1581.85       1446.47       107.71 o
   3   6   6       2295.41       2210.23       111.69 o
   4   6   6        488.43        456.98        63.26 o
   5   6   6         99.31        114.29        59.14 o
 -10   7   6        415.62        631.08       145.63 o
  -9   7   6       2961.17       3218.97       207.15 o
  -8   7   6       1778.29       2066.05       189.60 o
  -7   7   6       2640.83       2630.23       190.69 o
  -6   7   6       1586.89       1642.95       159.41 o
  -5   7   6        624.41        461.83       145.63 o
  -4   7   6        375.71        398.85       139.07 o
  -3   7   6       3447.77       3648.79       191.78 o
  -2   7   6       3636.00       3632.76       303.63 o
  -1   7   6       2041.92       2130.05       146.20 o
   0   7   6       3643.70       3672.13       150.10 o
   1   7   6       1464.58       1608.30       107.86 o
   2   7   6        122.91         85.66        65.10 o
   3   7   6       4194.99       4377.22       204.09 o
   4   7   6       2074.89       2026.87       119.57 o
  -9   8   6        779.20       1014.54       116.12 o
  -8   8   6          1.04       -101.03       137.76 o
  -7   8   6         23.25        -31.00        70.38 o
  -6   8   6       2029.12       2157.04       238.79 o
  -5   8   6       2997.48       3071.44       367.37 o
  -4   8   6       4669.65       4942.38       488.07 o
  -3   8   6       7847.94       7751.49       335.44 o
  -2   8   6         23.34        119.12        59.31 o
  -1   8   6        132.49        138.04        60.80 o
   0   8   6        368.84        335.68        77.59 o
   1   8   6       5041.87       4852.49       259.82 o
   2   8   6          4.69        -65.32        65.32 o
   3   8   6       4075.99       3551.39       196.97 o
  -8   9   6        287.06        363.15       104.63 o
  -7   9   6        408.93        345.70       109.22 o
  -6   9   6       3696.61       3852.83       280.70 o
  -5   9   6        342.27        107.59       165.31 o
  -4   9   6       1421.25       1357.56       166.09 o
  -3   9   6       2658.07       2491.31       182.09 o
  -2   9   6       2550.21       2478.44       167.18 o
  -1   9   6          4.66        -34.28        72.41 o
   0   9   6       5333.65       5346.49       337.38 o
   1   9   6        782.62        729.60       123.85 o
  -7  10   6       1501.26       1085.27       171.47 o
  -6  10   6        700.26        909.55       150.08 o
  -5  10   6       1022.71        603.10       132.72 o
  -4  10   6          3.18        -55.24        81.75 o
  -3  10   6       5276.54       5044.65       334.62 o
  -2  10   6       1592.03       1396.60       266.43 o
  -1  10   6        671.55        688.35       116.71 o
   1 -11   7        617.94        565.29        89.17 o
   2 -11   7        585.24        753.74       110.75 o
   3 -11   7       1991.24       2042.66       126.96 o
   4 -11   7       1206.99       1489.83       143.73 o
   5 -11   7          2.10         14.50        64.87 o
   6 -11   7       3942.87       3816.27       284.10 o
  -2 -10   7       1767.87       1870.40       214.56 o
  -1 -10   7        132.19        181.77        67.61 o
   0 -10   7       9178.49       9138.53       466.11 o
   1 -10   7       1688.23       1754.25       147.22 o
   2 -10   7       1711.81       1994.20       133.40 o
   3 -10   7       1719.85       1818.85       117.56 o
   4 -10   7        175.66        204.18        63.56 o
   5 -10   7         46.41         96.79        63.84 o
   6 -10   7       2393.71       2322.60       318.82 o
   7 -10   7       3811.99       4157.04       388.36 o
   8 -10   7        500.73        484.09       106.19 o
  -3  -9   7       6928.76       6877.25       304.11 o
  -2  -9   7       3811.06       3826.18       174.21 o
  -1  -9   7       1098.42       1213.88        90.79 o
   0  -9   7       2502.44       2583.59       145.66 o
   1  -9   7        815.70        820.81        99.18 o
   2  -9   7         16.48         68.68        54.46 o
   3  -9   7       4721.25       4604.80       208.98 o
   4  -9   7       1340.14       1340.75       132.08 o
   5  -9   7        648.79        721.13       122.61 o
   6  -9   7       1961.18       2263.23       287.33 o
   7  -9   7       3969.97       3913.35       204.65 o
   8  -9   7       1350.29       1496.55       124.68 o
   9  -9   7       2099.69       1782.13       137.40 o
  -5  -8   7       2038.06       1949.21       133.99 o
  -4  -8   7       7807.97       7520.40       414.39 o
  -3  -8   7       6947.94       6976.25       233.13 o
  -2  -8   7        168.12        210.11        52.35 o
  -1  -8   7        694.95        714.09        64.50 o
   0  -8   7        535.65        648.12        64.97 o
   1  -8   7      10303.09      10216.41       350.44 o
   2  -8   7        187.47        225.65        56.72 o
   3  -8   7       9647.22       9731.77       336.39 o
   4  -8   7        799.17        814.31       103.78 o
   5  -8   7        914.32        968.18       109.12 o
   6  -8   7        851.78       1023.62       135.99 o
   7  -8   7       2389.57       2412.86       146.01 o
   8  -8   7       1877.58       1894.91       172.35 o
   9  -8   7        264.11        122.39        58.77 o
  10  -8   7       3519.45       3549.59       383.11 o
  -6  -7   7       3025.81       2659.50       133.21 o
  -5  -7   7          3.08        -34.94        40.96 o
  -4  -7   7       1038.63        975.50        73.39 o
  -3  -7   7       1934.06       2009.52        99.52 o
  -2  -7   7       5685.72       5672.36       213.87 o
  -1  -7   7        887.03       1019.88        69.90 o
   0  -7   7       4701.13       4932.02       170.72 o
   1  -7   7        138.41        215.87        46.51 o
   2  -7   7        568.43        716.09        65.65 o
   3  -7   7       1105.73       1134.29        98.06 o
   4  -7   7      19894.43      20148.53       735.52 o
   5  -7   7         95.93        122.16        54.47 o
   6  -7   7       9043.93       9218.88       373.59 o
   7  -7   7       2252.85       2361.75       140.53 o
   8  -7   7        717.67        891.65        99.13 o
   9  -7   7         18.93         -1.10        55.43 o
  10  -7   7       2299.48       2465.75       194.07 o
  -7  -6   7        830.35        708.39        76.85 o
  -6  -6   7        150.35        113.19        47.24 o
  -5  -6   7       4913.20       5211.01       171.74 o
  -4  -6   7        429.14        405.27        45.52 o
  -3  -6   7      19319.26      19347.11       605.14 o
  -2  -6   7        786.81        903.10        64.92 o
  -1  -6   7      11221.68      10986.11       279.81 o
   0  -6   7        578.63        661.04        53.11 o
   1  -6   7        619.94        729.15        73.83 o
   2  -6   7       5557.66       5843.22       197.80 o
   3  -6   7      14241.42      14015.99       521.55 o
   4  -6   7      20334.09      20019.47       710.93 o
   5  -6   7         37.67         74.56        41.36 o
   6  -6   7       4149.75       3999.68       162.50 o
   7  -6   7       2466.23       2532.46       137.99 o
   8  -6   7       1112.20       1266.79       131.27 o
   9  -6   7        423.56        407.93       117.18 o
  10  -6   7       2043.63       2025.58       160.77 o
  -8  -5   7         11.28        -60.03        60.03 o
  -7  -5   7        869.69       1019.28        77.21 o
  -6  -5   7       4921.53       4908.76       187.08 o
  -5  -5   7       2224.94       2458.04       109.98 o
  -4  -5   7       1128.90       1143.86        69.71 o
  -3  -5   7       2132.58       2259.47        86.29 o
  -2  -5   7       4136.98       4241.53       122.67 o
  -1  -5   7       1820.17       1840.20        77.90 o
   0  -5   7      13321.63      13102.70       359.66 o
   1  -5   7      13690.84      13368.16       315.21 o
   2  -5   7       2885.15       2756.17       130.75 o
   3  -5   7        720.44        782.68        75.77 o
   4  -5   7       1990.97       1874.64       114.81 o
   5  -5   7      13242.88      13087.25       480.60 o
   6  -5   7       4764.66       4863.20       164.96 o
   7  -5   7      16781.22      16560.12       510.28 o
   8  -5   7        370.49        384.98        71.38 o
   9  -5   7       2364.74       2255.49       151.98 o
  10  -5   7        823.40        732.80        90.33 o
  -8  -4   7        285.20        184.90        54.58 o
  -7  -4   7       2104.55       2185.68       105.33 o
  -6  -4   7       4587.10       4916.61       145.43 o
  -5  -4   7        191.40        205.18        32.34 o
  -4  -4   7       2048.34       2061.55        74.77 o
  -3  -4   7       1942.93       1980.35        74.34 o
  -2  -4   7      30884.81      31118.45       640.39 o
  -1  -4   7       1772.39       1829.03        72.22 o
   0  -4   7      27494.66      27790.18       663.00 o
   1  -4   7        219.91        307.42        36.28 o
   2  -4   7         81.62        121.95        29.18 o
   3  -4   7         25.12         49.79        26.12 o
   4  -4   7      22817.53      22190.21       585.89 o
   5  -4   7       3757.20       3725.57       129.38 o
   6  -4   7       3422.79       3325.06       115.66 o
   7  -4   7       4908.26       5045.22       180.03 o
   8  -4   7        232.06        205.38        51.21 o
   9  -4   7       1179.43       1092.50        94.47 o
  10  -4   7       3940.25       3573.89       169.52 o
  -9  -3   7       1713.65       1524.89       156.58 o
  -8  -3   7       3938.58       3970.75       166.13 o
  -7  -3   7       1567.22       1652.36        97.65 o
  -6  -3   7       9654.19      10418.54       247.67 o
  -5  -3   7       3860.64       3883.72       124.10 o
  -4  -3   7        134.38        154.94        24.18 o
  -3  -3   7       6531.53       6420.56       161.09 o
  -2  -3   7       2385.71       2277.59        73.37 o
  -1  -3   7       3244.55       3258.53        91.07 o
   0  -3   7       7951.72       7923.31       194.69 o
   1  -3   7      52881.58      50109.97      1064.03 o
   2  -3   7       2177.00       2317.08        80.64 o
   3  -3   7      28967.28      27572.05       648.89 o
   4  -3   7       2829.13       3010.92       111.80 o
   5  -3   7         33.50         57.93        19.90 o
   6  -3   7       4594.70       4431.54       163.09 o
   7  -3   7       6098.90       6049.58       206.05 o
   8  -3   7       3671.33       3816.78       158.08 o
   9  -3   7       5828.42       5839.20       244.76 o
  10  -3   7       4013.37       3763.34       186.05 o
  -9  -2   7       4401.28       4425.67       180.45 o
  -8  -2   7       3291.70       3162.49       126.45 o
  -7  -2   7        605.61        641.14        51.61 o
  -6  -2   7       9805.12       9946.39       239.63 o
  -5  -2   7       5786.43       5751.00       149.48 o
  -4  -2   7       2814.86       2818.93        80.39 o
  -3  -2   7       2045.88       1939.74        65.09 o
  -2  -2   7        575.38        540.99        35.07 o
  -1  -2   7       6962.26       7069.48       173.58 o
   0  -2   7      31251.28      31543.72       733.00 o
   1  -2   7      29337.42      27915.52       567.42 o
   2  -2   7        538.31        604.91        56.81 o
   3  -2   7       4553.01       4822.14       130.58 o
   4  -2   7       3087.69       2892.15        85.53 o
   5  -2   7       4526.41       4367.09       118.59 o
   6  -2   7       4083.38       4094.59       152.31 o
   7  -2   7       3045.90       3167.23       134.28 o
   8  -2   7        197.75        146.04        48.69 o
   9  -2   7         69.68         86.38        52.31 o
  10  -2   7       1755.11       1821.14       198.10 o
 -10  -1   7       1725.08       1460.17       171.98 o
  -9  -1   7       1281.30       1029.84        86.15 o
  -8  -1   7       3516.32       3607.36       137.62 o
  -7  -1   7       2411.72       2571.79       109.41 o
  -6  -1   7       8165.04       8472.27       189.20 o
  -5  -1   7       8341.80       8579.11       186.64 o
  -4  -1   7       3366.96       3388.12        86.54 o
  -3  -1   7      16579.97      16338.38       341.46 o
  -2  -1   7       3923.59       4070.69       101.54 o
  -1  -1   7        453.53        512.81        34.96 o
   0  -1   7         20.35         35.61        14.98 o
   1  -1   7      13455.66      13341.37       284.03 o
   2  -1   7      31883.28      31936.96       745.56 o
   3  -1   7       3506.07       3420.61       104.34 o
   4  -1   7      18734.67      18376.39       389.15 o
   5  -1   7       1940.77       1787.90        75.72 o
   6  -1   7       5122.32       5247.35       167.93 o
   7  -1   7        297.65        335.60        49.11 o
   8  -1   7       6712.91       6362.44       243.12 o
   9  -1   7        626.29        642.26        76.93 o
  10  -1   7       6768.52       6811.64       307.57 o
 -10   0   7        112.09         75.29        58.98 o
  -9   0   7       4304.72       4447.47       173.70 o
  -8   0   7       5803.22       5927.94       199.62 o
  -7   0   7        340.45        369.82        43.19 o
  -6   0   7        708.98        697.76        46.63 o
  -5   0   7        732.48        701.39        45.79 o
  -4   0   7        823.99        793.13        42.96 o
  -3   0   7      13349.22      13020.03       324.85 o
  -2   0   7      14580.47      13776.58       352.88 o
  -1   0   7        237.36        258.07        22.21 o
   0   0   7        320.43        407.12        33.75 o
   1   0   7      22891.99      23218.09       549.74 o
   2   0   7      14963.67      14926.76       340.55 o
   3   0   7       1939.78       1860.30        63.85 o
   4   0   7       5905.75       6218.77       157.04 o
   5   0   7       1506.67       1515.76        64.58 o
   6   0   7         92.15        132.46        31.91 o
   7   0   7      10449.62      10296.68       297.97 o
   8   0   7       2893.39       2917.73       139.44 o
   9   0   7        292.98        200.64        62.61 o
 -10   1   7       1277.85       1202.95       188.99 o
  -9   1   7       8717.11       8818.98       378.74 o
  -8   1   7        351.95        364.00        53.84 o
  -7   1   7        811.21        817.19        72.22 o
  -6   1   7       1536.77       1547.02        71.37 o
  -5   1   7      13115.88      12658.79       342.63 o
  -4   1   7       6229.31       6272.65       181.96 o
  -3   1   7      13264.03      12361.27       323.77 o
  -2   1   7      18040.60      17295.25       469.24 o
  -1   1   7       1416.31       1468.53        53.54 o
   0   1   7       8998.97       9581.86       328.97 o
   1   1   7       3457.23       3776.21       134.86 o
   2   1   7       8200.49       8149.14       221.58 o
   3   1   7        240.17        267.20        31.05 o
   4   1   7      17385.12      16919.94       394.88 o
   5   1   7      11850.64      11997.28       323.35 o
   6   1   7       3228.71       3126.35       119.59 o
   7   1   7       6626.56       6924.06       307.98 o
   8   1   7        569.58        465.42        68.04 o
   9   1   7        914.52        933.86        88.40 o
 -11   2   7       1030.68       1103.04       127.53 o
 -10   2   7         75.30         84.58        56.46 o
  -9   2   7       1850.85       1996.67       145.16 o
  -8   2   7       3412.92       3622.42       187.71 o
  -7   2   7         42.00         16.90        31.66 o
  -6   2   7       5273.92       5465.80       168.69 o
  -5   2   7       1461.10       1455.08        75.83 o
  -4   2   7       1319.71       1409.44        81.17 o
  -3   2   7        448.44        513.01        35.54 o
  -2   2   7      30126.61      28339.12       798.35 o
  -1   2   7      18367.56      18430.62       485.83 o
   0   2   7      11471.51      11561.35       324.35 o
   1   2   7       6554.81       6506.03       166.55 o
   2   2   7       2668.83       2909.67       117.74 o
   3   2   7        321.99        337.33        36.68 o
   4   2   7       8766.48       8564.60       245.84 o
   5   2   7       5207.38       5087.19       199.23 o
   6   2   7        210.81        174.31        36.58 o
   7   2   7       1725.71       1825.00       108.11 o
   8   2   7       5269.93       5350.42       229.91 o
 -11   3   7       1470.15       1246.00       151.31 o
 -10   3   7       1936.39       1826.54       152.66 o
  -9   3   7       4193.58       4532.64       246.52 o
  -8   3   7       4340.46       4549.42       236.04 o
  -7   3   7       2684.58       2723.29       127.09 o
  -6   3   7       1189.45       1328.45        77.22 o
  -5   3   7       5097.47       5313.33       237.48 o
  -4   3   7      15749.81      15047.16      1664.30 o
  -3   3   7        197.17        260.36        72.82 o
  -2   3   7      21822.51      19892.31       857.11 o
  -1   3   7       5545.64       5864.48       183.26 o
   0   3   7       1246.49       1219.46        69.72 o
   1   3   7      11124.84      11786.94       345.81 o
   2   3   7       1653.12       1677.17        70.11 o
   3   3   7       1078.11       1048.96        60.27 o
   4   3   7       3855.62       3917.35       180.23 o
   5   3   7       4234.79       4598.78       198.10 o
   6   3   7        629.44        559.29        64.65 o
   7   3   7       3003.58       3022.86       159.19 o
   8   3   7       1789.51       1519.69       128.12 o
 -11   4   7       1084.11       1473.40       208.61 o
 -10   4   7        110.51         74.35       154.16 o
  -9   4   7        474.29        610.09       119.39 o
  -8   4   7       1567.00       1639.51        99.07 o
  -7   4   7       1518.90       1705.64       112.49 o
  -6   4   7       5930.53       6345.22       283.82 o
  -5   4   7      20222.76      20419.85       816.38 o
  -3   4   7       1237.32       1390.74       124.64 o
  -2   4   7       1881.40       1850.58       106.68 o
  -1   4   7      19558.10      20274.19       788.23 o
   0   4   7       1764.74       1704.88        89.22 o
   1   4   7      22236.46      20981.09       573.19 o
   2   4   7        953.49        981.82        63.59 o
   3   4   7       1831.00       1820.58        89.33 o
   4   4   7       1555.45       1554.80       141.56 o
   5   4   7       2035.28       2056.42       137.94 o
   6   4   7        327.77        428.29        70.44 o
   7   4   7        386.03        319.80        74.23 o
 -11   5   7        662.50        558.92       136.45 o
 -10   5   7        311.35        367.37       111.52 o
  -9   5   7         79.37        152.19        70.85 o
  -8   5   7       6191.64       6489.15       318.29 o
  -7   5   7       1144.48       1142.77       123.33 o
  -6   5   7      10505.56      10685.09       627.15 o
  -5   5   7       2535.88       2718.50       232.23 o
  -3   5   7        161.56         76.30        43.13 o
  -2   5   7      10740.18      10777.82       737.03 o
  -1   5   7       4464.44       4642.27       186.78 o
   0   5   7       2772.57       2745.59       197.28 o
   1   5   7       2584.38       2583.43       223.29 o
   2   5   7        862.14        958.24        98.05 o
   3   5   7        147.05        122.39        35.95 o
   4   5   7       6090.96       6106.12       247.70 o
   5   5   7       2893.46       2924.68       132.32 o
   6   5   7        241.93        188.75        59.47 o
  -9   6   7        765.99        884.16       106.19 o
  -8   6   7        778.48        916.87       103.27 o
  -7   6   7        668.02        705.31        86.73 o
  -3   6   7       5774.58       5855.90       301.21 o
  -2   6   7       1831.24       1948.05       126.44 o
  -1   6   7        392.93        367.34        69.60 o
   0   6   7        678.88        565.48        79.61 o
   1   6   7        384.41        457.41        59.60 o
   2   6   7      10169.47      10273.63       344.18 o
   3   6   7         63.77         32.59        46.51 o
   4   6   7       3547.40       3708.76       149.71 o
   5   6   7        805.75        642.74        80.90 o
 -10   7   7         10.25         80.03        89.22 o
  -9   7   7        559.61        635.93       122.02 o
  -8   7   7       1185.53       1424.62       217.14 o
  -7   7   7       1708.61       1990.03       158.97 o
  -6   7   7        115.32         66.32        61.27 o
  -5   7   7       8304.53       8953.22       682.25 o
  -4   7   7        921.41        763.69       109.07 o
  -3   7   7         17.02          5.28        41.11 o
  -2   7   7       2026.49       2030.54       134.07 o
  -1   7   7       5107.49       5478.22       263.07 o
   0   7   7        263.50        349.75        70.85 o
   1   7   7       3843.15       3998.81       194.87 o
   2   7   7        913.63       1001.43       117.55 o
   3   7   7        314.53        320.87        97.66 o
   4   7   7         13.94        -65.97        65.97 o
  -9   8   7       1357.69       1505.96       140.77 o
  -8   8   7       3222.96       2921.87       396.23 o
  -7   8   7        408.94        380.49       179.75 o
  -6   8   7         35.51         57.46        74.04 o
  -5   8   7        790.82        650.76       198.11 o
  -4   8   7       4647.99       4908.26       299.17 o
  -3   8   7         40.41        -11.67        51.36 o
  -2   8   7       7666.31       7299.81       345.61 o
  -1   8   7        693.38        475.48        92.98 o
   0   8   7        379.14        243.60        86.29 o
   1   8   7        147.08         71.27        63.86 o
   2   8   7       3383.19       3615.38       226.90 o
   3   8   7       2485.25       2277.05       324.40 o
  -8   9   7       2616.92       2639.78       396.23 o
  -7   9   7        911.30        646.25       129.94 o
  -6   9   7          2.41       -130.55       130.55 o
  -5   9   7       1699.21       1789.92       171.79 o
  -4   9   7       2229.79       2299.05       373.93 o
  -3   9   7        540.69        391.72        92.09 o
  -2   9   7       1421.90       1492.61       137.34 o
  -1   9   7       1833.97       1646.11       145.03 o
   0   9   7        483.95        419.04       101.36 o
   1   9   7       3462.07       3806.34       404.45 o
  -6  10   7          8.25       -180.40       180.40 o
  -5  10   7        667.20        511.49       130.09 o
  -4  10   7        633.58        523.74       130.62 o
  -3  10   7         73.94        -81.76        81.76 o
  -2  10   7       1509.63       1349.61       153.69 o
   1 -11   8       1632.16       1607.65       148.01 o
   2 -11   8       2983.95       3017.64       434.28 o
   3 -11   8         13.66        -32.89        55.39 o
   4 -11   8       2643.92       2480.21       160.04 o
   5 -11   8       3081.61       3293.33       238.78 o
   6 -11   8       1037.64        929.46       117.82 o
  -2 -10   8        232.72        234.04        83.73 o
  -1 -10   8        273.76        193.42        81.62 o
   0 -10   8       1643.82       1545.23       134.83 o
   1 -10   8       4298.04       4642.60       216.58 o
   2 -10   8      11382.69      11618.72       589.14 o
   3 -10   8        237.04        260.44        60.84 o
   4 -10   8       2112.04       2068.47       150.73 o
   5 -10   8        703.42        810.28       145.85 o
   6 -10   8        697.99        664.53       136.14 o
   7 -10   8         33.87         66.46        59.93 o
   8 -10   8       2863.33       2885.61       226.56 o
  -3  -9   8        157.28         83.47        73.17 o
  -2  -9   8       1188.92       1420.66       130.83 o
  -1  -9   8       6547.11       6779.82       233.53 o
   0  -9   8        352.57        385.76        79.16 o
   1  -9   8       4697.12       4769.00       213.08 o
   2  -9   8       3584.03       3700.73       177.11 o
   3  -9   8       3574.54       3368.57       138.31 o
   4  -9   8        676.72        633.47       103.26 o
   5  -9   8       4511.20       4570.50       320.90 o
   6  -9   8        467.31        503.98       117.44 o
   7  -9   8       1446.21       1604.73       174.86 o
   8  -9   8        828.84        984.13       109.54 o
   9  -9   8        489.50        491.23       100.32 o
  -5  -8   8        842.59        752.31        79.53 o
  -4  -8   8       6003.89       5834.07       184.92 o
  -3  -8   8        198.78        186.11        56.24 o
  -2  -8   8      12117.41      12068.50       354.60 o
  -1  -8   8         44.69         59.83        38.04 o
   0  -8   8        133.84         56.68        43.52 o
   1  -8   8        189.14        191.96        46.17 o
   2  -8   8       9665.54      10282.46       354.39 o
   3  -8   8       8989.04       9146.72       286.65 o
   4  -8   8       5790.94       5402.47       277.58 o
   5  -8   8       2501.03       2547.82       168.90 o
   6  -8   8        754.92       1054.55       175.15 o
   7  -8   8        567.99        536.21        78.40 o
   8  -8   8       1825.10       1855.68       130.59 o
   9  -8   8       1313.19       1237.21       108.01 o
  -6  -7   8        119.43        137.48        54.95 o
  -5  -7   8       1537.39       1662.51       106.34 o
  -4  -7   8       1672.60       1619.56        89.98 o
  -3  -7   8        637.65        789.79        71.85 o
  -2  -7   8       1517.57       1610.21        96.64 o
  -1  -7   8       3882.12       3828.27       136.63 o
   0  -7   8        530.58        707.16        63.48 o
   1  -7   8      19346.32      18887.25       582.27 o
   2  -7   8       6443.93       6388.25       218.78 o
   3  -7   8         31.11         83.39        37.82 o
   4  -7   8         33.49          6.16        37.42 o
   5  -7   8       4928.30       4946.09       298.24 o
   6  -7   8       7919.65       7725.82       325.65 o
   7  -7   8       3273.73       3380.87       175.31 o
   8  -7   8       4645.23       4692.24       291.82 o
   9  -7   8        102.91        184.49        69.67 o
  10  -7   8         14.15         63.29       122.67 o
  -7  -6   8        648.74        511.43        68.09 o
  -6  -6   8        101.80         13.38        41.47 o
  -5  -6   8        418.00        446.66        60.23 o
  -4  -6   8       1333.16       1333.04        73.28 o
  -3  -6   8       1386.84       1453.14        80.05 o
  -2  -6   8       8211.38       8862.44       269.01 o
  -1  -6   8      15988.32      15843.69       557.04 o
   0  -6   8       2858.96       2773.04       110.47 o
   1  -6   8       2147.62       2066.78        86.01 o
   2  -6   8         11.62         30.37        26.56 o
   3  -6   8       2607.02       2434.73       124.76 o
   4  -6   8         60.22         36.59        38.38 o
   5  -6   8      18913.12      18989.55       675.37 o
   6  -6   8       4792.13       4799.27       188.43 o
   7  -6   8       1448.71       1441.72        90.99 o
   8  -6   8       2528.27       2457.88       207.96 o
   9  -6   8       2241.02       2350.14       164.50 o
  10  -6   8         91.42        -11.40        62.41 o
  -8  -5   8       1357.13       1171.04        93.34 o
  -7  -5   8       2218.43       2181.71       110.00 o
  -6  -5   8        575.59        718.28        68.55 o
  -5  -5   8       2548.07       2595.04       105.61 o
  -4  -5   8       2784.42       2713.52       105.64 o
  -3  -5   8        599.82        609.94        51.85 o
  -2  -5   8       3844.03       3771.48       113.94 o
  -1  -5   8       7861.35       8075.36       214.26 o
   0  -5   8       9099.91       8876.30       226.56 o
   1  -5   8        491.10        520.44        44.19 o
   2  -5   8      19524.57      19568.76       530.16 o
   3  -5   8        604.83        731.93        71.25 o
   4  -5   8       6295.44       6347.19       208.70 o
   5  -5   8        325.20        425.04        70.83 o
   6  -5   8      10827.94      10983.30       369.18 o
   7  -5   8       2314.67       2192.61        96.62 o
   8  -5   8      13621.85      14248.59       646.06 o
   9  -5   8       3749.65       3413.34       207.68 o
  10  -5   8        833.49        806.31       101.27 o
  -8  -4   8       1955.81       1902.47       102.13 o
  -7  -4   8       1015.74       1089.95        79.88 o
  -6  -4   8         24.33         33.34        29.60 o
  -5  -4   8       4770.06       4907.28       140.74 o
  -4  -4   8       6157.80       6122.60       163.06 o
  -3  -4   8       1076.29       1121.33        56.45 o
  -2  -4   8         52.67         87.97        24.01 o
  -1  -4   8      18813.51      18500.52       425.76 o
   0  -4   8      21641.10      22118.08       537.94 o
   1  -4   8       8145.74       7840.76       216.75 o
   2  -4   8       4598.62       4403.12       141.70 o
   3  -4   8        285.09        390.46        45.06 o
   4  -4   8        131.39        159.00        29.45 o
   5  -4   8       5792.48       5732.71       170.52 o
   6  -4   8       8574.01       8431.39       215.54 o
   7  -4   8       1198.85       1222.62        83.86 o
   8  -4   8       5525.37       5186.45       263.23 o
   9  -4   8       2306.59       2373.21       150.54 o
  10  -4   8        501.29        489.07        80.82 o
  -9  -3   8          0.32          1.68        65.48 o
  -8  -3   8          5.78        -24.02        40.89 o
  -7  -3   8       6047.44       6107.86       173.83 o
  -6  -3   8       1853.39       1848.79        76.62 o
  -5  -3   8      15502.41      15950.75       338.26 o
  -4  -3   8      11553.63      11460.75       263.58 o
  -3  -3   8        308.70        349.46        33.57 o
  -2  -3   8         81.72         81.42        20.22 o
  -1  -3   8      12691.33      12844.60       365.78 o
   0  -3   8      11646.70      12176.26       266.80 o
   1  -3   8         18.91         38.91        19.80 o
   2  -3   8      21576.95      21837.54       485.72 o
   3  -3   8      15210.71      14865.69       370.05 o
   4  -3   8      13232.39      12512.81       318.63 o
   5  -3   8      17857.41      17456.73       398.22 o
   6  -3   8         23.65         34.29        27.28 o
   7  -3   8        605.88        602.58        64.81 o
   8  -3   8         64.06         56.21        44.59 o
   9  -3   8       7874.35       8156.14       305.11 o
  10  -3   8         16.66        -36.39        71.86 o
  -9  -2   8       1519.22       1458.00        95.35 o
  -8  -2   8       1519.32       1614.76        91.99 o
  -7  -2   8       4352.82       4352.81       133.19 o
  -6  -2   8         13.18         40.32        26.58 o
  -5  -2   8       1647.52       1666.54        66.32 o
  -4  -2   8      13208.52      13603.21       280.49 o
  -3  -2   8       3748.54       3777.50       104.84 o
  -2  -2   8       7049.91       7249.30       169.12 o
  -1  -2   8      10833.04      10731.58       235.52 o
   0  -2   8       2105.49       2010.44        73.14 o
   1  -2   8        404.60        503.76        43.52 o
   2  -2   8      33904.11      34102.05       688.65 o
   3  -2   8       3915.43       3914.93       112.67 o
   4  -2   8        509.98        522.79        37.55 o
   5  -2   8       6765.99       6800.41       173.31 o
   6  -2   8       8383.47       8362.13       257.58 o
   7  -2   8       1072.98       1073.55        91.55 o
   8  -2   8       2593.72       2512.52       138.11 o
   9  -2   8        967.48        828.73       146.90 o
  10  -2   8          6.34         28.93        66.68 o
 -10  -1   8       2838.07       2430.96       223.59 o
  -9  -1   8        490.47        364.63        56.02 o
  -8  -1   8       1652.78       1597.56       102.05 o
  -7  -1   8        303.99        324.29        38.04 o
  -6  -1   8       6431.10       6284.80       151.52 o
  -5  -1   8       1505.12       1559.05        59.18 o
  -4  -1   8      42322.54      42634.25       802.75 o
  -3  -1   8       5587.93       5682.33       138.67 o
  -2  -1   8      12199.40      11753.33       249.83 o
  -1  -1   8       2051.15       2096.61        65.17 o
   0  -1   8       2664.40       2679.92        78.84 o
   1  -1   8        203.73        240.10        25.44 o
   2  -1   8       7786.91       7534.13       190.23 o
   3  -1   8      13196.45      12632.71       297.87 o
   4  -1   8       1830.12       1828.05        67.82 o
   5  -1   8      14386.81      14162.31       317.92 o
   6  -1   8       5454.53       5587.59       168.65 o
   7  -1   8       1040.91        989.47        70.84 o
   8  -1   8        319.91        441.20        74.26 o
   9  -1   8        400.34        423.82       113.07 o
  10  -1   8       1468.76       1437.96       141.57 o
 -10   0   8        624.84        464.89        74.76 o
  -9   0   8        164.09         87.89        46.18 o
  -8   0   8        450.39        508.01        65.18 o
  -7   0   8       9864.90       9872.84       294.96 o
  -6   0   8       2999.40       3121.12       108.61 o
  -5   0   8       5587.18       5506.36       158.13 o
  -4   0   8       3122.53       3081.40        93.73 o
  -3   0   8      15669.49      16104.18       360.90 o
  -2   0   8         28.36         56.12        19.15 o
  -1   0   8      19620.98      18365.50       378.85 o
   0   0   8       1881.62       1854.58        66.18 o
   1   0   8       4378.02       4305.77       120.82 o
   2   0   8       2642.08       2531.01        86.56 o
   3   0   8       8981.25       8726.23       215.21 o
   4   0   8       1998.89       2039.67        73.05 o
   5   0   8       2149.60       2160.82        80.54 o
   6   0   8       4159.65       4273.89       129.09 o
   7   0   8        736.57        645.82        59.32 o
   8   0   8       2306.77       2357.98       114.49 o
   9   0   8       2788.78       2598.46       182.31 o
 -10   1   8       5240.13       4762.58       497.11 o
  -9   1   8        522.88        552.53        76.09 o
  -8   1   8       7971.60       8133.81       337.27 o
  -7   1   8       3498.43       3634.18       170.44 o
  -6   1   8         47.42         46.42        25.22 o
  -5   1   8        740.28        691.29        47.25 o
  -4   1   8       9615.01       9398.83       242.73 o
  -3   1   8      21981.20      20671.20       485.50 o
  -2   1   8       1780.58       1763.99        59.41 o
  -1   1   8       6358.25       5924.38       148.18 o
   0   1   8         51.02         99.18        26.07 o
   1   1   8        232.76        293.17        33.08 o
   2   1   8       4416.87       4538.06       129.11 o
   3   1   8       6580.48       6391.69       173.52 o
   4   1   8        394.93        431.71        41.66 o
   5   1   8        298.36        320.23        45.73 o
   6   1   8       5116.75       5329.92       187.81 o
   7   1   8        543.78        570.65        67.25 o
   8   1   8       3668.27       3751.84       170.75 o
   9   1   8       1314.37       1302.80       103.72 o
 -11   2   8        339.90        156.84       138.81 o
 -10   2   8       2296.10       2331.33       169.30 o
  -9   2   8        181.79        252.65        71.88 o
  -8   2   8        346.98        449.35        73.30 o
  -7   2   8       3665.14       3822.21       134.50 o
  -6   2   8       6425.18       6397.73       194.02 o
  -5   2   8       1894.52       1919.02        80.50 o
  -4   2   8       6659.64       6661.35       241.15 o
  -3   2   8       5201.77       5383.54       211.38 o
  -2   2   8       1098.94       1088.31        61.32 o
  -1   2   8       2101.14       2155.53        78.94 o
   0   2   8      39714.34      40199.84       955.82 o
   1   2   8        156.58        162.46        23.38 o
   2   2   8      21226.85      21169.56       737.74 o
   3   2   8       2699.45       3054.50       108.28 o
   4   2   8        264.54        313.04        41.09 o
   5   2   8          8.14         27.87        35.77 o
   6   2   8       5641.98       5796.06       227.16 o
   7   2   8       1686.33       1559.41        84.00 o
   8   2   8        475.82        340.32        77.35 o
 -11   3   8        372.17        333.65       180.97 o
 -10   3   8       1445.02        924.97       165.31 o
  -9   3   8       3723.75       3799.30       260.44 o
  -8   3   8        414.40        465.08       116.11 o
  -7   3   8      11824.72      11731.67       756.51 o
  -6   3   8        972.84        930.41        70.77 o
  -5   3   8       2541.56       2586.17       132.58 o
  -4   3   8         34.66         50.93        22.60 o
  -3   3   8       3049.72       2999.44       188.08 o
  -2   3   8         38.83         32.24        26.84 o
  -1   3   8      30373.92      30443.81      1015.53 o
   0   3   8      16532.03      16736.35       458.17 o
   1   3   8          3.94         49.65        28.79 o
   2   3   8        472.37        409.73        37.02 o
   3   3   8       5795.58       5811.71       179.25 o
   4   3   8       1804.48       1699.39       105.86 o
   5   3   8       2573.13       2684.96       134.49 o
   6   3   8       3142.80       3177.89       138.30 o
   7   3   8        516.14        457.06        85.25 o
   8   3   8        165.38         38.66        97.55 o
 -11   4   8       1745.12       1621.79       310.29 o
 -10   4   8       3247.10       3260.73       337.19 o
  -9   4   8        664.30        808.20       136.45 o
  -8   4   8        168.55        199.37        53.34 o
  -7   4   8       3934.13       4202.68       210.06 o
  -6   4   8       6066.28       6192.65       277.76 o
  -5   4   8         95.37        125.59        30.14 o
  -3   4   8       5453.45       5654.22       268.62 o
  -2   4   8       5552.82       5154.43       217.96 o
  -1   4   8        514.72        605.31        53.93 o
   0   4   8       8480.48       7722.14       284.25 o
   1   4   8      13725.37      12527.80       370.50 o
   2   4   8       5777.25       5908.01       273.83 o
   3   4   8      11942.13      11702.23       359.55 o
   4   4   8         59.44         14.35        28.36 o
   5   4   8       1196.48       1286.70        89.27 o
   6   4   8        354.16        329.50        98.95 o
   7   4   8        624.17        502.46       115.62 o
 -10   5   8       2589.32       2525.64       246.66 o
  -9   5   8        859.40        800.49       190.24 o
  -8   5   8        215.27        205.99        70.85 o
  -7   5   8       6183.90       6459.07       409.35 o
  -6   5   8       8096.00       8130.58       486.76 o
  -4   5   8       8204.12       8515.01       520.87 o
  -3   5   8        448.46        554.44        83.92 o
  -2   5   8        807.29        724.41        81.43 o
  -1   5   8       2301.56       2460.67       143.71 o
   0   5   8      11097.38      10794.98       397.31 o
   1   5   8          8.13         -8.20        39.20 o
   2   5   8       1036.23       1041.11       110.22 o
   3   5   8        287.11        283.78        44.29 o
   4   5   8       1909.19       1855.41        99.23 o
   5   5   8        201.83        147.11        57.25 o
   6   5   8       4511.48       4511.42       187.26 o
  -9   6   8       1256.65       1182.81       122.13 o
  -8   6   8        125.52         88.99        69.55 o
  -7   6   8       1502.70       1565.24       140.39 o
  -5   6   8        424.67        253.22        73.47 o
  -4   6   8       2195.24       2296.03       199.43 o
  -3   6   8      12410.34      11661.83       434.82 o
  -2   6   8        497.29        555.16        75.45 o
  -1   6   8       7463.65       7261.49       467.71 o
   0   6   8        192.28        310.94        58.07 o
   1   6   8        985.60        932.40        90.18 o
   2   6   8        281.60        276.91        63.11 o
   3   6   8       6040.99       6561.40       313.31 o
   4   6   8        796.76        498.12       113.25 o
   5   6   8       2517.31       2181.43       158.03 o
 -10   7   8       1844.65       2124.44       187.58 o
  -9   7   8       2719.01       2689.28       191.47 o
  -8   7   8         35.46         41.43        49.77 o
  -7   7   8        829.69        600.90       175.81 o
  -6   7   8       1497.10       1482.50       146.11 o
  -5   7   8          8.98         -5.25        59.04 o
  -4   7   8       3077.86       3387.63       271.59 o
  -3   7   8       3875.39       3852.81       231.76 o
  -2   7   8         66.16         41.22        55.64 o
  -1   7   8        497.82        443.44        73.45 o
   0   7   8       4159.53       4066.40       185.37 o
   1   7   8       1697.37       1637.47       116.14 o
   2   7   8       3648.60       3385.70       177.82 o
   3   7   8       1713.11       1519.47       126.48 o
   4   7   8         50.03       -119.11       119.11 o
  -9   8   8       1440.48       1226.74       265.03 o
  -8   8   8        332.15        457.89       196.80 o
  -7   8   8       1413.53       1245.54       143.65 o
  -6   8   8       1430.65       1429.27       164.40 o
  -5   8   8         24.54        -48.54        70.85 o
  -4   8   8       1303.08       1597.49       166.20 o
  -3   8   8       4320.19       4469.99       205.56 o
  -2   8   8       2985.30       2908.64       167.77 o
  -1   8   8       1237.48       1117.58       126.69 o
   0   8   8       5555.62       5586.47       260.40 o
   1   8   8          1.99        -73.25       109.08 o
   2   8   8        257.61        105.07        72.62 o
  -8   9   8         89.67       -191.55       191.55 o
  -7   9   8       1318.14       1043.72       151.09 o
  -6   9   8       2263.95       2228.69       252.45 o
  -5   9   8         38.31        240.27        89.40 o
  -4   9   8       1342.63       1055.19       128.32 o
  -3   9   8       2710.66       2271.37       180.49 o
  -2   9   8        795.04        708.94       106.20 o
  -1   9   8         38.84         10.25        89.27 o
   0   9   8       1207.18        987.60       145.23 o
  -5  10   8        379.97        452.33       139.67 o
  -4  10   8        447.83        427.65       115.74 o
  -3  10   8       1655.32       1266.59       192.16 o
   1 -11   9         88.54        -65.91        65.91 o
   2 -11   9        737.86        873.09       224.35 o
   3 -11   9        807.93        714.69       120.34 o
   4 -11   9        874.78        863.47       118.03 o
   5 -11   9       1174.61       1167.11       131.78 o
   6 -11   9       4366.48       3975.42       438.21 o
  -2 -10   9          5.70        -62.45        62.45 o
  -1 -10   9       1711.24       1836.44       143.92 o
   0 -10   9         52.27         -1.30        59.65 o
   1 -10   9       2804.36       2817.66       164.38 o
   2 -10   9         75.91         66.80        54.95 o
   3 -10   9      11018.54      11164.93       370.02 o
   4 -10   9       1523.18       1621.92       129.20 o
   5 -10   9       5231.41       5430.53       350.67 o
   6 -10   9       1824.11       1795.74       188.71 o
   7 -10   9       1063.79       1206.78       124.80 o
   8 -10   9        556.21        494.00        92.61 o
  -3  -9   9       3295.46       3172.38       176.81 o
  -2  -9   9        596.64        564.83        90.47 o
  -1  -9   9         18.33        -47.36        47.36 o
   0  -9   9       6470.67       6697.01       302.11 o
   1  -9   9       1611.86       1778.46       116.59 o
   2  -9   9       3056.27       3164.68       194.69 o
   3  -9   9       1552.17       1638.57       108.92 o
   4  -9   9       1509.03       1574.47       148.15 o
   5  -9   9          2.90         -7.82        48.78 o
   6  -9   9       7087.99       7292.16       411.11 o
   7  -9   9       4032.63       4026.75       212.85 o
   8  -9   9        361.05        499.05        85.21 o
   9  -9   9        783.61        814.33        97.39 o
  -5  -8   9        276.42        161.91        61.85 o
  -4  -8   9        425.11        406.07        68.25 o
  -3  -8   9       7703.52       7882.78       276.95 o
  -2  -8   9       3329.89       3298.65       150.18 o
  -1  -8   9       3720.42       3731.84       140.97 o
   0  -8   9       8913.14       9070.96       292.91 o
   1  -8   9         72.66         99.51        45.19 o
   2  -8   9        347.16        447.72        59.67 o
   3  -8   9       2057.70       2064.06       116.93 o
   4  -8   9      10735.25      10588.81       429.61 o
   5  -8   9        437.29        403.80        76.99 o
   6  -8   9       8305.70       8429.93       361.38 o
   7  -8   9        306.98        359.37        82.01 o
   8  -8   9         86.20         10.43        46.55 o
   9  -8   9        468.22        418.98        95.44 o
  -6  -7   9       2246.46       2172.32       130.76 o
  -5  -7   9        224.11        240.01        60.21 o
  -4  -7   9        425.76        516.94        65.15 o
  -3  -7   9       5810.67       5937.33       224.31 o
  -2  -7   9       2445.70       2371.38       114.24 o
  -1  -7   9       1690.19       1650.33        88.60 o
   0  -7   9       4175.81       4257.28       163.25 o
   1  -7   9       2561.30       2517.85       130.01 o
   2  -7   9       2928.10       2902.11       119.42 o
   3  -7   9      11131.96      11271.68       344.66 o
   4  -7   9         34.20         23.36        40.03 o
   5  -7   9        162.94        267.21        58.12 o
   6  -7   9        458.53        449.23        93.15 o
   7  -7   9       6709.52       6805.71       253.93 o
   8  -7   9         14.65         19.80        47.94 o
   9  -7   9       5676.08       5709.24       326.08 o
  10  -7   9        892.53        821.14       122.29 o
  -7  -6   9       1895.27       1634.13       105.97 o
  -6  -6   9       1077.35        938.41        73.18 o
  -5  -6   9       1126.50       1073.88        77.11 o
  -4  -6   9         82.29         90.33        34.38 o
  -3  -6   9       2245.83       2319.59       103.77 o
  -2  -6   9       2884.87       3000.41       128.03 o
  -1  -6   9        858.87        964.46        70.60 o
   0  -6   9      12349.74      12043.46       386.08 o
   1  -6   9       3091.82       3211.42       120.92 o
   2  -6   9       8885.06       8666.89       275.85 o
   3  -6   9       2846.16       2928.76       126.94 o
   4  -6   9       3900.97       3901.59       195.17 o
   5  -6   9       5413.26       5520.06       247.33 o
   6  -6   9       3519.24       3572.83       181.68 o
   7  -6   9       4303.09       4288.68       180.56 o
   8  -6   9        136.08        111.90        51.74 o
   9  -6   9       1816.67       1698.73       138.85 o
  10  -6   9       2982.92       2922.40       288.76 o
  -8  -5   9        769.61        619.80       105.76 o
  -7  -5   9        135.19        193.40        62.37 o
  -6  -5   9      10960.29      10878.90       294.25 o
  -5  -5   9       1007.80        930.11        66.67 o
  -4  -5   9       3354.17       3408.26       122.89 o
  -3  -5   9         76.13         78.81        29.73 o
  -2  -5   9        277.75        329.07        38.84 o
  -1  -5   9        183.18        226.81        34.65 o
   0  -5   9      19015.42      18923.76       437.60 o
   1  -5   9      14611.27      15253.30       357.51 o
   2  -5   9         26.37         19.85        28.65 o
   3  -5   9      15366.21      15790.54       489.92 o
   4  -5   9       8496.65       8037.92       250.37 o
   5  -5   9        618.28        588.00        61.68 o
   6  -5   9        152.44        132.49        31.67 o
   7  -5   9        554.83        575.17        57.55 o
   8  -5   9       3862.91       4004.78       193.99 o
   9  -5   9       1506.06       1436.44       165.21 o
  10  -5   9       9806.81       9467.69       879.64 o
  -8  -4   9       1626.48       1615.77        97.40 o
  -7  -4   9       4096.69       4213.53       146.22 o
  -6  -4   9       7628.07       7713.45       206.53 o
  -5  -4   9        826.13        949.29        58.83 o
  -4  -4   9         12.53         22.29        27.90 o
  -3  -4   9       3735.88       3773.16       116.62 o
  -2  -4   9       4122.23       4110.54       118.09 o
  -1  -4   9        776.33        833.54        52.74 o
   0  -4   9      10083.03       9936.84       244.78 o
   1  -4   9      12800.27      13239.34       315.70 o
   2  -4   9       1087.25       1068.78        61.89 o
   3  -4   9      10515.51      10140.17       271.64 o
   4  -4   9       6542.07       6211.71       202.53 o
   5  -4   9        714.96        755.98        63.27 o
   6  -4   9        512.86        522.43        45.77 o
   7  -4   9       7422.23       7155.45       303.04 o
   8  -4   9        421.72        457.31        76.71 o
   9  -4   9       2097.85       2092.00       125.36 o
  10  -4   9       2506.92       2052.30       195.05 o
  -9  -3   9       1732.96       1652.56       128.50 o
  -8  -3   9         79.06         78.14        43.23 o
  -7  -3   9         39.60         34.10        34.54 o
  -6  -3   9       1892.11       2053.93        92.02 o
  -5  -3   9      16065.14      16511.74       390.49 o
  -4  -3   9       2619.05       2778.11       107.33 o
  -3  -3   9      22515.96      22239.60       470.01 o
  -2  -3   9        533.76        638.45        41.04 o
  -1  -3   9        767.22        758.66        47.93 o
   0  -3   9       2192.62       2057.00        85.76 o
   1  -3   9      13702.79      13196.06       312.48 o
   2  -3   9       2056.21       1973.35        74.56 o
   3  -3   9       2331.91       2370.72        78.95 o
   4  -3   9      17109.82      17198.32       394.65 o
   5  -3   9        635.23        649.93        47.31 o
   6  -3   9       5683.50       5339.25       170.73 o
   7  -3   9       1506.56       1510.65       105.34 o
   8  -3   9        193.70        194.96        58.37 o
   9  -3   9        195.48        134.48        56.04 o
  10  -3   9       2941.49       2766.28       238.61 o
  -9  -2   9        700.65        691.16        86.22 o
  -8  -2   9       4474.06       4505.71       156.07 o
  -7  -2   9         24.61         -3.40        25.05 o
  -6  -2   9       8945.76       9095.60       233.95 o
  -5  -2   9       1262.07       1381.25        58.74 o
  -4  -2   9        797.12        829.04        47.65 o
  -3  -2   9       1910.99       1822.46        70.76 o
  -2  -2   9      19118.30      18981.07       427.73 o
  -1  -2   9         48.11         92.57        20.60 o
   0  -2   9      13333.43      12304.56       290.13 o
   1  -2   9       1459.05       1303.05        54.57 o
   2  -2   9        999.45       1009.24        50.84 o
   3  -2   9         62.44        103.43        22.54 o
   4  -2   9      15525.28      15713.62       368.71 o
   5  -2   9       1515.35       1496.36        66.13 o
   6  -2   9       7359.42       7717.39       263.46 o
   7  -2   9       6867.58       6810.83       234.45 o
   8  -2   9       2485.80       2691.28       154.43 o
   9  -2   9        425.91        411.61        67.08 o
  10  -2   9       1832.75       1679.63       127.74 o
 -10  -1   9        257.86        254.21        74.47 o
  -9  -1   9       8684.70       8338.18       512.97 o
  -8  -1   9        980.57        954.32        79.08 o
  -7  -1   9       1030.46       1065.07        67.02 o
  -6  -1   9         22.15         46.57        22.61 o
  -5  -1   9        409.37        470.00        32.86 o
  -4  -1   9       5816.05       5783.55       140.38 o
  -3  -1   9      32903.68      32639.26       704.24 o
  -2  -1   9      28034.82      26543.07       654.67 o
  -1  -1   9      11572.88      11461.36       251.01 o
   0  -1   9       4777.39       4690.13       122.45 o
   1  -1   9       1469.25       1423.91        56.42 o
   2  -1   9       4879.87       4964.77       142.79 o
   3  -1   9        835.68        951.74        54.85 o
   4  -1   9       7151.57       7027.75       177.57 o
   5  -1   9       1964.74       1977.99        76.93 o
   6  -1   9       2588.26       2627.89       107.81 o
   7  -1   9       8402.48       8186.06       250.34 o
   8  -1   9        894.92       1017.55        80.87 o
   9  -1   9        516.27        358.17        70.39 o
 -10   0   9        612.78        289.36        86.54 o
  -9   0   9       3019.33       3088.09       183.50 o
  -8   0   9        992.54        935.52        87.56 o
  -7   0   9          3.09         29.55        33.57 o
  -6   0   9       7880.75       7982.98       223.23 o
  -5   0   9       4927.13       5054.54       140.70 o
  -4   0   9       1779.09       1846.69        68.45 o
  -3   0   9       7048.98       7034.40       175.13 o
  -2   0   9       2011.34       1781.79        67.31 o
  -1   0   9      13136.43      12242.00       264.31 o
   0   0   9       8600.82       7824.62       237.08 o
   1   0   9      30243.23      29873.00       652.74 o
   2   0   9       1628.88       1679.90        73.31 o
   3   0   9       3260.88       3317.93        99.04 o
   4   0   9         21.56         36.94        21.05 o
   5   0   9       2440.69       2560.94       116.68 o
   6   0   9         36.80         43.25        30.38 o
   7   0   9      10479.87      10560.12       291.15 o
   8   0   9       1807.10       1663.49       114.79 o
   9   0   9        238.75        177.12        75.91 o
 -10   1   9          2.38         -6.11        68.49 o
  -9   1   9       2351.85       2549.56       155.51 o
  -8   1   9       5933.27       6082.18       351.69 o
  -7   1   9       3918.88       3959.37       154.68 o
  -6   1   9      11381.61      11675.62       328.03 o
  -5   1   9         41.68        113.14        26.84 o
  -4   1   9          2.45          0.71        18.93 o
  -3   1   9        340.40        347.24        29.72 o
  -2   1   9      28879.80      28109.96       659.85 o
  -1   1   9       5400.54       5290.46       157.57 o
   0   1   9      18986.73      18157.08       663.02 o
   1   1   9        790.61        792.55        54.50 o
   2   1   9       1289.91       1420.27        62.33 o
   3   1   9          9.87         10.94        20.03 o
   4   1   9       8035.14       8255.83       237.38 o
   5   1   9       2747.40       2765.54       111.36 o
   6   1   9        455.15        494.59        56.40 o
   7   1   9       3043.11       2928.67       148.97 o
   8   1   9       1884.56       1493.42       229.14 o
   9   1   9          2.61         31.35        71.83 o
 -10   2   9         11.58          6.80        52.72 o
  -9   2   9       1041.64        966.94       124.94 o
  -8   2   9       1830.56       2036.54       136.85 o
  -7   2   9         77.75         79.84        30.96 o
  -6   2   9       2053.70       2118.89       100.91 o
  -5   2   9      13378.43      13030.53       355.15 o
  -4   2   9         70.12         85.96        22.91 o
  -3   2   9      15602.14      15076.52       508.57 o
  -2   2   9       4572.40       4784.27       146.58 o
  -1   2   9        426.32        438.05        39.83 o
   0   2   9       1127.91       1029.57        58.89 o
   1   2   9      12217.81      12024.61       303.25 o
   2   2   9      10771.83      10554.23       283.79 o
   3   2   9      17740.29      18052.82       649.92 o
   4   2   9      10526.94      10831.33       304.66 o
   5   2   9        821.51        788.03        68.61 o
   6   2   9        284.21        263.47        54.60 o
   7   2   9        647.01        599.89        65.60 o
   8   2   9       3744.74       3632.64       176.43 o
 -10   3   9         13.50        -38.26        59.48 o
  -9   3   9        592.78        729.09        93.92 o
  -8   3   9       2713.08       2888.37       233.01 o
  -7   3   9        795.37        797.45        71.39 o
  -6   3   9      10030.87      10421.44       366.47 o
  -5   3   9      13300.86      13357.13       556.85 o
  -4   3   9        469.21        471.64        42.31 o
  -3   3   9        966.24       1124.04       155.47 o
  -2   3   9        297.08        290.34        48.15 o
  -1   3   9       7935.03       7959.08       241.57 o
   0   3   9       2283.02       2459.12       109.88 o
   1   3   9      18132.33      17788.11       545.78 o
   2   3   9         90.85         82.31        25.95 o
   3   3   9        984.43        978.24        68.04 o
   4   3   9       7044.04       7487.20       323.64 o
   5   3   9      10549.73      10527.69       562.06 o
   6   3   9        496.41        440.93        63.12 o
   7   3   9       1968.74       2110.94       153.71 o
 -10   4   9        112.69        152.71        91.19 o
  -9   4   9        866.38        635.02       335.22 o
  -8   4   9       1553.90       1554.72       110.09 o
  -7   4   9         35.96         58.28        48.11 o
  -6   4   9       3673.91       3823.06       186.45 o
  -5   4   9      10824.78      11176.32       459.68 o
  -4   4   9       5623.03       5240.21       397.54 o
  -3   4   9       5011.51       5263.74       220.50 o
  -2   4   9      14717.07      14440.50       737.03 o
  -1   4   9        685.25        708.69        62.49 o
   0   4   9       2735.33       2601.75       121.39 o
   1   4   9        201.47        216.30        50.34 o
   2   4   9       5983.17       5848.58       199.10 o
   3   4   9        241.49        205.69        41.49 o
   4   4   9      18150.68      18381.98       596.73 o
   5   4   9       1813.31       1853.73       102.37 o
   6   4   9        786.23        781.36        80.67 o
   7   4   9         83.84         35.28        69.98 o
 -10   5   9         32.86        -28.86        89.22 o
  -9   5   9       2066.02       2176.87       130.69 o
  -8   5   9       2806.74       3123.66       179.88 o
  -7   5   9        121.18        128.58        57.73 o
  -6   5   9       3703.39       4089.56       268.96 o
  -4   5   9       4933.45       4865.76       245.06 o
  -3   5   9        950.87       1054.66        95.25 o
  -2   5   9       6404.44       6922.23       286.43 o
  -1   5   9       1470.92       1447.21        96.64 o
   0   5   9        147.12        112.04        42.42 o
   1   5   9       4463.91       4454.90       191.09 o
   2   5   9       2955.45       3193.96       173.92 o
   3   5   9       1363.22       1370.66       100.94 o
   4   5   9        761.03        688.22        83.06 o
   5   5   9       1385.68       1498.40       109.00 o
   6   5   9        710.31        468.66       105.40 o
 -10   6   9        144.52          6.56       140.39 o
  -9   6   9       3781.35       3819.87       189.84 o
  -8   6   9       2735.47       3406.00       312.26 o
  -7   6   9         13.00        -35.42        45.92 o
  -5   6   9       2415.64       2693.58       216.48 o
  -4   6   9       2515.89       2701.45       220.42 o
  -3   6   9         63.20         93.82        46.83 o
  -2   6   9      10826.10      11192.18       526.76 o
  -1   6   9       4957.23       5256.85       248.81 o
   0   6   9       3679.23       3709.63       163.26 o
   1   6   9       3492.21       3519.89       166.61 o
   2   6   9        689.54        550.20       104.64 o
   3   6   9       1862.97       1732.88       137.09 o
   4   6   9        297.16        268.54        79.58 o
   5   6   9       3853.13       3448.98       273.38 o
  -9   7   9       1307.18       1541.98       247.32 o
  -8   7   9       3723.27       4330.98       438.21 o
  -7   7   9       1667.89       1476.02       270.28 o
  -6   7   9        535.37        536.62        91.84 o
  -5   7   9       1151.56       1096.85       136.45 o
  -4   7   9        145.40        138.54        71.34 o
  -3   7   9         72.94          3.92        51.16 o
  -2   7   9       3355.43       3533.58       195.11 o
  -1   7   9       2360.35       2492.18       166.98 o
   0   7   9         82.25         23.93        64.42 o
   1   7   9       2220.48       2338.76       183.46 o
   2   7   9       4137.08       4313.69       262.77 o
   3   7   9        138.08        150.43        86.25 o
  -7   8   9        611.19        413.88       156.13 o
  -6   8   9        222.51        228.94        66.33 o
  -5   8   9        456.73        237.67       122.02 o
  -4   8   9        569.40        513.97       100.77 o
  -3   8   9         90.12         60.96        68.52 o
  -2   8   9       1516.03       1480.31       144.16 o
  -1   8   9       2372.14       2614.87       199.22 o
   0   8   9         39.73         29.72        68.33 o
   1   8   9       4971.61       4640.29       253.41 o
   2   8   9       1882.02       1955.69       167.45 o
  -7   9   9       1270.45       1220.21       160.53 o
  -6   9   9         38.43        -64.72        64.72 o
  -5   9   9       2653.10       2743.04       225.64 o
  -4   9   9        752.33        418.97       116.59 o
  -3   9   9        691.36        532.85        96.04 o
  -2   9   9        589.83        511.58        93.09 o
  -1   9   9       1894.28       1668.69       175.91 o
   0   9   9        145.14        100.54        90.46 o
   1 -11  10       3967.82       3512.87       201.20 o
   2 -11  10       1951.99       1754.49       159.18 o
   3 -11  10        117.80        -58.22        66.94 o
   4 -11  10        575.94        649.25       102.19 o
   5 -11  10       1919.97       2194.69       244.07 o
   6 -11  10        127.94         73.80       102.36 o
  -2 -10  10       4296.26       4349.61       233.10 o
  -1 -10  10        576.14        587.34        92.27 o
   0 -10  10       2594.48       2690.25       192.70 o
   1 -10  10       1793.66       1847.44       137.38 o
   2 -10  10       1349.45       1457.06       115.30 o
   3 -10  10       3800.33       3827.55       212.60 o
   4 -10  10       2337.26       2288.37       139.05 o
   5 -10  10       7440.79       8161.77       611.40 o
   6 -10  10        286.67        354.08        97.40 o
   7 -10  10       2406.56       2537.02       173.56 o
  -3  -9  10        282.60        339.69        70.03 o
  -2  -9  10       4112.00       4120.60       208.82 o
  -1  -9  10       1805.26       1855.46       114.70 o
   0  -9  10        684.48        663.38        80.82 o
   1  -9  10       2993.31       3266.52       157.09 o
   2  -9  10       5528.96       5351.99       211.86 o
   3  -9  10        221.10        285.00        63.30 o
   4  -9  10       2024.24       2068.34       128.46 o
   5  -9  10       1435.44       1662.80       162.16 o
   6  -9  10       1043.21       1264.68       142.02 o
   7  -9  10       1213.01       1297.59       138.23 o
   8  -9  10       7719.07       7928.82       345.59 o
  -5  -8  10        619.60        565.40        73.30 o
  -4  -8  10       2871.24       2894.88       138.74 o
  -3  -8  10        123.94        145.66        54.44 o
  -2  -8  10       5398.80       5028.07       192.61 o
  -1  -8  10       5263.73       5292.08       181.76 o
   0  -8  10         39.27         40.52        34.91 o
   1  -8  10       4607.02       4546.79       199.95 o
   2  -8  10       1793.18       1903.48       113.69 o
   3  -8  10         41.29         68.43        39.85 o
   4  -8  10        170.64        218.22        65.96 o
   5  -8  10       7053.88       6981.94       473.64 o
   6  -8  10       1883.20       1912.41       248.76 o
   7  -8  10       4903.49       5244.64       226.38 o
   8  -8  10       4149.27       4222.46       214.39 o
   9  -8  10        134.31         73.46        61.41 o
  -6  -7  10        565.35        438.75        72.29 o
  -5  -7  10       8438.62       8005.58       223.82 o
  -4  -7  10        267.33        287.27        50.79 o
  -3  -7  10        302.02        366.39        60.32 o
  -2  -7  10        389.70        492.89        59.61 o
  -1  -7  10       4761.42       4588.09       154.16 o
   0  -7  10       2287.57       2149.22       133.72 o
   1  -7  10       3982.82       4297.39       210.71 o
   2  -7  10       5237.11       5343.54       176.75 o
   3  -7  10        140.56        138.13        45.64 o
   4  -7  10       4430.47       4792.45       206.30 o
   5  -7  10       2367.58       2385.82       152.18 o
   6  -7  10        101.68         64.57        50.93 o
   7  -7  10          0.15         -8.92        56.84 o
   8  -7  10       5348.02       5440.65       248.15 o
   9  -7  10       6201.76       6258.29       362.77 o
  -7  -6  10        535.18        529.03        72.45 o
  -6  -6  10       2781.03       2612.30       110.95 o
  -5  -6  10       1575.58       1557.16        85.61 o
  -4  -6  10        403.12        496.09        54.54 o
  -3  -6  10        378.65        375.31        43.86 o
  -2  -6  10       6741.88       6520.40       232.60 o
  -1  -6  10       8979.41       9434.97       304.63 o
   0  -6  10       3570.61       3778.84       128.49 o
   1  -6  10        665.36        830.44        59.07 o
   2  -6  10      11783.86      11461.34       347.88 o
   3  -6  10         67.30         95.41        35.65 o
   4  -6  10       7013.19       7093.69       235.84 o
   5  -6  10       2921.20       3021.56       146.62 o
   6  -6  10       1843.76       2056.91       117.75 o
   7  -6  10         77.46         79.86        35.92 o
   8  -6  10       6381.81       6772.46       377.12 o
   9  -6  10       1353.98       1232.48       123.55 o
  10  -6  10         12.50         -3.26       131.90 o
  -7  -5  10        194.14        152.56        65.09 o
  -6  -5  10       1528.76       1616.65        85.44 o
  -5  -5  10       4933.03       5278.98       157.50 o
  -4  -5  10       9403.66       9623.14       276.91 o
  -3  -5  10       5727.07       5777.58       161.70 o
  -2  -5  10       6858.56       7141.91       259.15 o
  -1  -5  10          8.54         38.98        24.60 o
   0  -5  10       4585.04       5013.66       161.48 o
   1  -5  10         55.29         83.21        23.85 o
   2  -5  10      15737.66      16056.88       408.59 o
   3  -5  10       2682.38       2600.54       116.44 o
   4  -5  10       8599.86       8693.34       270.20 o
   5  -5  10      13474.03      13315.39       426.73 o
   6  -5  10       1436.36       1470.69        73.47 o
   7  -5  10        309.70        326.16        52.81 o
   8  -5  10        546.13        490.79        75.18 o
   9  -5  10       1551.88       1702.25       143.97 o
  10  -5  10        572.98        440.57       122.78 o
  -8  -4  10        203.72        132.23        51.90 o
  -7  -4  10       4107.43       4010.08       146.18 o
  -6  -4  10        430.90        469.31        59.11 o
  -5  -4  10       7424.84       7431.23       193.59 o
  -4  -4  10       1249.88       1293.51        71.79 o
  -3  -4  10        488.66        487.20        44.20 o
  -2  -4  10        535.71        657.53        48.49 o
  -1  -4  10      17556.78      17624.59       429.82 o
   0  -4  10        443.32        558.93        42.72 o
   1  -4  10       5904.52       6088.66       169.49 o
   2  -4  10       1567.69       1580.73        72.16 o
   3  -4  10      10934.92      11187.39       276.17 o
   4  -4  10       2561.58       2479.45        99.98 o
   5  -4  10      18328.47      17612.79       485.31 o
   6  -4  10       1240.48       1237.99        71.62 o
   7  -4  10        845.54        843.15        86.64 o
   8  -4  10        773.52        691.39        78.86 o
   9  -4  10       1291.71       1239.64       121.65 o
  10  -4  10          5.98        -56.97        56.97 o
  -9  -3  10        185.02         18.87        66.81 o
  -8  -3  10       5470.31       5614.56       168.57 o
  -7  -3  10         13.20         22.98        31.62 o
  -6  -3  10        117.44        185.14        39.50 o
  -5  -3  10         38.76         65.27        29.76 o
  -4  -3  10      19358.18      19274.71       445.98 o
  -3  -3  10       8798.89       8709.16       209.31 o
  -2  -3  10      18565.87      17068.04       367.89 o
  -1  -3  10       5168.51       4977.26       136.86 o
   0  -3  10       3416.63       3435.67       107.15 o
   1  -3  10        163.27        169.76        28.32 o
   2  -3  10       2728.43       2562.71        85.44 o
   3  -3  10      14613.22      14583.22       345.18 o
   4  -3  10       3532.60       3522.93       124.13 o
   5  -3  10      17303.85      17026.74       470.12 o
   6  -3  10       4197.83       4351.50       148.90 o
   7  -3  10        889.64        722.36        71.31 o
   8  -3  10       2096.19       2121.11       133.63 o
   9  -3  10        932.59        870.33        94.40 o
  10  -3  10         14.25         56.14       117.89 o
  -9  -2  10        365.91        207.49        55.18 o
  -8  -2  10       2344.27       2398.82       114.73 o
  -7  -2  10       2384.93       2400.36        86.97 o
  -6  -2  10        385.77        432.84        44.88 o
  -5  -2  10       7186.69       7216.89       173.55 o
  -4  -2  10      12053.66      12066.86       273.54 o
  -3  -2  10        883.49        965.91        50.47 o
  -2  -2  10         58.61         88.45        18.60 o
  -1  -2  10       9181.70       9109.10       258.13 o
   0  -2  10      13555.73      13801.79       305.57 o
   1  -2  10      23089.17      23437.74       526.89 o
   2  -2  10      32699.06      33410.25       683.23 o
   3  -2  10       1027.76       1089.24        54.33 o
   4  -2  10        578.15        588.98        49.74 o
   5  -2  10       1756.86       1868.61        75.47 o
   6  -2  10       8568.85       8696.99       230.14 o
   7  -2  10        243.68        165.57        52.59 o
   8  -2  10       5517.73       5406.21       212.42 o
   9  -2  10       1091.17       1073.43       106.45 o
 -10  -1  10       1668.66       1533.47       177.34 o
  -9  -1  10         14.27         19.43        60.14 o
  -8  -1  10       6897.10       6798.08       212.25 o
  -7  -1  10       9321.46       9612.72       267.53 o
  -6  -1  10       3536.91       3350.22       109.04 o
  -5  -1  10       1689.31       1776.19        71.82 o
  -4  -1  10        347.04        398.36        37.30 o
  -3  -1  10      15760.11      15641.89       333.92 o
  -2  -1  10        680.56        771.51        38.21 o
  -1  -1  10      47718.64      47267.38       888.95 o
   0  -1  10        185.88        210.27        25.68 o
   1  -1  10      20611.05      20263.71       747.82 o
   2  -1  10       5012.69       5326.96       150.65 o
   3  -1  10       4574.93       4346.15       142.24 o
   4  -1  10        819.16        771.39        48.86 o
   5  -1  10       3383.14       3587.67       113.70 o
   6  -1  10       1564.47       1657.22        81.73 o
   7  -1  10         17.65         26.80        34.40 o
   8  -1  10       2021.22       1942.50       141.83 o
   9  -1  10       2230.54       2069.39       213.89 o
 -10   0  10       1227.12       1060.40       150.66 o
  -9   0  10          5.10         39.91        53.62 o
  -8   0  10       4373.46       4348.10       190.17 o
  -7   0  10       6248.33       6423.83       338.34 o
  -6   0  10       1464.59       1606.38        72.97 o
  -5   0  10       2224.11       2237.92        83.26 o
  -4   0  10      12234.04      12115.63       310.25 o
  -3   0  10         11.58         39.45        21.27 o
  -2   0  10       6585.48       6735.40       183.86 o
  -1   0  10       1147.66       1200.51        49.30 o
   0   0  10       6773.61       6784.96       185.37 o
   1   0  10       3660.19       3641.06       125.44 o
   2   0  10      32413.31      30905.73       738.55 o
   3   0  10       7544.18       7715.22       203.87 o
   4   0  10      11365.21      11347.72       267.56 o
   5   0  10        175.89        137.34        35.06 o
   6   0  10        339.87        330.16        42.03 o
   7   0  10       2689.32       2726.70       145.42 o
   8   0  10       2266.99       2305.77       124.22 o
   9   0  10       4077.80       3982.51       252.89 o
 -10   1  10       1295.85       1353.81       119.87 o
  -9   1  10        160.43        139.68        69.89 o
  -8   1  10        743.01        718.49        77.22 o
  -7   1  10       3575.70       3770.05       159.25 o
  -6   1  10       3617.21       3693.60       134.01 o
  -5   1  10       7883.35       7629.45       226.66 o
  -4   1  10       6538.12       6513.81       166.87 o
  -3   1  10        151.85        127.62        24.31 o
  -2   1  10        573.05        514.45        33.88 o
  -1   1  10      10301.67      10573.74       263.18 o
   0   1  10      27861.88      27535.58       658.27 o
   1   1  10        524.70        576.40        51.05 o
   2   1  10      12005.81      12167.00       294.55 o
   3   1  10        289.82        344.60        39.83 o
   4   1  10        437.99        370.71        53.91 o
   5   1  10       1493.44       1562.28        93.84 o
   6   1  10       4005.13       3970.06       163.68 o
   7   1  10        166.28        145.40        46.41 o
   8   1  10       1502.86       1465.94       151.25 o
 -10   2  10       2363.25       2210.55       180.66 o
  -9   2  10         82.52         77.40        64.65 o
  -8   2  10        259.43        279.02        61.18 o
  -7   2  10       2172.77       2210.35        98.80 o
  -6   2  10       5480.71       5354.95       172.48 o
  -5   2  10         86.73        135.64        27.59 o
  -4   2  10       9070.14       8754.26       338.41 o
  -3   2  10       1206.62       1240.48        70.40 o
  -2   2  10      10446.39      10540.06       270.42 o
  -1   2  10      10723.20      11264.41       292.84 o
   0   2  10        315.01        302.49        38.37 o
   1   2  10       1935.41       1881.58        77.75 o
   2   2  10       1716.00       1865.91        77.50 o
   3   2  10      22958.66      22660.05       520.85 o
   4   2  10         22.75         52.57        34.17 o
   5   2  10      15934.87      15805.70       714.13 o
   6   2  10         11.31          2.60        34.52 o
   7   2  10          0.52        -44.25        46.40 o
   8   2  10         59.15          0.38        92.32 o
 -10   3  10       1836.99       2044.69       219.08 o
  -9   3  10        687.97        589.89       120.71 o
  -8   3  10        452.34        480.90       150.46 o
  -7   3  10       1831.12       1913.97       130.91 o
  -6   3  10       2348.09       2369.79       105.06 o
  -5   3  10        413.60        405.28        80.03 o
  -4   3  10       6463.59       6455.62       256.99 o
  -3   3  10       3923.40       3862.05       174.27 o
  -2   3  10       9049.58       9244.12       303.46 o
  -1   3  10       8752.24       9365.68       281.25 o
   0   3  10       9950.08      10561.01       318.12 o
   1   3  10        784.51        757.56        60.17 o
   2   3  10       7918.46       7906.45       241.76 o
   3   3  10       4975.58       4782.26       192.83 o
   4   3  10         14.45         22.26        32.27 o
   5   3  10        201.93        148.03        52.80 o
   6   3  10       4282.69       4518.48       215.33 o
   7   3  10       1483.00       1289.49        90.76 o
 -10   4  10       4971.21       5639.14       314.88 o
  -9   4  10        247.82         70.76        87.25 o
  -8   4  10       1680.00       1843.97       107.66 o
  -7   4  10       1624.44       1697.45        97.20 o
  -6   4  10       1500.80       1515.78        96.02 o
  -5   4  10        598.75        662.56        57.43 o
  -4   4  10       4110.22       4016.38       250.68 o
  -3   4  10      13718.56      14539.08       520.88 o
  -2   4  10        531.83        599.74        68.63 o
  -1   4  10      14541.12      15036.90       522.85 o
   0   4  10       4328.48       4398.91       169.23 o
   1   4  10       2167.03       2225.33       124.76 o
   2   4  10        156.76        193.82        53.63 o
   3   4  10       1993.79       2070.98       111.50 o
   4   4  10       4754.92       4896.39       392.42 o
   5   4  10       2329.97       2581.95       143.64 o
   6   4  10       8079.74       9183.14       433.27 o
 -10   5  10       1461.98       1742.36       205.99 o
  -9   5  10        863.85        711.40       156.79 o
  -8   5  10         74.21         96.55        41.83 o
  -7   5  10       6522.77       6671.62       422.47 o
  -5   5  10        567.99        747.85       195.49 o
  -4   5  10       4076.51       3844.27       437.56 o
  -3   5  10       8012.10       7967.57       389.26 o
  -2   5  10       1120.91       1147.85        98.76 o
  -1   5  10       7212.57       7535.15       257.45 o
   0   5  10       4308.97       4493.76       179.57 o
   1   5  10        220.70        194.85        51.58 o
   2   5  10        791.59        670.88       124.61 o
   3   5  10       3252.43       3254.43       251.19 o
   4   5  10         26.53         50.35        48.57 o
   5   5  10       1018.26        969.05        90.04 o
 -10   6  10       1691.63       2212.06       295.20 o
  -9   6  10       3092.43       3463.27       265.44 o
  -8   6  10        892.62        800.33       120.71 o
  -5   6  10        546.57        502.50        87.91 o
  -4   6  10       4600.48       4741.20       217.76 o
  -3   6  10       5678.73       5628.46       262.80 o
  -2   6  10        694.59        709.48        89.59 o
  -1   6  10       2316.53       2491.47       166.83 o
   0   6  10       2005.45       2142.64       124.77 o
   1   6  10         17.30        -44.09        71.58 o
   2   6  10       3115.13       3181.26       244.54 o
   3   6  10        450.04        444.56        76.74 o
   4   6  10          9.31        -96.45        96.45 o
  -9   7  10        453.73        496.10       101.98 o
  -8   7  10         31.38       -150.88       150.88 o
  -6   7  10       3503.68       3714.33       268.96 o
  -5   7  10        491.97        705.87       116.77 o
  -4   7  10       5785.72       5309.64       541.21 o
  -3   7  10        689.89        743.00        96.27 o
  -2   7  10        136.07        100.74        76.76 o
  -1   7  10        149.28         36.82        79.80 o
   0   7  10       2125.03       2122.43       178.30 o
   1   7  10        185.65         53.86        60.48 o
   2   7  10       2635.94       2643.46       197.70 o
   3   7  10       2706.49       2338.78       199.89 o
  -8   8  10          1.98       -177.12       177.12 o
  -7   8  10       3277.24       3993.79       452.65 o
  -6   8  10       2029.28       1849.95       132.97 o
  -5   8  10        206.61        186.81        72.51 o
  -4   8  10       1992.72       1862.59       152.71 o
  -3   8  10       1565.70       1568.89       139.00 o
  -2   8  10        253.58        147.71        84.08 o
  -1   8  10        504.68        242.71        79.28 o
   0   8  10       1345.63       1271.32       217.72 o
   1   8  10        103.27        -38.93        74.91 o
  -7   9  10        555.27        480.20       224.36 o
  -6   9  10       1615.70       1160.44       532.68 o
  -5   9  10       1370.93       1546.28       166.67 o
  -4   9  10       2270.10       1862.81       141.98 o
  -3   9  10       3186.60       3327.66       252.70 o
  -2   9  10         13.92        -20.81       201.39 o
  -1   9  10        313.73        364.68       158.49 o
   1 -11  11         48.74         74.03        83.86 o
   2 -11  11        713.41        669.16        98.19 o
   3 -11  11       1785.08       1371.66       160.65 o
   4 -11  11         46.56        -20.15        66.02 o
   5 -11  11        761.65        906.37       122.14 o
  -1 -10  11       1962.28       1975.34       209.34 o
   0 -10  11       2709.21       2765.03       154.98 o
   1 -10  11          1.52        -52.76        52.76 o
   2 -10  11       2434.83       2389.07       158.07 o
   3 -10  11       2199.12       2308.36       193.53 o
   4 -10  11       1424.28       1644.61       131.07 o
   5 -10  11        294.73        304.83        92.98 o
   6 -10  11       7325.19       7484.86       557.61 o
   7 -10  11       3284.86       3247.86       268.10 o
  -3  -9  11        412.92        520.02        80.17 o
  -2  -9  11       1019.30       1138.61       103.29 o
  -1  -9  11         63.98        117.80        51.75 o
   0  -9  11       6693.22       6808.17       254.94 o
   1  -9  11        764.42        765.92        85.67 o
   2  -9  11       5964.82       5895.23       209.40 o
   3  -9  11       5889.84       5816.63       277.45 o
   4  -9  11       1482.07       1358.63       131.66 o
   5  -9  11        293.14        388.89        85.10 o
   6  -9  11       1019.38        897.35       119.06 o
   7  -9  11       2528.69       2355.09       148.04 o
   8  -9  11        135.93        210.36        67.56 o
  -5  -8  11          9.34        -62.66        62.66 o
  -4  -8  11         16.47        -28.37        49.06 o
  -3  -8  11       3799.91       3729.47       156.44 o
  -2  -8  11       1311.21       1251.88       127.94 o
  -1  -8  11       3120.57       3010.95       143.98 o
   0  -8  11       6439.13       6454.13       213.11 o
   1  -8  11       1120.06       1186.63        99.88 o
   2  -8  11       3310.55       3268.10       146.76 o
   3  -8  11       7980.86       7686.72       237.50 o
   4  -8  11        438.61        485.88        85.06 o
   5  -8  11         26.39         59.95        53.13 o
   6  -8  11        289.38        380.78        94.18 o
   7  -8  11       2499.06       2547.49       148.96 o
   8  -8  11         11.99          9.48        67.79 o
   9  -8  11       3581.54       3456.94       215.80 o
  -6  -7  11       3604.40       3661.14       184.21 o
  -5  -7  11       3525.71       3379.62       136.31 o
  -4  -7  11       5416.95       5152.47       191.92 o
  -3  -7  11       5905.59       5907.23       230.36 o
  -2  -7  11       1630.67       1733.00       112.03 o
  -1  -7  11          2.24         70.59        32.05 o
   0  -7  11        986.69       1061.29        79.06 o
   1  -7  11      13935.27      14510.00       357.91 o
   2  -7  11        254.29        300.19        50.14 o
   3  -7  11      11602.30      11400.09       351.79 o
   4  -7  11        200.36        195.06        54.07 o
   5  -7  11       1072.82       1021.19       104.16 o
   6  -7  11       1455.87       1604.13       113.72 o
   7  -7  11         90.60         57.35        73.25 o
   8  -7  11        190.73        143.37        49.72 o
   9  -7  11       1193.92        992.08       133.93 o
  -7  -6  11        923.38        810.83        87.21 o
  -6  -6  11       8870.07       8628.50       247.15 o
  -5  -6  11         11.42         -4.67        43.63 o
  -4  -6  11       1893.26       1914.27       100.26 o
  -3  -6  11        541.92        574.50        55.78 o
  -2  -6  11        908.21       1087.98        82.30 o
  -1  -6  11       4366.78       4579.55       215.36 o
   0  -6  11      12959.15      13289.84       332.81 o
   1  -6  11        185.44        204.19        37.18 o
   2  -6  11        790.76        916.89        81.53 o
   3  -6  11       2407.86       2612.80       175.79 o
   4  -6  11       8720.42       8426.41       271.45 o
   5  -6  11        102.49        161.92        44.22 o
   6  -6  11       4039.45       4165.91       167.56 o
   7  -6  11        176.44        217.37        44.45 o
   8  -6  11        423.51        366.35        54.65 o
   9  -6  11       1142.00       1014.70       114.19 o
  -7  -5  11       1744.00       1689.56        93.20 o
  -6  -5  11         64.50         35.43        38.05 o
  -5  -5  11       2255.64       2259.92        97.50 o
  -4  -5  11         39.85         39.67        33.02 o
  -3  -5  11      13780.49      13718.39       322.37 o
  -2  -5  11         93.04         88.83        32.54 o
  -1  -5  11      21069.87      19995.13       492.48 o
   0  -5  11       1944.65       2014.91        80.73 o
   1  -5  11         84.97        115.07        27.67 o
   2  -5  11       4498.27       4444.99       150.52 o
   3  -5  11       9854.93       9698.41       312.14 o
   4  -5  11      17727.98      17825.46       496.53 o
   5  -5  11        380.32        486.73        52.80 o
   6  -5  11       4306.77       4099.78       143.56 o
   7  -5  11       1527.45       1577.53        81.61 o
   8  -5  11        123.83        104.39        53.30 o
   9  -5  11        627.72        647.71        85.59 o
  10  -5  11       1425.79       1405.24       162.70 o
  -8  -4  11         36.46        -33.44        48.06 o
  -7  -4  11        175.17        157.54        44.77 o
  -6  -4  11       3193.20       3277.79       122.82 o
  -5  -4  11       2024.74       2086.57        93.12 o
  -4  -4  11       6421.84       6098.89       178.90 o
  -3  -4  11       2903.93       2931.75        99.66 o
  -2  -4  11        244.28        242.45        33.84 o
  -1  -4  11        304.77        386.99        41.95 o
   0  -4  11      21322.89      21297.98       456.99 o
   1  -4  11       6396.69       6337.91       191.24 o
   2  -4  11       6370.73       6456.10       180.62 o
   3  -4  11       3982.80       4030.28       138.35 o
   4  -4  11       1183.13       1206.29        76.27 o
   5  -4  11       8769.76       9095.34       327.26 o
   6  -4  11       5596.82       5675.78       190.36 o
   7  -4  11      12894.70      12981.75       498.11 o
   8  -4  11          2.66         44.95        40.89 o
   9  -4  11       1593.11       1466.74       164.12 o
  10  -4  11        590.34        431.38        92.14 o
  -9  -3  11       3223.15       2916.87       204.26 o
  -8  -3  11       1036.65        928.22        86.51 o
  -7  -3  11       3012.82       2867.31       116.00 o
  -6  -3  11       3032.57       3210.68       118.12 o
  -5  -3  11        171.48        141.12        33.12 o
  -4  -3  11        350.49        363.24        38.12 o
  -3  -3  11       2983.99       2976.18        96.57 o
  -2  -3  11      35281.45      33912.32       746.06 o
  -1  -3  11       1273.72       1226.18        60.01 o
   0  -3  11      30288.47      28712.86       633.25 o
   1  -3  11        174.33        256.86        31.46 o
   2  -3  11        732.76        812.66        51.68 o
   3  -3  11        180.57        228.68        32.48 o
   4  -3  11       9532.60       9728.80       247.20 o
   5  -3  11       1579.92       1705.41        79.18 o
   6  -3  11      12273.05      12828.31       567.94 o
   7  -3  11       7766.14       7907.56       296.31 o
   8  -3  11        951.06        888.03        89.65 o
   9  -3  11       2140.80       2176.79       133.30 o
  -9  -2  11       2011.65       1861.70       116.33 o
  -8  -2  11       1672.02       1746.86       118.43 o
  -7  -2  11       1625.56       1663.05        75.11 o
  -6  -2  11       5368.46       5524.48       162.99 o
  -5  -2  11       2851.08       2995.54        96.63 o
  -4  -2  11       1464.99       1578.20        66.89 o
  -3  -2  11      16753.11      16633.51       383.08 o
  -2  -2  11       5069.92       5090.88       135.05 o
  -1  -2  11         84.21         95.21        21.08 o
   0  -2  11        478.31        562.01        44.71 o
   1  -2  11      35952.55      35241.18       773.91 o
   2  -2  11         59.01         96.10        21.33 o
   3  -2  11      21075.77      21267.84       526.87 o
   4  -2  11         51.29         48.61        28.23 o
   5  -2  11       4850.65       4744.85       142.80 o
   6  -2  11         13.69         21.78        29.95 o
   7  -2  11       9116.99       9343.62       319.79 o
   8  -2  11       4836.73       5011.60       255.81 o
   9  -2  11       2925.22       3065.82       163.78 o
 -10  -1  11        106.24         58.92        74.71 o
  -9  -1  11       2518.67       2586.14       170.51 o
  -8  -1  11       2894.16       2933.49       126.25 o
  -7  -1  11         54.97         71.15        30.57 o
  -6  -1  11       9632.27       9839.11       270.98 o
  -5  -1  11       1651.71       1751.93        72.03 o
  -4  -1  11       9475.10       9428.49       219.27 o
  -3  -1  11       4437.38       4333.08       125.26 o
  -2  -1  11       3235.78       3015.89        91.31 o
  -1  -1  11       6169.14       5989.07       143.81 o
   0  -1  11      11141.43      10839.04       247.95 o
   1  -1  11      23272.13      21802.15       514.95 o
   2  -1  11       3870.76       3861.47       123.54 o
   3  -1  11       8063.38       8180.29       223.58 o
   4  -1  11       2142.30       2198.51        90.21 o
   5  -1  11       3319.76       3398.99       121.60 o
   6  -1  11       2105.35       2007.46        87.71 o
   7  -1  11       7976.89       8043.83       280.47 o
   8  -1  11        199.52         94.35        53.43 o
   9  -1  11         28.53         24.93        60.56 o
 -10   0  11        645.14        524.66       125.13 o
  -9   0  11        802.03        666.99        83.30 o
  -8   0  11        265.04        371.86        59.07 o
  -7   0  11         23.77         28.94        39.80 o
  -6   0  11       9937.81      10543.10       283.28 o
  -5   0  11       6573.96       6775.97       181.11 o
  -4   0  11       2952.42       2913.44        96.20 o
  -3   0  11      18830.17      18927.57       426.53 o
  -2   0  11       6082.44       5977.77       168.56 o
  -1   0  11         82.00         81.38        19.74 o
   0   0  11       1048.42       1103.30        60.67 o
   1   0  11       2405.60       2332.75        88.10 o
   2   0  11       8082.14       7816.99       208.36 o
   3   0  11      10035.03      10128.27       258.68 o
   4   0  11      23919.69      24012.54       547.16 o
   5   0  11        589.94        556.70        53.39 o
   6   0  11       2582.13       2610.57       105.49 o
   7   0  11         20.29         -5.79        36.44 o
   8   0  11       2341.52       2534.43       148.84 o
   9   0  11        374.71        145.25        98.51 o
 -10   1  11          9.39        -40.61       100.52 o
  -9   1  11       1837.59       1867.81       215.97 o
  -8   1  11       1521.65       1483.66       101.84 o
  -7   1  11        795.30        877.43        66.47 o
  -6   1  11       7715.57       8400.39       296.38 o
  -5   1  11       9186.48       9639.28       278.77 o
  -4   1  11        341.78        342.57        35.71 o
  -3   1  11      12492.93      12317.05       288.07 o
  -2   1  11       2972.09       2874.23        83.02 o
  -1   1  11          0.41          9.28        15.78 o
   0   1  11        239.24        284.46        38.45 o
   1   1  11       8883.18       9047.53       260.03 o
   2   1  11       1628.21       1655.63        72.74 o
   3   1  11       7588.87       7584.93       246.51 o
   4   1  11       5115.16       5141.73       171.09 o
   5   1  11       1085.45       1046.07        72.84 o
   6   1  11         28.72         13.80        39.08 o
   7   1  11       5665.02       5745.91       356.65 o
   8   1  11       1022.12        797.37       108.16 o
 -10   2  11        758.66        663.07       185.59 o
  -9   2  11       5055.95       5301.66       405.41 o
  -8   2  11         53.04         60.08        37.83 o
  -7   2  11        952.24       1120.89        85.13 o
  -6   2  11       1446.41       1519.80        77.74 o
  -5   2  11       9660.87       9359.34       268.73 o
  -4   2  11       1468.91       1530.08        72.25 o
  -3   2  11       5743.18       5408.85       322.12 o
  -2   2  11       8348.90       8182.73       249.04 o
  -1   2  11          1.42         32.17        21.67 o
   0   2  11       3625.58       3551.61       125.85 o
   1   2  11        353.88        305.89        35.10 o
   2   2  11         21.08         45.28        22.95 o
   3   2  11       1016.81       1007.78        68.87 o
   4   2  11       7864.74       8352.60       248.72 o
   5   2  11       7662.62       7517.57       279.49 o
   6   2  11       3558.41       3603.53       131.55 o
   7   2  11       2498.33       2515.35       158.58 o
 -10   3  11        450.81        645.06        89.97 o
  -9   3  11        597.22        530.20       103.56 o
  -8   3  11       1155.98       1146.04       100.05 o
  -7   3  11         62.53         48.75        32.31 o
  -6   3  11       7306.73       7352.83       227.40 o
  -5   3  11       1816.26       1813.18        91.93 o
  -4   3  11       1085.46       1260.37        81.62 o
  -3   3  11        210.96        323.79       151.54 o
  -2   3  11       5456.58       5392.42       202.59 o
  -1   3  11       1276.90       1379.31        95.55 o
   0   3  11       6792.91       6821.40       204.73 o
   1   3  11       4238.13       4370.65       156.57 o
   2   3  11        977.78       1023.45        61.47 o
   3   3  11        314.33        339.60        48.54 o
   4   3  11       6683.27       6494.53       282.74 o
   5   3  11       1960.62       1820.80       134.66 o
   6   3  11         28.03         42.54        52.79 o
   7   3  11        780.90        643.49        91.68 o
 -10   4  11        163.86         49.73       151.81 o
  -9   4  11       2842.70       2776.25       149.25 o
  -8   4  11       4493.46       4845.22       232.57 o
  -7   4  11       1543.66       1715.43       111.18 o
  -6   4  11       1592.04       1647.72       103.91 o
  -5   4  11         26.92         26.24        85.28 o
  -4   4  11       1336.86       1480.17       239.44 o
  -3   4  11       1374.21       1407.33        98.43 o
  -2   4  11       8000.20       7943.36       323.29 o
  -1   4  11       1301.90       1259.26        95.49 o
   0   4  11       4711.08       4748.72       235.38 o
   1   4  11       8167.64       8153.33       305.55 o
   2   4  11       1586.93       1342.51       113.93 o
   3   4  11       1202.83       1110.20        79.60 o
   4   4  11       1328.75       1344.07        94.59 o
   5   4  11       3128.39       3104.07       139.69 o
   6   4  11        139.75        164.41        89.44 o
 -10   5  11        272.14        139.07       116.77 o
  -9   5  11       2000.52       2270.66       257.16 o
  -8   5  11       2137.42       2201.16       143.23 o
  -7   5  11        347.84        347.29        58.09 o
  -4   5  11        629.86        603.72        92.82 o
  -3   5  11       2157.12       2036.54       128.54 o
  -2   5  11       3627.39       3678.47       194.66 o
  -1   5  11       3749.81       4139.55       167.83 o
   0   5  11        837.80        910.60        93.29 o
   1   5  11      12977.82      13266.30       582.73 o
   2   5  11       2161.12       1920.40       187.03 o
   3   5  11       1114.79        917.18       165.18 o
   4   5  11        814.95        625.50       102.11 o
   5   5  11        769.81        641.52       101.68 o
  -9   6  11       1571.16        869.87       161.38 o
  -8   6  11       6112.53       6515.49       417.22 o
  -5   6  11       1661.14       1621.66       149.57 o
  -4   6  11         61.77         58.02        52.95 o
  -3   6  11         29.11         62.15        51.07 o
  -2   6  11       3629.27       3603.90       204.36 o
  -1   6  11       1536.40       1504.33       129.28 o
   0   6  11       1727.33       1885.60       142.64 o
   1   6  11       5491.07       5618.65       289.62 o
   2   6  11       2323.58       1932.87       305.91 o
   3   6  11         29.39        -61.49        70.48 o
   4   6  11       1043.36        665.59       121.27 o
  -9   7  11       2763.25       2795.91       390.98 o
  -5   7  11       5124.41       5005.35       351.62 o
  -4   7  11       2470.84       2168.78       148.07 o
  -3   7  11       4096.69       3723.47       239.66 o
  -2   7  11       2634.09       2826.35       204.04 o
  -1   7  11         91.19         64.31        72.64 o
   0   7  11         32.20          9.70        68.90 o
   1   7  11       1674.21       1582.79       162.24 o
   2   7  11       2802.07       2633.87       216.32 o
   3   7  11         67.58         65.95       104.04 o
  -8   8  11        930.47       1015.50       278.15 o
  -7   8  11       1430.91       1172.95       270.28 o
  -6   8  11        185.68         38.25        59.39 o
  -5   8  11       3328.34       3566.07       289.96 o
  -4   8  11         12.64        -65.60        65.60 o
  -3   8  11       1084.73        911.80       117.13 o
  -2   8  11        718.96        573.85        94.46 o
  -1   8  11       2160.12       1747.25       160.60 o
   0   8  11         20.22        -67.66        67.66 o
   1   8  11       2825.34       2446.87       220.38 o
  -6   9  11        435.96        223.60       114.73 o
  -5   9  11        632.57        654.70       232.23 o
  -4   9  11       1048.72        737.37       116.58 o
  -3   9  11        154.81        263.72       109.16 o
  -2   9  11       5293.57       4760.73       467.75 o
   1 -11  12       4932.15       5481.00       346.81 o
   2 -11  12        769.99        771.88       110.25 o
   3 -11  12        240.93        182.03        73.78 o
   4 -11  12       1076.97       1034.33       149.88 o
   5 -11  12        895.05       1043.28       139.37 o
  -1 -10  12        820.74        727.66       166.02 o
   0 -10  12       1376.37       1525.89       123.51 o
   1 -10  12       2448.24       2570.06       142.99 o
   2 -10  12        563.69        605.43        92.04 o
   3 -10  12         21.64         65.37        53.99 o
   4 -10  12       1732.54       1866.86       119.38 o
   5 -10  12        400.53        355.47       123.37 o
   6 -10  12         23.34       -106.32       106.32 o
   7 -10  12       1741.60       2124.96       259.93 o
  -3  -9  12       3660.25       3564.68       172.48 o
  -2  -9  12       1049.28       1030.78       101.89 o
  -1  -9  12         71.30        160.27        59.78 o
   0  -9  12       1040.35       1183.81       113.16 o
   1  -9  12       4356.84       4374.71       175.22 o
   2  -9  12       7512.35       7683.83       252.68 o
   3  -9  12       1015.07       1024.49        91.73 o
   4  -9  12       5355.52       5037.33       244.81 o
   5  -9  12        332.99        427.72       184.99 o
   6  -9  12         37.21         31.89        61.55 o
   7  -9  12        634.53        699.07       118.84 o
   8  -9  12       3040.06       3216.20       192.88 o
  -4  -8  12        106.53         80.02        77.29 o
  -3  -8  12        446.17        349.95        65.90 o
  -2  -8  12       1979.79       1848.91       134.41 o
  -1  -8  12       8577.70       8683.73       300.78 o
   0  -8  12         34.48        124.74        43.07 o
   1  -8  12       2951.44       3050.72       143.74 o
   2  -8  12        998.06       1072.04        95.12 o
   3  -8  12         47.53         85.32        43.42 o
   4  -8  12       4484.42       3929.52       269.47 o
   5  -8  12       8689.24       8957.65       342.58 o
   6  -8  12         48.95          7.25        56.61 o
   7  -8  12       2357.16       2374.35       176.17 o
   8  -8  12       1469.11       1503.70       120.98 o
   9  -8  12       1430.03       1381.32       130.07 o
  -6  -7  12        451.95        406.83        70.79 o
  -5  -7  12       1224.66       1252.57        89.95 o
  -4  -7  12       7411.75       7534.72       272.70 o
  -3  -7  12        532.93        498.66        82.87 o
  -2  -7  12      22569.46      23456.91       605.35 o
  -1  -7  12        976.48        955.63        77.09 o
   0  -7  12        380.24        381.75        54.72 o
   1  -7  12        520.72        508.68        62.62 o
   2  -7  12       6035.62       6234.56       287.70 o
   3  -7  12       1401.78       1510.63       118.98 o
   4  -7  12      13116.45      13328.47       452.35 o
   5  -7  12       8216.08       8284.97       311.23 o
   6  -7  12        700.23        631.28       106.18 o
   7  -7  12       1617.45       1543.48       103.48 o
   8  -7  12       1094.33       1015.36       127.03 o
   9  -7  12        809.57       1016.41       196.80 o
  -6  -6  12        140.47        156.73        51.50 o
  -5  -6  12       8132.78       7808.22       209.12 o
  -4  -6  12       2385.89       2510.42       135.52 o
  -3  -6  12       3078.37       2986.21       199.30 o
  -2  -6  12       3117.92       3073.02       130.62 o
  -1  -6  12       5123.60       4909.07       180.52 o
   0  -6  12       1693.03       1671.83        88.43 o
   1  -6  12       8966.92       8966.47       244.62 o
   2  -6  12       1580.72       1750.99       100.63 o
   3  -6  12       1638.34       1620.32       100.83 o
   4  -6  12        699.14        788.28        76.80 o
   5  -6  12       4465.69       4567.63       207.84 o
   6  -6  12       3662.43       3984.65       164.46 o
   7  -6  12       4642.42       4677.28       187.82 o
   8  -6  12       3291.33       3357.63       158.34 o
   9  -6  12         32.44         70.39        64.05 o
  -7  -5  12        301.21        275.32        52.07 o
  -6  -5  12       1691.74       1786.84        94.99 o
  -5  -5  12       1956.00       1852.77       101.44 o
  -4  -5  12       1642.20       1686.38        88.59 o
  -3  -5  12       4521.37       4418.62       137.89 o
  -2  -5  12       6322.22       6336.85       194.26 o
  -1  -5  12      21463.74      22080.12       516.76 o
   0  -5  12      10617.34      10690.35       275.51 o
   1  -5  12       7347.48       7564.03       196.49 o
   2  -5  12        873.64        945.77        67.59 o
   3  -5  12       3520.30       3525.57       145.31 o
   4  -5  12         14.66         80.23        31.70 o
   5  -5  12      18931.81      18487.97       479.85 o
   6  -5  12       1690.50       1640.70       136.38 o
   7  -5  12       3539.87       3554.57       157.59 o
   8  -5  12       2000.12       1928.64       123.89 o
   9  -5  12        266.64        266.76       117.79 o
  -8  -4  12       2022.30       1844.53       121.78 o
  -7  -4  12       1059.15       1055.97        69.26 o
  -6  -4  12        702.79        728.96        63.81 o
  -5  -4  12       2129.17       2355.93       108.36 o
  -4  -4  12       3210.08       3303.95       125.01 o
  -3  -4  12         15.27         26.08        29.74 o
  -2  -4  12       6239.70       6324.55       194.82 o
  -1  -4  12       2466.87       2482.28        89.70 o
   0  -4  12        137.95        146.22        29.88 o
   1  -4  12       5618.61       5722.29       182.69 o
   2  -4  12      23505.96      23601.57       539.23 o
   3  -4  12        347.61        474.76        43.89 o
   4  -4  12       3040.37       3068.39       110.99 o
   5  -4  12        643.82        752.84        68.80 o
   6  -4  12       2699.99       2596.93       113.86 o
   7  -4  12        944.21        833.53        71.12 o
   8  -4  12      10364.78      10910.52       390.65 o
   9  -4  12       2373.79       2533.61       187.48 o
  -9  -3  12        105.82        116.95        79.11 o
  -8  -3  12       5629.57       5542.42       174.82 o
  -7  -3  12       2940.55       2842.15       121.13 o
  -6  -3  12        396.52        378.30        48.77 o
  -5  -3  12       4813.78       5096.76       155.48 o
  -4  -3  12        505.05        519.20        49.13 o
  -3  -3  12          9.52         83.75        27.65 o
  -2  -3  12         27.88         24.93        21.33 o
  -1  -3  12      12309.01      12572.70       303.99 o
   0  -3  12       7849.89       7953.07       196.07 o
   1  -3  12      26098.45      24996.06       564.45 o
   2  -3  12      11945.97      12183.57       281.46 o
   3  -3  12         34.37         53.31        23.25 o
   4  -3  12         94.06        109.73        28.97 o
   5  -3  12       4973.24       5123.48       284.05 o
   6  -3  12       6249.97       6130.32       196.01 o
   7  -3  12       1522.33       1530.25        93.52 o
   8  -3  12       4568.36       4349.05       236.26 o
   9  -3  12        670.44        640.58        94.80 o
  -9  -2  12        627.11        661.22        81.22 o
  -8  -2  12       1335.20       1396.25        90.26 o
  -7  -2  12       5283.89       5352.47       160.02 o
  -6  -2  12        375.74        351.30        39.50 o
  -5  -2  12       8794.04       8727.60       222.07 o
  -4  -2  12       4110.58       4188.72       133.17 o
  -3  -2  12         11.08         48.24        20.66 o
  -2  -2  12       4925.60       5094.18       136.90 o
  -1  -2  12       1666.72       1676.65        66.95 o
   0  -2  12        975.93       1045.37        55.34 o
   1  -2  12       1071.36       1133.92        61.82 o
   2  -2  12      17395.41      17609.54       481.48 o
   3  -2  12      18607.67      18368.16       485.43 o
   4  -2  12       3420.50       3494.77       123.96 o
   5  -2  12       6784.80       6946.74       212.30 o
   6  -2  12         72.60         83.87        32.83 o
   7  -2  12        145.76        180.32        54.59 o
   8  -2  12        196.66        179.97        59.85 o
   9  -2  12       5641.36       5810.65       438.77 o
  -9  -1  12          5.26        -55.37        55.37 o
  -8  -1  12       2887.85       2977.66       172.02 o
  -7  -1  12       7711.19       7946.76       222.73 o
  -6  -1  12          4.31         31.37        30.42 o
  -5  -1  12       2675.17       2727.15       107.19 o
  -4  -1  12       8252.98       8489.56       204.57 o
  -3  -1  12        760.03        844.90        43.13 o
  -2  -1  12       3278.63       3079.53       104.49 o
  -1  -1  12       1843.23       1831.29        67.45 o
   0  -1  12       4825.85       4739.16       140.88 o
   1  -1  12        183.04        194.84        32.82 o
   2  -1  12      30295.46      30421.56       678.80 o
   3  -1  12       5368.87       5053.43       155.29 o
   4  -1  12       4035.86       4053.40       148.27 o
   5  -1  12        883.17        961.42        65.84 o
   6  -1  12       2656.44       2653.22       111.75 o
   7  -1  12         11.12        -19.66        36.45 o
   8  -1  12       5441.25       5540.03       210.68 o
   9  -1  12        962.41        899.21       135.02 o
 -10   0  12       2725.43       2412.97       396.18 o
  -9   0  12       1005.68        885.88       114.27 o
  -8   0  12       2029.11       2204.35       128.09 o
  -7   0  12        528.48        568.15        59.35 o
  -6   0  12       3469.90       3501.88       130.69 o
  -5   0  12        272.21        284.90        36.45 o
  -4   0  12      18447.40      18439.07       452.99 o
  -3   0  12         11.95         61.65        22.58 o
  -2   0  12      10194.98       9724.23       234.84 o
  -1   0  12      10366.52      10214.13       259.04 o
   0   0  12         51.17         83.07        24.82 o
   1   0  12        162.59        208.37        32.76 o
   2   0  12       2088.81       2136.42        88.93 o
   3   0  12       8705.96       8710.04       218.85 o
   4   0  12        177.52        161.88        32.73 o
   5   0  12      11477.74      11653.12       322.78 o
   6   0  12       3462.54       3755.68       156.36 o
   7   0  12       3573.54       3650.03       221.86 o
   8   0  12        495.72        429.44        67.82 o
 -10   1  12       1131.21        874.35       195.93 o
  -9   1  12          1.53        -12.55        88.06 o
  -8   1  12        493.30        448.00        63.82 o
  -7   1  12       3698.85       3701.33       146.65 o
  -6   1  12       1431.45       1468.25        85.36 o
  -5   1  12       4019.38       4204.15       146.85 o
  -4   1  12       2521.72       2660.50        97.86 o
  -3   1  12        386.28        433.59        41.03 o
  -2   1  12       4020.32       4124.75       110.99 o
  -1   1  12      20321.89      20621.41       473.50 o
   0   1  12        830.52        832.44        55.44 o
   1   1  12        919.75       1033.04        62.17 o
   2   1  12        675.76        694.42        46.92 o
   3   1  12       3730.25       3881.17       118.94 o
   4   1  12        129.96         94.79        32.35 o
   5   1  12       6812.87       6892.46       241.28 o
   6   1  12        623.64        567.48        62.33 o
   7   1  12        148.25        117.89        47.13 o
   8   1  12       1361.03       1295.96       102.77 o
 -10   2  12       2599.86       2724.01       275.17 o
  -9   2  12        254.02        343.19        71.16 o
  -8   2  12       7820.35       8115.00       292.79 o
  -7   2  12       2787.78       2902.04       122.18 o
  -6   2  12        631.06        658.42        55.92 o
  -5   2  12        300.50        263.14        39.54 o
  -4   2  12       2278.88       2440.06        99.16 o
  -3   2  12       9134.49       8543.80       235.20 o
  -2   2  12       4155.43       4320.47       126.29 o
  -1   2  12      14245.27      14052.35       336.25 o
   0   2  12       2393.61       2617.04       106.50 o
   1   2  12        415.34        359.33        37.60 o
   2   2  12       1043.16       1131.20        67.62 o
   3   2  12        452.13        495.45        47.63 o
   4   2  12         40.95         49.23        35.78 o
   5   2  12       2730.20       2750.22       166.12 o
   6   2  12       3683.19       3929.87       148.90 o
   7   2  12          3.29          9.83        49.49 o
 -10   3  12       1971.99       2004.43       337.00 o
  -9   3  12        198.06        224.54        92.09 o
  -8   3  12        903.04       1086.44       179.34 o
  -7   3  12       3099.34       3171.95       126.05 o
  -6   3  12        369.59        458.68        48.18 o
  -5   3  12       3293.50       3291.47       121.89 o
  -4   3  12       8180.93       7930.75       377.69 o
  -3   3  12         45.80         28.62        73.90 o
  -2   3  12        174.82        232.40        42.02 o
  -1   3  12       5181.49       5404.12       240.50 o
   0   3  12      11296.41      11774.26       319.96 o
   1   3  12        464.30        351.90        58.20 o
   2   3  12       6965.66       6823.35       247.93 o
   3   3  12        787.28        779.57        62.22 o
   4   3  12          3.93         49.52        37.47 o
   5   3  12       1992.91       1977.83       106.19 o
   6   3  12       3318.53       3377.62       254.71 o
 -10   4  12        687.70        705.10       106.24 o
  -9   4  12       2203.84       2107.77       129.58 o
  -8   4  12        423.71        455.15        59.58 o
  -7   4  12       7744.27       8135.76       249.27 o
  -6   4  12        241.93        285.42        63.87 o
  -5   4  12       6825.72       7006.29       388.72 o
  -4   4  12        541.67        524.78       119.75 o
  -3   4  12       6153.41       6398.22       273.54 o
  -2   4  12       1679.78       1534.83       111.87 o
  -1   4  12      11964.50      12370.51       422.32 o
   0   4  12       2970.48       2994.52       141.84 o
   1   4  12       1475.32       1534.93       117.77 o
   2   4  12       3952.25       4390.25       228.64 o
   3   4  12       2837.16       3034.02       154.73 o
   4   4  12          6.25        -53.90        53.90 o
   5   4  12       1532.24       1351.37       102.16 o
   6   4  12       1825.12       1859.54       163.15 o
 -10   5  12       1453.54       1180.82       170.56 o
  -9   5  12        581.08        546.87        93.15 o
  -8   5  12        878.81        818.03       115.82 o
  -7   5  12       1683.72       1945.97       122.45 o
  -5   5  12        775.12        641.20       125.28 o
  -4   5  12       8174.32       8554.14       447.22 o
  -3   5  12       2726.77       2815.54       188.34 o
  -2   5  12       3527.44       3726.72       194.81 o
  -1   5  12        880.18        842.07       100.44 o
   0   5  12        614.96        743.68       104.82 o
   1   5  12       1199.59       1097.22        96.98 o
   2   5  12       5338.34       5780.66       502.50 o
   3   5  12       6568.88       6505.31       266.83 o
   4   5  12         77.48        130.30        68.89 o
   5   5  12       1098.14       1015.51       113.50 o
  -9   6  12         26.07        122.22        75.66 o
  -8   6  12        162.22        129.89        77.41 o
  -5   6  12       1180.11       1769.91       246.66 o
  -4   6  12       6747.47       7030.62       391.31 o
  -3   6  12        728.06        597.41        82.61 o
  -2   6  12        597.87        494.40        79.27 o
  -1   6  12        167.74        149.71        63.31 o
   0   6  12       4377.25       4448.20       195.53 o
   1   6  12        144.45        181.83        74.10 o
   2   6  12       3509.15       3817.24       282.92 o
   3   6  12       1080.74        821.58       110.01 o
   4   6  12        159.26         71.90       102.56 o
  -5   7  12          4.50         22.30        59.04 o
  -4   7  12       3137.87       3504.45       239.21 o
  -3   7  12       6789.91       6413.99       303.66 o
  -2   7  12         10.32        -17.96        64.75 o
  -1   7  12       2776.15       2637.94       190.17 o
   0   7  12        141.02         -7.28        85.28 o
   1   7  12         37.83        -67.58        67.58 o
   2   7  12         51.30         86.47        79.28 o
  -7   8  12       1409.58       1751.55       343.75 o
  -5   8  12        122.65         94.47        89.22 o
  -4   8  12       2775.55       2728.55       195.24 o
  -3   8  12       2210.97       2053.41       171.15 o
  -2   8  12         51.33         73.89        87.35 o
  -1   8  12        398.78        363.67        90.36 o
   0   8  12       2013.16       1538.82       215.50 o
  -5   9  12          8.30       -162.69       184.99 o
  -4   9  12        250.02        120.82       154.17 o
  -3   9  12       1077.27        821.90       122.74 o
   2 -11  13       4922.25       5340.94       245.40 o
   3 -11  13       3431.96       3299.72       179.08 o
   4 -11  13        348.93        164.62       132.71 o
  -1 -10  13        631.49        568.53       115.23 o
   0 -10  13       4047.05       3993.28       228.63 o
   1 -10  13        484.02        525.04        84.28 o
   2 -10  13       2313.94       2369.07       137.19 o
   3 -10  13       2720.61       2647.65       142.56 o
   4 -10  13        322.86        264.39        65.12 o
   5 -10  13       1453.86       1469.64       145.84 o
   6 -10  13       2047.71       2144.86       202.67 o
   7 -10  13        227.06        336.48       208.61 o
  -3  -9  13       4492.68       3965.44       194.21 o
  -2  -9  13       1173.15       1072.54       102.19 o
  -1  -9  13       4119.23       3808.78       160.31 o
   0  -9  13        147.25        121.18        53.45 o
   1  -9  13       1441.92       1624.40       124.73 o
   2  -9  13          9.21         80.83        46.34 o
   3  -9  13      17884.51      17793.78       537.42 o
   4  -9  13       2156.87       2227.85       157.55 o
   5  -9  13       5427.20       5484.39       242.30 o
   6  -9  13       1420.53       1611.87       284.05 o
   7  -9  13          5.21         38.05       103.65 o
   8  -9  13         14.20        -60.38        90.41 o
  -4  -8  13       3794.20       3733.35       170.00 o
  -3  -8  13        671.59        690.32        83.48 o
  -2  -8  13        751.28        895.41        83.65 o
  -1  -8  13        511.73        563.18        67.19 o
   0  -8  13       4784.16       4604.00       174.50 o
   1  -8  13       4306.17       4559.24       192.98 o
   2  -8  13       6633.59       6251.91       214.15 o
   3  -8  13       5216.32       5147.32       198.79 o
   4  -8  13       1719.43       1623.69       191.65 o
   5  -8  13         10.94         13.57        46.62 o
   6  -8  13       4926.61       5388.80       273.16 o
   7  -8  13       1009.81        996.93       144.92 o
   8  -8  13       1660.40       1799.61       142.08 o
  -5  -7  13         30.52        -45.11        45.11 o
  -4  -7  13        138.29         69.81        51.23 o
  -3  -7  13       4624.34       4414.26       197.17 o
  -2  -7  13       1566.09       1626.82       105.02 o
  -1  -7  13      13714.51      13488.19       556.34 o
   0  -7  13       9088.48       8848.25       247.60 o
   1  -7  13        851.04        914.73        74.10 o
   2  -7  13          2.87          6.05        34.28 o
   3  -7  13       1383.26       1444.49       126.70 o
   4  -7  13      13178.47      13478.32       413.92 o
   5  -7  13        528.94        561.38        71.98 o
   6  -7  13      10005.34      10430.62       385.76 o
   7  -7  13         13.66        -66.66        66.66 o
   8  -7  13       2266.53       2393.78       132.53 o
   9  -7  13        775.87        696.64       108.04 o
  -6  -6  13       2262.98       2100.09       128.13 o
  -5  -6  13        183.94        339.70        49.54 o
  -4  -6  13        125.08         96.67        47.49 o
  -3  -6  13       4318.98       4228.32       163.29 o
  -2  -6  13        372.31        368.36        58.65 o
  -1  -6  13       2976.43       3083.56       130.71 o
   0  -6  13       2690.70       2676.31       110.82 o
   1  -6  13       1872.14       2110.65        91.53 o
   2  -6  13        942.63        980.90        96.38 o
   3  -6  13      10549.44      10709.97       341.12 o
   4  -6  13        196.90        197.75        48.79 o
   5  -6  13        582.81        572.81        74.14 o
   6  -6  13       1368.08       1583.57       114.10 o
   7  -6  13       6888.18       6872.74       211.81 o
   8  -6  13        240.16        163.93        52.68 o
   9  -6  13       6712.30       7028.33       357.18 o
  -7  -5  13       3428.48       3081.80       128.81 o
  -6  -5  13       1409.43       1504.69        90.52 o
  -5  -5  13          2.60        -17.26        44.57 o
  -4  -5  13       1067.07       1182.30        81.55 o
  -3  -5  13       1901.43       2051.20       105.01 o
  -2  -5  13       5241.62       5135.71       179.97 o
  -1  -5  13        134.45        160.43        33.84 o
   0  -5  13      28459.82      27874.30       594.15 o
   1  -5  13       2811.66       3004.07       111.10 o
   2  -5  13       9905.85      10229.01       293.45 o
   3  -5  13        189.05        206.85        40.78 o
   4  -5  13         39.01         53.80        36.48 o
   5  -5  13        245.61        236.16        48.66 o
   6  -5  13       7111.26       7211.58       279.70 o
   7  -5  13       8245.32       8479.17       378.37 o
   8  -5  13        308.86        189.95        63.86 o
   9  -5  13       1615.72       1730.02       146.26 o
  -8  -4  13        405.78        117.70        64.53 o
  -7  -4  13        316.50        271.52        49.14 o
  -6  -4  13       3388.64       3671.73       128.05 o
  -5  -4  13        161.37        155.30        46.08 o
  -4  -4  13       8433.56       8089.36       244.42 o
  -3  -4  13       2649.80       2738.41       113.02 o
  -2  -4  13       1995.05       2187.47        93.28 o
  -1  -4  13         53.34        110.99        27.46 o
   0  -4  13       8239.29       8400.65       210.31 o
   1  -4  13       7152.46       7072.11       200.19 o
   2  -4  13         49.02         55.42        29.46 o
   3  -4  13      12357.64      12545.03       294.38 o
   4  -4  13       3315.69       3340.72       123.78 o
   5  -4  13       6074.11       6027.82       210.45 o
   6  -4  13       2757.69       2667.50       141.84 o
   7  -4  13        928.50        837.49        98.15 o
   8  -4  13       4470.67       4503.06       234.61 o
   9  -4  13        716.44        653.67        90.43 o
  -8  -3  13       1632.28       1496.61        92.09 o
  -7  -3  13       1475.79       1391.42        80.26 o
  -6  -3  13       2811.73       2927.81       105.66 o
  -5  -3  13        645.25        700.46        70.04 o
  -4  -3  13       3101.30       2901.26       101.95 o
  -3  -3  13      10373.87      10209.50       241.69 o
  -2  -3  13       1520.85       1560.25        72.34 o
  -1  -3  13        102.06         95.72        26.29 o
   0  -3  13       4080.88       4365.05       126.92 o
   1  -3  13      17326.14      17647.58       389.40 o
   2  -3  13        582.60        559.98        46.98 o
   3  -3  13      18033.53      18491.84       408.49 o
   4  -3  13         32.63         54.20        31.35 o
   5  -3  13        346.78        296.16        53.82 o
   6  -3  13         35.20         11.79        30.04 o
   7  -3  13       4659.94       4689.06       204.31 o
   8  -3  13       1640.82       1453.82       111.30 o
   9  -3  13       2133.48       1822.80       175.36 o
  -9  -2  13       1217.84       1078.90       129.59 o
  -8  -2  13        388.30        398.59        59.87 o
  -7  -2  13         15.71         -6.01        33.90 o
  -6  -2  13        794.13        777.51        60.10 o
  -5  -2  13       6620.89       6553.65       178.52 o
  -4  -2  13       2097.83       2197.67        78.39 o
  -3  -2  13      23649.16      22851.89       456.39 o
  -2  -2  13         10.05         39.64        21.62 o
  -1  -2  13        838.22        893.04        51.91 o
   0  -2  13        650.18        675.03        43.14 o
   1  -2  13       5743.62       5602.04       174.48 o
   2  -2  13        534.54        641.51        48.83 o
   3  -2  13       7774.63       7817.03       217.04 o
   4  -2  13      10538.75      11136.45       342.14 o
   5  -2  13         67.20        115.19        35.77 o
   6  -2  13       8071.18       8296.95       234.44 o
   7  -2  13       1934.03       1922.10       106.71 o
   8  -2  13         16.11        -25.76        73.10 o
   9  -2  13        138.45         34.15        80.72 o
  -9  -1  13        136.49        109.14        86.92 o
  -8  -1  13        384.13        368.78        57.93 o
  -7  -1  13        173.58        179.70        44.08 o
  -6  -1  13       8013.44       8049.07       245.03 o
  -5  -1  13       5078.35       5552.25       176.37 o
  -4  -1  13       3187.00       3256.21       123.18 o
  -3  -1  13       6431.69       6341.43       150.66 o
  -2  -1  13       7000.05       6500.81       165.71 o
  -1  -1  13       1637.71       1723.43        70.42 o
   0  -1  13       7083.10       7032.17       197.51 o
   1  -1  13         50.76         73.23        26.35 o
   2  -1  13          5.95         40.60        23.38 o
   3  -1  13       8137.10       8208.59       246.90 o
   4  -1  13      10171.92      10780.56       277.41 o
   5  -1  13         57.90         33.46        30.17 o
   6  -1  13       3321.75       3499.82       133.11 o
   7  -1  13       1793.42       1858.59       103.65 o
   8  -1  13        763.90        766.65        83.09 o
 -10   0  13        290.87        188.79       104.91 o
  -9   0  13       4626.54       5015.07       226.44 o
  -8   0  13        120.52        156.90        58.88 o
  -7   0  13       6356.62       6908.78       265.83 o
  -6   0  13        632.17        649.46        59.91 o
  -5   0  13       2868.92       2920.00       108.90 o
  -4   0  13       1294.73       1262.47        69.37 o
  -3   0  13      16599.87      16914.31       430.32 o
  -2   0  13      16375.26      15996.99       368.42 o
  -1   0  13      11641.98      11595.48       264.22 o
   0   0  13       9076.23       9462.18       246.11 o
   1   0  13        216.20        237.01        35.30 o
   2   0  13         42.81          9.99        25.38 o
   3   0  13       2683.60       2775.37        98.04 o
   4   0  13       4810.01       4718.54       166.61 o
   5   0  13       2541.39       2742.07       127.31 o
   6   0  13       1562.77       1535.18        96.53 o
   7   0  13       4007.35       4043.84       230.69 o
   8   0  13         68.71        -17.41        60.44 o
 -10   1  13       1279.25        455.56       128.37 o
  -9   1  13       3790.45       4140.69       200.51 o
  -8   1  13          7.89         20.53        41.33 o
  -7   1  13        908.17       1036.89       105.03 o
  -6   1  13       5471.71       5336.37       182.33 o
  -5   1  13       6202.87       6336.22       187.12 o
  -4   1  13        957.66        929.62        55.40 o
  -3   1  13       4421.70       4062.14       141.12 o
  -2   1  13        867.95        948.89        47.79 o
  -1   1  13        948.54        968.69        50.42 o
   0   1  13       7498.23       7681.85       225.29 o
   1   1  13      11491.14      11201.44       285.31 o
   2   1  13       2980.78       2972.88        99.76 o
   3   1  13       2471.62       2673.56        97.35 o
   4   1  13       1598.58       1692.61        95.87 o
   5   1  13       2087.19       2396.30       145.32 o
   6   1  13        171.24        133.18        42.39 o
   7   1  13       2078.01       2036.38       143.02 o
   8   1  13        363.09         50.57       129.89 o
 -10   2  13          5.55         97.13        71.43 o
  -9   2  13       1940.28       2188.63       139.09 o
  -8   2  13       4089.23       3983.72       183.67 o
  -7   2  13       2631.29       2791.42       120.27 o
  -6   2  13      11817.96      12066.07       351.20 o
  -5   2  13         16.68         15.25        29.59 o
  -4   2  13          8.03         -8.26        23.82 o
  -3   2  13        110.57        165.00        45.77 o
  -2   2  13      17110.59      17472.84       474.99 o
  -1   2  13       1549.18       1505.99        79.50 o
   0   2  13      14885.18      14836.99       390.80 o
   1   2  13       2584.07       2577.77        98.25 o
   2   2  13        492.38        454.64        50.39 o
   3   2  13         60.48         42.22        33.21 o
   4   2  13       4210.77       4292.61       201.49 o
   5   2  13       1244.97       1226.85        77.75 o
   6   2  13         76.35         83.47        58.56 o
   7   2  13       2097.43       2109.07       266.41 o
 -10   3  13        219.08        105.62        77.26 o
  -9   3  13       1870.84       2181.89       209.66 o
  -8   3  13       1246.14       1493.76       121.57 o
  -7   3  13        368.33        442.37        55.52 o
  -6   3  13       3089.68       3378.32       140.87 o
  -5   3  13       4789.50       4568.59       208.73 o
  -4   3  13        245.76        243.71       116.11 o
  -3   3  13       7617.40       8253.61       711.11 o
  -2   3  13       1015.55       1101.48        79.37 o
  -1   3  13        696.87        748.86        73.39 o
   0   3  13         57.09         88.27        54.49 o
   1   3  13       8070.90       8698.17       353.80 o
   2   3  13       4002.30       4084.68       154.07 o
   3   3  13       6428.21       6627.25       227.81 o
   4   3  13       2890.75       2805.66       133.73 o
   5   3  13         89.28         58.80        47.75 o
   6   3  13        189.71         80.66        79.00 o
 -10   4  13        254.44        233.92       114.64 o
  -9   4  13        677.07        717.95        86.07 o
  -8   4  13       2333.54       2808.67       156.95 o
  -7   4  13       1717.82       1630.48       110.04 o
  -6   4  13       4178.27       4434.43       203.61 o
  -5   4  13       4449.85       4659.35       314.43 o
  -4   4  13       3051.82       2978.12       239.29 o
  -3   4  13       4115.72       4302.78       252.50 o
  -2   4  13        209.36        275.87        52.62 o
  -1   4  13       1468.30       1416.67       120.33 o
   0   4  13       3289.67       3429.41       189.87 o
   1   4  13      14430.59      15320.66       811.20 o
   2   4  13       1002.38        680.51       108.93 o
   3   4  13        656.82        589.69        66.93 o
   4   4  13        590.64        560.34        69.22 o
   5   4  13       1319.51       1057.81       113.06 o
  -8   5  13       1603.11       1535.36       159.50 o
  -7   5  13        407.71        471.24        79.13 o
  -6   5  13        492.26        785.90       245.35 o
  -5   5  13       1665.65       2048.06       346.37 o
  -4   5  13         83.42        151.42       104.12 o
  -3   5  13       5258.75       5532.97       282.38 o
  -2   5  13       7921.50       7466.56      1237.89 o
  -1   5  13        566.79        541.01        81.65 o
   0   5  13       3336.48       3379.99       207.32 o
   1   5  13       1181.82       1278.65       172.52 o
   2   5  13       5411.11       5450.80       405.87 o
   3   5  13         47.92         58.69        69.71 o
   4   5  13       6130.25       5587.71       261.37 o
  -9   6  13       3129.54       2953.36       251.91 o
  -8   6  13       1995.13       1802.71       267.65 o
  -5   6  13       4954.97       3761.56       383.11 o
  -4   6  13        571.69        605.42        79.39 o
  -3   6  13       4869.63       4846.74       255.87 o
  -2   6  13       2532.66       2234.76       270.68 o
  -1   6  13         64.97         64.66        69.53 o
   0   6  13         61.00          8.41        60.64 o
   1   6  13       4857.52       5101.81       250.71 o
   2   6  13       1840.51       1284.65       121.85 o
   3   6  13        987.41        646.73       113.37 o
  -5   7  13       1929.30       1818.98       139.36 o
  -4   7  13        223.82        289.96        89.37 o
  -3   7  13        960.69       1199.81       186.31 o
  -2   7  13       3040.98       2934.51       196.51 o
  -1   7  13       2294.71       2019.97       174.31 o
   0   7  13       1115.31        811.03       261.75 o
   1   7  13        827.89        520.47       144.68 o
   2   7  13         33.84       -118.01       118.01 o
  -5   8  13       1683.68       1775.16       258.47 o
  -4   8  13        315.69        150.45        81.19 o
  -3   8  13        284.41         33.36        88.19 o
  -2   8  13       1767.50       1898.49       245.35 o
  -1   8  13        345.56         80.07        99.15 o
   0   8  13        110.39         32.77       109.66 o
  -1 -10  14        686.41        662.55       105.49 o
   0 -10  14        220.94        281.12        76.72 o
   1 -10  14       3599.95       3650.97       169.04 o
   2 -10  14       1579.77       1434.57       114.03 o
   3 -10  14       1689.66       1697.22       123.09 o
   4 -10  14       1459.09       1526.68       131.81 o
   5 -10  14       1131.78       1093.86       126.52 o
   6 -10  14         38.39          1.60        89.30 o
  -3  -9  14        429.39        589.54       110.31 o
  -2  -9  14       7200.08       6829.32       357.73 o
  -1  -9  14        981.51        916.90        96.73 o
   0  -9  14       3097.13       3162.24       150.50 o
   1  -9  14        792.85        737.81        78.67 o
   2  -9  14        161.00        280.41        62.75 o
   3  -9  14        387.34        447.90        67.07 o
   4  -9  14       5079.79       5389.63       288.43 o
   5  -9  14      10865.11      11593.47       429.98 o
   6  -9  14        860.54        849.01       113.97 o
   7  -9  14       4844.56       4897.73       293.22 o
  -4  -8  14        731.95        585.66        89.07 o
  -3  -8  14        785.16        759.55        82.29 o
  -2  -8  14       8148.25       8274.68       273.71 o
  -1  -8  14       1004.97       1013.02        84.64 o
   0  -8  14        334.18        373.81        54.18 o
   1  -8  14       2135.25       2011.95       134.02 o
   2  -8  14       2682.48       2660.65       128.50 o
   3  -8  14        778.28        823.67       106.70 o
   4  -8  14       5619.66       5670.85       250.40 o
   5  -8  14       2461.37       2410.38       155.49 o
   6  -8  14        877.06       1049.33       121.23 o
   7  -8  14       1959.00       1625.76       387.70 o
   8  -8  14       5118.34       5197.77       266.05 o
  -5  -7  14       1503.94       1502.74       107.73 o
  -4  -7  14        833.73        737.07        79.85 o
  -3  -7  14        140.55        181.72        62.06 o
  -2  -7  14       3995.54       4308.12       178.46 o
  -1  -7  14       5024.48       5159.65       174.44 o
   0  -7  14       1758.11       1693.26        96.83 o
   1  -7  14      14647.92      14524.01       366.93 o
   2  -7  14        143.43        175.85        44.10 o
   3  -7  14        904.24        880.78        95.44 o
   4  -7  14         42.08         -7.09        44.26 o
   5  -7  14       7527.42       7312.60       295.88 o
   6  -7  14       5107.11       5054.76       232.77 o
   7  -7  14       5237.56       5089.64       190.53 o
   8  -7  14       3253.58       3607.28       199.35 o
   9  -7  14        117.90         31.49       124.64 o
  -6  -6  14        954.85        891.93        78.92 o
  -5  -6  14       7379.18       6970.39       218.01 o
  -4  -6  14        549.26        539.52        68.53 o
  -3  -6  14        470.32        473.72        60.37 o
  -2  -6  14        752.53        651.06        66.45 o
  -1  -6  14       7376.12       7540.29       218.10 o
   0  -6  14         55.73         58.84        33.93 o
   1  -6  14       7396.30       7853.49       221.44 o
   2  -6  14       2701.21       2814.10       127.27 o
   3  -6  14         48.87         42.59        35.65 o
   4  -6  14       6379.95       6287.72       227.08 o
   5  -6  14       1364.89       1557.06       115.70 o
   6  -6  14          0.90         18.58        49.36 o
   7  -6  14         33.16         15.69        43.04 o
   8  -6  14       1882.56       1658.71       123.30 o
   9  -6  14       2077.97       1985.43       162.61 o
  -7  -5  14       1784.56       1676.93       135.43 o
  -6  -5  14       4237.29       3912.67       187.32 o
  -5  -5  14       5658.23       5502.44       219.81 o
  -4  -5  14        295.94        296.48        47.28 o
  -3  -5  14         52.21         40.13        45.98 o
  -2  -5  14       1130.65       1058.39        82.73 o
  -1  -5  14       2536.15       2659.50       113.45 o
   0  -5  14         38.34         84.16        41.05 o
   1  -5  14       4178.07       4487.19       139.25 o
   2  -5  14       8256.92       8842.06       243.58 o
   3  -5  14        878.70        977.72       106.99 o
   4  -5  14       5060.39       5012.65       191.98 o
   5  -5  14         25.54          8.60        46.17 o
   6  -5  14        865.48        896.87        89.66 o
   7  -5  14        155.07        136.74        45.59 o
   8  -5  14       5231.35       5308.98       212.44 o
   9  -5  14        254.60        130.75        74.54 o
  -8  -4  14       1157.48       1054.55       118.30 o
  -7  -4  14        107.91        -11.45        44.22 o
  -6  -4  14        371.52        312.79        47.77 o
  -5  -4  14       4215.79       4177.50       157.80 o
  -4  -4  14       6532.77       6850.18       221.46 o
  -3  -4  14       4674.29       4543.29       167.31 o
  -2  -4  14       4572.34       4457.84       157.76 o
  -1  -4  14        734.85        764.98        67.03 o
   0  -4  14         46.09         57.63        27.89 o
   1  -4  14       2875.04       2762.84       111.44 o
   2  -4  14      16490.92      16968.10       426.22 o
   3  -4  14       1727.78       1741.13        82.43 o
   4  -4  14       1517.94       1638.56        87.70 o
   5  -4  14       6201.59       6241.15       229.11 o
   6  -4  14        315.10        246.31        46.09 o
   7  -4  14       2074.79       2118.00       120.71 o
   8  -4  14        606.73        602.91        78.23 o
   9  -4  14        702.67        754.61       107.16 o
  -8  -3  14        350.10        356.47        58.35 o
  -7  -3  14       4226.32       4185.09       138.76 o
  -6  -3  14        191.80        211.33        44.89 o
  -5  -3  14       7415.48       7375.43       246.67 o
  -4  -3  14        380.96        343.66        39.06 o
  -3  -3  14       2451.52       2398.71       105.83 o
  -2  -3  14       2698.47       2621.48       101.08 o
  -1  -3  14       2819.63       2923.18       100.44 o
   0  -3  14        238.71        232.86        33.80 o
   1  -3  14       6518.28       6546.50       176.23 o
   2  -3  14       9542.51       9600.18       237.23 o
   3  -3  14       8619.70       8411.59       227.96 o
   4  -3  14        848.29        995.31        83.23 o
   5  -3  14       9593.50      10713.68       533.84 o
   6  -3  14         18.29        -33.71        36.00 o
   7  -3  14        588.88        633.14        68.26 o
   8  -3  14       1661.69       1611.77       150.74 o
   9  -3  14       1075.39       1091.13       126.48 o
  -9  -2  14        511.68        354.94        91.65 o
  -8  -2  14       6002.50       6294.69       225.01 o
  -7  -2  14        143.15        220.90        50.77 o
  -6  -2  14         88.10        138.85        30.66 o
  -5  -2  14         23.90         38.73        31.53 o
  -4  -2  14       7423.97       7782.23       195.71 o
  -3  -2  14       1757.75       1693.31        74.58 o
  -2  -2  14      22813.09      22397.06       480.29 o
  -1  -2  14       5156.85       5024.77       140.80 o
   0  -2  14       4028.98       3931.86       111.47 o
   1  -2  14       1671.87       1768.10        81.01 o
   2  -2  14       8527.11       8851.27       239.11 o
   3  -2  14       8841.49       8924.05       260.59 o
   4  -2  14       1793.96       1790.55        93.23 o
   5  -2  14       9867.67      10469.96       312.45 o
   6  -2  14       3415.21       3605.21       160.96 o
   7  -2  14       3199.55       3259.68       128.11 o
   8  -2  14       3511.46       3417.70       181.30 o
  -9  -1  14       1408.14       1322.53       121.87 o
  -8  -1  14       2927.25       3052.15       206.15 o
  -7  -1  14       1372.22       1490.92        93.35 o
  -6  -1  14       1156.16        994.49        79.08 o
  -5  -1  14       6589.26       6989.34       198.45 o
  -4  -1  14       6816.24       7096.33       199.34 o
  -3  -1  14        379.35        355.70        45.12 o
  -2  -1  14       3118.74       3169.52       108.47 o
  -1  -1  14       8583.69       8572.19       221.45 o
   0  -1  14       7284.92       7641.24       209.99 o
   1  -1  14       5989.42       5970.23       175.46 o
   2  -1  14       7635.04       8114.23       225.85 o
   3  -1  14       1279.45       1146.84        71.62 o
   4  -1  14        346.52        356.56        43.91 o
   5  -1  14       2417.67       2421.88       112.53 o
   6  -1  14       3999.32       3950.65       151.77 o
   7  -1  14       1471.99       1470.79       144.15 o
   8  -1  14       4290.06       4266.78       278.32 o
  -9   0  14        114.24        193.10        79.92 o
  -8   0  14       5497.40       5931.76       216.08 o
  -7   0  14       7077.52       7052.66       272.46 o
  -6   0  14       1716.32       1748.18        83.81 o
  -5   0  14       3583.67       3510.80       146.10 o
  -4   0  14        244.19        214.64        35.76 o
  -3   0  14       3151.63       3031.32       117.02 o
  -2   0  14        426.24        426.59        39.21 o
  -1   0  14      40437.09      40099.12      1113.35 o
   0   0  14       1358.25       1455.45        72.81 o
   1   0  14      10483.88      10987.69       280.85 o
   2   0  14        419.97        466.13        49.02 o
   3   0  14        111.87        123.04        31.90 o
   4   0  14        196.91        176.08        38.80 o
   5   0  14       7640.77       7629.89       238.43 o
   6   0  14       1688.28       1624.17       150.48 o
   7   0  14        168.09        173.86        57.96 o
   8   0  14       2942.91       2891.84       197.60 o
 -10   1  14       2018.14       2325.37       232.75 o
  -9   1  14          8.25        -28.82        79.64 o
  -8   1  14       2136.59       2301.18       147.99 o
  -7   1  14       1796.93       2009.56       130.54 o
  -6   1  14         19.92         46.55        58.06 o
  -5   1  14       3279.52       3216.18       239.75 o
  -4   1  14       8711.73       9347.93       237.21 o
  -3   1  14        118.03        115.83        35.52 o
  -2   1  14       7321.43       7195.09       178.32 o
  -1   1  14       2729.13       2902.50        94.99 o
   0   1  14       3300.11       3539.79       121.82 o
   1   1  14          2.00         18.85        26.33 o
   2   1  14      11551.85      11417.83       339.40 o
   3   1  14       2368.79       2337.76        92.80 o
   4   1  14       5437.76       5659.46       186.35 o
   5   1  14       1101.12       1112.18       144.63 o
   6   1  14        378.13        343.87        55.63 o
   7   1  14        352.01        300.99        66.03 o
 -10   2  14        648.91        665.86       142.03 o
  -9   2  14         14.81        -46.55        52.89 o
  -8   2  14        711.43        845.01        91.63 o
  -7   2  14       5408.94       5511.50       196.59 o
  -6   2  14         15.02          8.88        33.53 o
  -5   2  14      12389.57      12382.83       387.95 o
  -4   2  14       4983.28       5254.52       202.53 o
  -3   2  14        608.13        502.22        56.19 o
  -2   2  14         11.77         -2.49        19.24 o
  -1   2  14       2494.75       2813.60        99.86 o
   0   2  14      13506.31      13763.35       401.85 o
   1   2  14       4376.36       4207.00       138.28 o
   2   2  14       8710.22       8972.98       305.23 o
   3   2  14         38.09         40.25        36.41 o
   4   2  14        231.17        212.32        46.76 o
   5   2  14       2439.34       2598.60       176.93 o
   6   2  14       3789.26       3849.09       234.60 o
   7   2  14         91.19        -14.98        65.31 o
 -10   3  14        711.54        893.15       145.87 o
  -9   3  14         10.22        -66.64        66.64 o
  -8   3  14        966.41       1098.34       354.25 o
  -7   3  14       2391.86       2427.23       118.40 o
  -6   3  14         13.76         41.90        36.11 o
  -5   3  14       1425.19       1533.00        82.80 o
  -4   3  14       5843.04       5734.15       223.24 o
  -3   3  14       2597.47       2689.42       343.75 o
  -2   3  14       1625.43       1512.02       109.63 o
  -1   3  14       4791.09       4944.03       197.34 o
   0   3  14         84.38         83.78        41.36 o
   1   3  14        182.81        183.55        59.07 o
   2   3  14        273.33        312.22        43.85 o
   3   3  14       6331.20       6403.97       212.90 o
   4   3  14        395.01        351.04        56.45 o
   5   3  14       7769.05       8019.50       302.89 o
   6   3  14        618.71        482.77       107.09 o
  -9   4  14         22.49         44.38        52.89 o
  -8   4  14        826.25        761.68        88.45 o
  -7   4  14       1043.32       1214.72        88.28 o
  -6   4  14        344.19        485.73        54.69 o
  -5   4  14        921.62        963.72       306.36 o
  -4   4  14       8389.23       8815.34       713.08 o
  -3   4  14       2577.91       2530.27       150.62 o
  -2   4  14        479.88        452.64        68.04 o
  -1   4  14        883.60        934.07        81.54 o
   0   4  14        638.40        575.97        73.78 o
   1   4  14        482.05        442.16        80.60 o
   2   4  14       7036.47       7246.27       304.37 o
   3   4  14       1631.24       1743.68       185.90 o
   4   4  14        468.50        212.06       100.85 o
   5   4  14        390.50        267.49        82.73 o
  -9   5  14         10.60        -25.69        68.27 o
  -8   5  14       1305.77       1224.60       154.43 o
  -7   5  14        442.37        452.93        81.19 o
  -5   5  14        192.12        388.82       141.70 o
  -4   5  14       1918.47       2218.00       461.83 o
  -3   5  14       3610.42       3478.26       368.29 o
  -2   5  14         11.40         27.17        50.01 o
  -1   5  14       5855.04       6558.74       251.38 o
   0   5  14       1859.43       1682.11       157.97 o
   1   5  14       2963.57       2737.42       160.00 o
   2   5  14       1803.85       1882.68       149.96 o
   3   5  14        831.38        880.67       107.17 o
   4   5  14       1589.08       1382.88       169.56 o
  -9   6  14         13.31        -81.35       111.52 o
  -8   6  14        522.20        301.76       146.95 o
  -5   6  14       1094.14        888.76       177.38 o
  -4   6  14       4237.72       4372.41       556.95 o
  -3   6  14       2190.57       2370.25       195.58 o
  -2   6  14        174.10        190.76        93.15 o
  -1   6  14       3791.61       3908.02       210.31 o
   0   6  14       1371.89       1162.97       119.36 o
   1   6  14        244.00        143.42       120.08 o
   2   6  14       1247.92        901.24       132.44 o
   3   6  14       2892.66       2317.51       576.59 o
  -6   7  14        316.95        258.47       266.34 o
  -5   7  14        194.97        -93.15       241.41 o
  -4   7  14       1263.44       1257.45       123.26 o
  -3   7  14        730.15        656.35        95.68 o
  -2   7  14          5.86          6.43        81.27 o
  -1   7  14       2481.93       2316.51       402.79 o
   0   7  14       3308.30       3387.01       235.97 o
   1   7  14          6.90         55.67       138.38 o
  -5   8  14         54.94        103.84       164.28 o
  -4   8  14       1408.30       1181.60       138.93 o
  -3   8  14        280.42        -17.20       161.38 o
  -2   8  14        303.92        189.41       100.26 o
  -1   8  14       1653.75       1376.30       204.41 o
  -1 -10  15       2764.52       3055.59       238.61 o
   0 -10  15        623.29        560.90        90.83 o
   1 -10  15         15.75         -7.42        56.98 o
   2 -10  15       1648.97       1634.59       146.44 o
   3 -10  15       5255.01       5073.29       202.60 o
   4 -10  15        243.72        138.55        74.60 o
   5 -10  15        574.66        453.69       107.87 o
   6 -10  15       1016.72        890.42       144.52 o
  -2  -9  15         79.27        129.04        60.41 o
  -1  -9  15       2935.38       2802.13       142.17 o
   0  -9  15       2890.81       3055.96       136.01 o
   1  -9  15        451.57        432.74        69.76 o
   2  -9  15       2660.34       2674.50       146.30 o
   3  -9  15        463.85        438.59        71.61 o
   4  -9  15       1133.47       1013.08       106.67 o
   5  -9  15         51.90         49.20        63.09 o
   6  -9  15       7286.79       7719.67       426.09 o
   7  -9  15        427.00        124.79       141.08 o
  -4  -8  15       1226.12        894.51       102.28 o
  -3  -8  15         60.02        -38.62        70.80 o
  -2  -8  15         28.87        -45.67        49.28 o
  -1  -8  15       2367.32       2250.31       122.11 o
   0  -8  15       6479.76       6307.28       206.91 o
   1  -8  15        169.88        224.95        68.14 o
   2  -8  15       2875.66       2823.11       217.43 o
   3  -8  15       2216.89       2194.37       174.57 o
   4  -8  15        603.46        568.81        76.83 o
   5  -8  15       1042.14       1211.09       111.86 o
   6  -8  15       2140.17       2323.42       150.74 o
   7  -8  15        797.32        733.48       101.69 o
   8  -8  15         16.32        -69.69        69.69 o
  -5  -7  15       1056.35        959.92       124.88 o
  -4  -7  15         85.75         -8.31        54.89 o
  -3  -7  15        637.87        638.15        74.65 o
  -2  -7  15        934.53       1234.29       140.07 o
  -1  -7  15       3451.03       3498.20       150.25 o
   0  -7  15       8954.51       8611.99       263.54 o
   1  -7  15        830.28        845.87        72.62 o
   2  -7  15       4176.86       4084.42       196.95 o
   3  -7  15       6332.09       6366.13       266.75 o
   4  -7  15         99.40         78.95        49.87 o
   5  -7  15        914.12        852.53        97.85 o
   6  -7  15       1340.99       1399.81       175.74 o
   7  -7  15       4057.49       4054.55       196.71 o
   8  -7  15        216.54         71.88        63.69 o
  -6  -6  15       1103.68        810.06        87.09 o
  -5  -6  15        428.59        314.07        59.38 o
  -4  -6  15       9559.08       9923.32       310.89 o
  -3  -6  15       7510.10       7461.83       317.60 o
  -2  -6  15        310.15        382.77        51.62 o
  -1  -6  15       1144.24       1173.18        78.30 o
   0  -6  15       1775.82       1877.83       109.01 o
   1  -6  15       2335.52       2476.94       114.17 o
   2  -6  15       1473.64       1414.17        99.92 o
   3  -6  15      10677.30      10120.20       392.78 o
   4  -6  15         83.76        103.59        48.72 o
   5  -6  15       3993.24       4298.98       185.17 o
   6  -6  15       5708.67       5954.85       224.45 o
   7  -6  15        229.68        245.69        50.18 o
   8  -6  15         58.33         65.02        73.53 o
  -7  -5  15        977.26        717.15        87.98 o
  -6  -5  15       5474.43       5338.09       179.78 o
  -5  -5  15       1742.47       1626.41        92.80 o
  -4  -5  15       9125.98       9005.79       292.76 o
  -3  -5  15       1559.94       1557.96       112.47 o
  -2  -5  15       1249.08       1346.46        93.66 o
  -1  -5  15       1394.32       1426.68       102.29 o
   0  -5  15       7409.31       7980.85       272.40 o
   1  -5  15        464.04        586.81        59.56 o
   2  -5  15        897.66       1054.39        96.33 o
   3  -5  15       2713.59       2801.63       124.65 o
   4  -5  15       2069.65       2188.71       117.49 o
   5  -5  15       5685.05       5824.28       216.02 o
   6  -5  15       6523.19       6735.76       297.32 o
   7  -5  15        330.16        349.95        64.27 o
   8  -5  15        260.46        173.61        68.55 o
   9  -5  15       1087.82        971.94       144.48 o
  -8  -4  15        138.10         63.39        87.08 o
  -7  -4  15       3231.11       3005.56       120.25 o
  -6  -4  15         40.84         41.74        40.33 o
  -5  -4  15        261.12        188.57        47.53 o
  -4  -4  15        947.90        988.53        86.68 o
  -3  -4  15      23793.37      24783.67       683.52 o
  -2  -4  15       1122.26       1206.32        91.64 o
  -1  -4  15      12641.24      12614.62       383.76 o
   0  -4  15         50.12         39.82        25.78 o
   1  -4  15          4.13         16.11        30.46 o
   2  -4  15        565.16        604.69        56.46 o
   3  -4  15       3747.66       4001.95       172.07 o
   4  -4  15       5823.92       6147.68       183.75 o
   5  -4  15       4667.71       4629.60       212.92 o
   6  -4  15       7225.07       7858.52       281.75 o
   7  -4  15       1897.53       1792.19       108.60 o
   8  -4  15        164.00        170.67        63.61 o
   9  -4  15        642.77        542.15       118.63 o
  -8  -3  15        243.31        107.21        64.86 o
  -7  -3  15        192.57        191.88        45.25 o
  -6  -3  15       1941.44       1934.06        95.04 o
  -5  -3  15        901.46        839.10        71.13 o
  -4  -3  15       7233.50       7260.33       241.13 o
  -3  -3  15       7914.43       8353.39       214.76 o
  -2  -3  15        234.36        238.39        34.47 o
  -1  -3  15        291.27        320.61        38.95 o
   0  -3  15       5400.07       5496.58       177.62 o
   1  -3  15       6000.41       6477.72       181.27 o
   2  -3  15       3992.58       4083.32       136.61 o
   3  -3  15       4637.46       5270.31       182.52 o
   4  -3  15       1376.55       1465.62        92.51 o
   5  -3  15       1009.91        908.31        90.48 o
   6  -3  15       4835.43       5181.32       179.83 o
   7  -3  15       6209.77       6533.31       382.66 o
   8  -3  15        367.93        264.44        73.06 o
  -9  -2  15       1614.72       1729.61       221.84 o
  -8  -2  15         33.40         30.23        55.00 o
  -7  -2  15       3982.10       4209.34       166.96 o
  -6  -2  15       2425.53       2490.29       115.27 o
  -5  -2  15       1664.14       1698.33        82.31 o
  -4  -2  15         70.68         96.72        27.57 o
  -3  -2  15       2722.78       2958.79       104.86 o
  -2  -2  15      15578.08      15696.63       490.66 o
  -1  -2  15       3769.06       3816.76       173.94 o
   0  -2  15      27196.06      28592.90       566.04 o
   1  -2  15        634.60        600.40        52.13 o
   2  -2  15       2313.85       2302.81       107.22 o
   3  -2  15        669.29        700.13        67.40 o
   4  -2  15       5163.55       5110.71       193.04 o
   5  -2  15        497.31        537.20        60.60 o
   6  -2  15       5632.23       6017.17       216.31 o
   7  -2  15       3317.57       3414.74       139.78 o
   8  -2  15          0.36        -53.14        53.14 o
  -9  -1  15       1754.28       1646.42       268.34 o
  -8  -1  15          6.61        -45.87        45.87 o
  -7  -1  15       2167.32       2250.56       118.30 o
  -6  -1  15       1694.77       1924.61       107.61 o
  -5  -1  15       1241.45       1274.76        74.70 o
  -4  -1  15        612.25        612.77        52.63 o
  -3  -1  15       8115.58       8159.21       222.26 o
  -2  -1  15       1339.12       1366.19        69.94 o
  -1  -1  15       1218.72       1255.12        72.21 o
   0  -1  15       1303.94       1337.16        70.59 o
   1  -1  15       6790.53       6983.97       230.62 o
   2  -1  15        212.59        228.31        40.72 o
   3  -1  15      19548.14      20368.60       528.62 o
   4  -1  15       4175.27       4064.24       140.73 o
   5  -1  15        120.60        110.97        35.73 o
   6  -1  15          6.60         -8.40        39.91 o
   7  -1  15       2551.34       2450.52       160.78 o
   8  -1  15        408.35        229.90        80.94 o
  -9   0  15       1047.98        891.75        92.91 o
  -8   0  15        464.14        453.08        68.18 o
  -7   0  15       1250.15       1420.59        91.33 o
  -6   0  15      10721.74      11470.34       322.32 o
  -5   0  15       2528.72       2756.50       106.54 o
  -4   0  15       3675.20       3716.94       128.30 o
  -3   0  15        149.79        104.77        32.47 o
  -2   0  15       1033.32       1177.23        58.77 o
  -1   0  15       1511.65       1480.76        65.85 o
   0   0  15      16792.99      17486.33       450.89 o
   1   0  15      15310.67      15424.91       378.76 o
   2   0  15       5154.86       4993.56       162.35 o
   3   0  15       5192.95       5329.25       165.87 o
   4   0  15       1651.91       1734.41        87.40 o
   5   0  15       1711.05       1389.37       118.22 o
   6   0  15       1072.94        971.37        81.73 o
   7   0  15       1796.22       1545.97       155.09 o
  -9   1  15       1226.55       1276.63       181.59 o
  -8   1  15        704.28        673.15        91.96 o
  -7   1  15       1402.30       1501.33        95.13 o
  -6   1  15       8018.09       8430.76       266.02 o
  -5   1  15       3132.15       3289.07       115.29 o
  -4   1  15         31.04         77.26        45.45 o
  -3   1  15       5317.86       5526.10       178.39 o
  -2   1  15       1945.63       1985.14        74.67 o
  -1   1  15       2157.82       2393.92       103.64 o
   0   1  15       6375.21       6532.11       190.04 o
   1   1  15       1718.85       1888.76       101.71 o
   2   1  15       2590.04       2682.97       101.58 o
   3   1  15       2822.58       3025.83       123.99 o
   4   1  15      13933.63      14814.28       436.82 o
   5   1  15        454.78        429.53        55.26 o
   6   1  15       2874.59       2850.15       206.34 o
   7   1  15        117.92         26.98        60.38 o
  -9   2  15       1390.86       1288.75       150.74 o
  -8   2  15       1954.34       1943.44       117.54 o
  -7   2  15        454.25        383.54        58.39 o
  -6   2  15       2968.34       2905.45       189.39 o
  -5   2  15       2157.41       2198.72       194.46 o
  -4   2  15        951.65        969.74       111.37 o
  -3   2  15       9395.16       9674.33       421.92 o
  -2   2  15        126.23        127.61        27.12 o
  -1   2  15       1256.91       1331.88        71.37 o
   0   2  15       1180.03       1206.74        76.91 o
   1   2  15       6364.63       6583.07       187.79 o
   2   2  15        984.03        954.72        61.47 o
   3   2  15       6945.60       7249.65       246.80 o
   4   2  15       1008.28       1039.18        81.26 o
   5   2  15         64.80         61.97        42.81 o
   6   2  15         34.03        -19.87        62.79 o
  -9   3  15       3865.37       3806.89       198.08 o
  -8   3  15        483.45        512.88        85.41 o
  -7   3  15        299.14        276.99        59.26 o
  -6   3  15        574.07        470.28        57.12 o
  -5   3  15       2250.98       2219.28       121.21 o
  -4   3  15          0.62         46.34        32.42 o
  -3   3  15       3464.68       3914.91       612.71 o
  -2   3  15       5838.40       6269.52       249.77 o
  -1   3  15        873.65        932.37        84.26 o
   0   3  15       4718.82       4959.90       222.38 o
   1   3  15        778.92        732.90        85.54 o
   2   3  15         26.08         19.30        35.34 o
   3   3  15         63.71        152.92        44.20 o
   4   3  15       1362.95       1452.68       155.88 o
   5   3  15       1475.80       1312.18       106.80 o
  -9   4  15       2657.65       2772.92       182.05 o
  -8   4  15        882.69        784.84       115.97 o
  -7   4  15          7.17        -36.72        46.98 o
  -6   4  15       1828.83       1966.25       216.48 o
  -5   4  15        762.51        571.25       159.07 o
  -4   4  15        266.00        256.93       117.43 o
  -3   4  15       2828.18       3011.08       343.75 o
  -2   4  15       4455.81       4788.89       238.01 o
  -1   4  15        456.64        463.13        68.86 o
   0   4  15       2601.81       2796.60       150.24 o
   1   4  15       1957.31       2128.82       149.31 o
   2   4  15        800.71        887.41       136.54 o
   3   4  15        543.67        560.78       100.73 o
   4   4  15       3207.69       3353.71       217.71 o
   5   4  15         28.65        -53.60       116.03 o
  -9   5  15       2944.70       3064.66       228.58 o
  -8   5  15       1158.37        854.45       321.07 o
  -7   5  15       1077.20       1153.82       165.83 o
  -6   5  15       2286.74       2400.38       264.48 o
  -5   5  15        424.53        418.63       140.46 o
  -4   5  15         19.17        -81.35       137.76 o
  -3   5  15       2997.37       3296.98       190.10 o
  -2   5  15       4288.21       4809.83       299.03 o
  -1   5  15        331.19        272.08        77.83 o
   0   5  15       2476.15       2772.68       182.80 o
   1   5  15       3504.32       3415.16       223.77 o
   2   5  15          8.96        -76.32        76.32 o
   3   5  15       1071.05        792.37       115.56 o
  -8   6  15        277.41        171.87       164.00 o
  -6   6  15       1994.92       1863.07       528.74 o
  -5   6  15       1754.62       2029.91       243.03 o
  -4   6  15        280.32        273.01        74.03 o
  -3   6  15       2570.38       2573.33       179.81 o
  -2   6  15       1350.35       1304.81       129.89 o
  -1   6  15        898.34        892.63        98.59 o
   0   6  15       1070.65        759.84       129.77 o
   1   6  15       3695.55       3253.47       207.92 o
   2   6  15        350.17        175.43        89.72 o
  -5   7  15        927.62        820.32       198.78 o
  -4   7  15         78.22        110.07       117.24 o
  -3   7  15        733.35        617.31       102.88 o
  -2   7  15       2627.54       2528.14       287.26 o
  -1   7  15        994.34       1054.81       143.12 o
   0   7  15        704.66        541.55       128.21 o
  -5   8  15       2192.10       1704.31       385.73 o
  -4   8  15        824.29        705.45       210.85 o
  -3   8  15       1211.89        931.83       287.99 o
   0 -10  16        968.67        917.47       103.49 o
   1 -10  16       2531.52       2608.32       210.55 o
   2 -10  16        209.88        114.91        64.78 o
   3 -10  16       1226.76       1181.45       136.78 o
   4 -10  16       1899.67       2090.68       147.81 o
   5 -10  16        841.52        645.58       111.50 o
  -2  -9  16       3012.46       2836.38       181.96 o
  -1  -9  16        930.32        914.84        90.97 o
   0  -9  16       1593.79       1604.17       108.40 o
   1  -9  16       3074.10       3132.57       161.28 o
   2  -9  16         14.79        -44.01        44.01 o
   3  -9  16       3434.57       3209.43       162.42 o
   4  -9  16       1700.58       1762.28       125.43 o
   5  -9  16        610.33        559.97        86.36 o
   6  -9  16        146.26         35.18       120.03 o
   7  -9  16       1486.99       1448.71       140.63 o
  -4  -8  16        413.91        311.16        83.51 o
  -3  -8  16       3595.91       3876.38       196.92 o
  -2  -8  16       1423.37       1460.91       103.53 o
  -1  -8  16          8.87         47.51        46.43 o
   0  -8  16        103.00         66.03        47.11 o
   1  -8  16       4556.52       4491.50       156.16 o
   2  -8  16       3634.70       3619.96       167.97 o
   3  -8  16       3329.61       3268.36       158.73 o
   4  -8  16       7629.60       7677.58       418.14 o
   5  -8  16       1032.69        879.26       119.29 o
   6  -8  16         11.28        -36.30        73.65 o
   7  -8  16        968.46        915.14       153.97 o
  -5  -7  16       6242.06       6268.80       283.98 o
  -4  -7  16        312.32        250.25        67.70 o
  -3  -7  16        169.31        153.81        57.60 o
  -2  -7  16        151.99        128.03        46.76 o
  -1  -7  16       3139.65       3029.85       135.23 o
   0  -7  16       1074.64       1060.07        80.46 o
   1  -7  16       9916.98      10195.74       282.54 o
   2  -7  16       3183.33       2972.68       127.99 o
   3  -7  16        300.09        224.04        66.68 o
   4  -7  16       6733.62       6899.98       336.62 o
   5  -7  16       3587.70       3698.42       198.25 o
   6  -7  16        168.26        111.50        65.47 o
   7  -7  16        729.46        710.49       103.82 o
   8  -7  16        790.34        774.88       125.59 o
  -6  -6  16       1009.80        836.86        95.00 o
  -5  -6  16        909.34       1001.70        90.61 o
  -4  -6  16       3828.48       3734.01       174.62 o
  -3  -6  16        839.68        916.82        76.72 o
  -2  -6  16      13917.25      14955.27       412.40 o
  -1  -6  16          0.54         -9.42        31.35 o
   0  -6  16       4457.92       4410.41       207.46 o
   1  -6  16        761.66        768.48        89.19 o
   2  -6  16       9520.67       9822.43       296.45 o
   3  -6  16       2736.91       2704.23       162.46 o
   4  -6  16       8694.36       8710.13       439.54 o
   5  -6  16       3333.86       3303.18       220.69 o
   6  -6  16       1258.82       1111.12       107.01 o
   7  -6  16        635.28        679.68        69.75 o
   8  -6  16        375.17        319.57        85.49 o
  -7  -5  16        425.25        369.27        76.67 o
  -6  -5  16        157.86        104.40        86.51 o
  -5  -5  16       5844.73       5720.93       182.16 o
  -4  -5  16       3714.50       3545.70       158.93 o
  -3  -5  16       3243.11       3319.48       147.33 o
  -2  -5  16       1379.85       1368.41        95.23 o
  -1  -5  16         66.70         68.64        38.86 o
   0  -5  16        144.88        152.41        48.39 o
   1  -5  16      12116.84      11985.79       426.49 o
   2  -5  16       7810.95       8188.32       235.53 o
   3  -5  16        284.63        250.79        44.00 o
   4  -5  16       1979.86       1822.16        98.87 o
   5  -5  16       2123.74       2462.30       141.83 o
   6  -5  16        259.50        184.04        83.51 o
   7  -5  16       3889.25       3901.98       188.84 o
   8  -5  16       2314.44       2761.90       178.63 o
  -7  -4  16        884.51        589.37        66.71 o
  -6  -4  16       1171.03       1088.37        75.74 o
  -5  -4  16        777.47        701.17        66.44 o
  -4  -4  16        833.10        877.02        74.90 o
  -3  -4  16       2249.02       2350.84       131.30 o
  -2  -4  16       8291.72       8319.88       220.72 o
  -1  -4  16       9017.65       9296.37       235.67 o
   0  -4  16      10010.25      10019.09       288.80 o
   1  -4  16      12370.40      12684.39       430.02 o
   2  -4  16        408.81        422.85        55.78 o
   3  -4  16        965.10        943.04        70.74 o
   4  -4  16         47.09         38.32        32.58 o
   5  -4  16       8581.08       8744.12       336.17 o
   6  -4  16        244.51        219.94        52.36 o
   7  -4  16       5253.50       5249.85       259.34 o
   8  -4  16       3024.69       2889.80       363.76 o
  -8  -3  16       2254.39       2128.26       136.06 o
  -7  -3  16        215.54        187.86        49.77 o
  -6  -3  16        528.57        511.73        51.14 o
  -5  -3  16        460.79        525.57        50.65 o
  -4  -3  16       5260.94       5121.28       157.37 o
  -3  -3  16        327.21        306.45        42.28 o
  -2  -3  16      11986.76      11668.82       314.71 o
  -1  -3  16       2007.52       2099.59        87.88 o
   0  -3  16         30.29         15.20        26.20 o
   1  -3  16       1992.61       1945.36        86.58 o
   2  -3  16       9698.57       9765.12       261.85 o
   3  -3  16        575.19        643.72        82.54 o
   4  -3  16       8500.57       8514.33       264.38 o
   5  -3  16        376.06        304.99        60.76 o
   6  -3  16        724.77        626.49        77.76 o
   7  -3  16         20.90        -47.27        47.27 o
   8  -3  16       6415.76       6402.41       283.32 o
  -8  -2  16       1754.23       1628.07       139.84 o
  -7  -2  16       1005.04        915.56        85.50 o
  -6  -2  16       1456.77       1461.61        94.18 o
  -5  -2  16       7377.51       7528.25       306.30 o
  -4  -2  16        222.81        237.20        37.92 o
  -3  -2  16       2790.55       2801.81       102.22 o
  -2  -2  16        168.05        205.56        31.52 o
  -1  -2  16      12653.33      12400.30       292.24 o
   0  -2  16       3525.49       3491.95       107.93 o
   1  -2  16      12307.23      13085.01       388.29 o
   2  -2  16       4463.73       5028.02       167.86 o
   3  -2  16       3662.84       3558.38       143.24 o
   4  -2  16         18.82         -1.69        36.71 o
   5  -2  16        588.82        593.52        58.09 o
   6  -2  16       5248.07       5625.33       228.44 o
   7  -2  16       1315.37       1177.93        89.87 o
   8  -2  16       4074.03       4209.61       202.38 o
  -9  -1  16        101.52         -4.96       104.78 o
  -8  -1  16        589.41        524.86        82.23 o
  -7  -1  16        749.27        767.20        83.31 o
  -6  -1  16         81.50        140.55        40.64 o
  -5  -1  16       6703.32       7018.01       224.17 o
  -4  -1  16       1102.58       1222.62        90.32 o
  -3  -1  16        365.76        388.38        44.04 o
  -2  -1  16       7319.39       7877.42       215.87 o
  -1  -1  16       9700.17      10293.77       263.93 o
   0  -1  16        539.07        492.42        44.68 o
   1  -1  16        298.85        251.01        39.59 o
   2  -1  16       4942.73       5312.20       172.18 o
   3  -1  16       3294.38       3321.69       137.84 o
   4  -1  16       3919.37       4118.72       151.98 o
   5  -1  16       5476.13       5890.13       231.08 o
   6  -1  16        372.61        181.46        86.16 o
   7  -1  16         90.08         33.31        61.29 o
   8  -1  16        580.06        347.36       244.69 o
  -9   0  16         13.42        162.30        74.73 o
  -8   0  16       1604.37       1606.92       166.60 o
  -7   0  16       3105.58       3302.06       129.46 o
  -6   0  16          1.66         11.97        44.49 o
  -5   0  16       5665.03       5637.76       214.46 o
  -4   0  16       3793.20       4081.85       154.08 o
  -3   0  16       1456.65       1459.47        86.57 o
  -2   0  16       5867.69       6010.67       177.81 o
  -1   0  16        388.42        456.65        42.19 o
   0   0  16       2506.04       2667.50       105.54 o
   1   0  16        141.99        187.55        39.20 o
   2   0  16      10076.26      10590.39       309.98 o
   3   0  16         12.98         -9.09        26.97 o
   4   0  16       7246.14       7211.71       225.93 o
   5   0  16       1566.44       1557.14       100.11 o
   6   0  16        681.27        572.57        73.99 o
   7   0  16        300.68        162.63        62.54 o
  -9   1  16        498.82        294.58       143.92 o
  -8   1  16       1627.06       1548.73       143.85 o
  -7   1  16        115.30        114.05        41.96 o
  -6   1  16          2.60        -28.92        74.13 o
  -5   1  16       2666.90       2945.06       134.34 o
  -4   1  16      10126.62      10364.44       315.27 o
  -3   1  16         40.81         67.21        34.97 o
  -2   1  16       7178.88       7575.12       204.50 o
  -1   1  16       3918.06       4343.64       146.67 o
   0   1  16         52.01         24.63        31.92 o
   1   1  16       2229.75       2315.38       116.96 o
   2   1  16        616.41        600.98        54.91 o
   3   1  16       1345.82       1302.50        86.53 o
   4   1  16         22.34         10.32        51.95 o
   5   1  16       9589.78      10376.86       341.06 o
   6   1  16       2313.05       2112.45       120.66 o
  -9   2  16        539.90        411.41        81.94 o
  -8   2  16        711.02        780.22        98.88 o
  -7   2  16       1011.00       1126.02       110.22 o
  -6   2  16          2.09        -51.51        53.63 o
  -5   2  16       4085.09       4122.28       266.24 o
  -4   2  16       5570.77       5706.12       233.56 o
  -3   2  16        685.01        688.22        69.35 o
  -2   2  16       4025.77       4102.91       122.19 o
  -1   2  16       3754.75       3846.65       130.26 o
   0   2  16        282.79        226.44        43.35 o
   1   2  16        740.38        687.79        62.24 o
   2   2  16       1485.69       1598.12        93.23 o
   3   2  16       2689.46       2754.83       119.64 o
   4   2  16        717.52        697.25        77.25 o
   5   2  16       4649.60       4943.69       203.31 o
   6   2  16        709.39        624.85        92.72 o
  -9   3  16         26.27        -80.35        80.35 o
  -8   3  16       4979.22       5393.71       303.38 o
  -7   3  16       1626.36       1732.98       141.46 o
  -6   3  16        853.35        879.76        93.22 o
  -5   3  16       1322.83       1142.94       104.37 o
  -4   3  16       3315.68       2431.17       314.88 o
  -3   3  16       4299.66       4497.88       195.86 o
  -2   3  16       2195.59       2630.58       144.87 o
  -1   3  16       4132.27       4686.54       192.93 o
   0   3  16        197.02        209.54        53.46 o
   1   3  16       1498.90       1587.42       113.15 o
   2   3  16       3834.54       4147.07       227.45 o
   3   3  16        546.89        472.12        60.66 o
   4   3  16          8.57         -7.83        45.25 o
   5   3  16        753.75        684.98       101.53 o
  -9   4  16        235.96         59.02       108.13 o
  -8   4  16       2099.11       2352.46       313.27 o
  -7   4  16       1450.52       1429.02       112.85 o
  -6   4  16        271.46        275.51        66.80 o
  -5   4  16       2328.80       2098.60       187.18 o
  -4   4  16       4869.08       5490.14       629.11 o
  -3   4  16        495.69        687.42       128.94 o
  -2   4  16         42.72          4.93        47.09 o
  -1   4  16       1240.39       1303.22       103.39 o
   0   4  16       1117.82        952.93       148.37 o
   1   4  16       1931.43       2018.05       207.77 o
   2   4  16       4175.09       3816.57       202.33 o
   3   4  16        435.85        342.80        89.34 o
   4   4  16         24.27         54.36       110.89 o
  -8   5  16        883.25        571.33       244.14 o
  -7   5  16       5722.36       5057.08       736.70 o
  -6   5  16         56.15        118.24       144.76 o
  -5   5  16       2743.08       2473.98       341.12 o
  -4   5  16        377.06        311.78        67.74 o
  -3   5  16         68.29         31.38        47.75 o
  -2   5  16         42.91         30.37        49.86 o
  -1   5  16       3913.83       4395.88       222.19 o
   0   5  16       2160.47       1998.10       238.10 o
   1   5  16       1001.18        810.32       103.29 o
   2   5  16       2404.68       1951.70       181.11 o
   3   5  16        946.31        646.66       140.37 o
  -8   6  16        539.75        -77.41       166.63 o
  -7   6  16        866.05        270.28       157.44 o
  -6   6  16        193.34        142.30       158.24 o
  -5   6  16        226.64         56.29       154.37 o
  -4   6  16       3636.03       3715.57       216.62 o
  -3   6  16         60.02         95.03       106.20 o
  -2   6  16       2603.19       2384.40       180.50 o
  -1   6  16       2123.10       2340.41       186.41 o
   0   6  16       1793.46       1688.25       134.74 o
   1   6  16        171.68        316.40       131.33 o
  -6   7  16       1988.20       1952.28       389.67 o
  -5   7  16        828.07        878.63       425.75 o
  -4   7  16       3020.07       3043.53       322.23 o
  -3   7  16         88.03         87.12       117.43 o
  -2   7  16        605.52        385.82       147.84 o
  -1   7  16       1421.49        855.97       136.73 o
   1 -10  17        269.40        248.66        76.51 o
   2 -10  17       5262.53       5191.93       228.85 o
   3 -10  17       1019.45        951.35       119.92 o
   4 -10  17        598.49        662.03        88.14 o
  -2  -9  17         11.77        -10.45        70.61 o
  -1  -9  17       1393.53       1592.38       113.35 o
   0  -9  17       7391.54       7389.13       283.49 o
   1  -9  17          7.12        -15.46        50.23 o
   2  -9  17       3346.08       3193.36       175.98 o
   3  -9  17       1087.29       1144.64        99.13 o
   4  -9  17          0.83        -40.08        72.50 o
   5  -9  17       1435.83       1656.55       134.17 o
   6  -9  17       1146.22        976.68       174.60 o
  -3  -8  17       3773.27       3520.65       153.35 o
  -2  -8  17       1675.64       1671.63       147.83 o
  -1  -8  17       5483.26       5658.90       281.35 o
   0  -8  17         12.02         20.27        44.61 o
   1  -8  17        121.65         86.60        49.09 o
   2  -8  17          7.36         15.04        44.50 o
   3  -8  17       8916.00       9365.64       348.07 o
   4  -8  17        242.87        268.22        68.03 o
   5  -8  17       7712.81       7983.69       296.88 o
   6  -8  17       2278.71       2218.61       254.79 o
   7  -8  17         21.38        136.90        82.81 o
  -5  -7  17         48.76        -76.95       103.61 o
  -4  -7  17       8528.02       8409.22       289.29 o
  -3  -7  17       1142.38        967.42        85.92 o
  -2  -7  17       1651.46       1583.64       115.42 o
  -1  -7  17        370.93        424.98        62.11 o
   0  -7  17       2720.63       2600.91       132.94 o
   1  -7  17       1234.61       1283.83       112.57 o
   2  -7  17       3755.06       3832.84       149.13 o
   3  -7  17       3017.18       3244.08       188.23 o
   4  -7  17         11.59         27.42        52.93 o
   5  -7  17       1808.51       1869.50       130.39 o
   6  -7  17       5890.71       6184.00       271.52 o
   7  -7  17       1010.34        799.58       144.66 o
  -6  -6  17         16.48        -65.07        65.07 o
  -5  -6  17       1469.29       1154.85       107.81 o
  -4  -6  17       1343.16       1469.18        95.86 o
  -3  -6  17       3007.49       2871.23       135.26 o
  -2  -6  17       1978.69       2168.64       119.05 o
  -1  -6  17      11759.58      11612.51       375.48 o
   0  -6  17       6646.09       6789.54       256.32 o
   1  -6  17       3672.25       3824.79       175.57 o
   2  -6  17         14.16         32.13        38.33 o
   3  -6  17        303.10        239.12        54.12 o
   4  -6  17       8270.05       8246.43       381.57 o
   5  -6  17       1316.38       1203.30       112.18 o
   6  -6  17      15221.79      15886.48       647.14 o
   7  -6  17        473.90        304.17       108.92 o
   8  -6  17        824.93        804.45       177.55 o
  -6  -5  17        359.89        378.50        67.04 o
  -5  -5  17         33.67         -3.24        47.02 o
  -4  -5  17       2030.84       2021.96       109.02 o
  -3  -5  17       9236.14       9747.15       359.16 o
  -2  -5  17         11.39          3.31        40.17 o
  -1  -5  17       6641.01       6609.34       226.03 o
   0  -5  17       1845.10       1900.60       122.20 o
   1  -5  17        516.58        569.12        74.20 o
   2  -5  17       1022.19       1199.46        93.08 o
   3  -5  17       6675.21       6613.33       225.42 o
   4  -5  17        130.72        129.24        47.55 o
   5  -5  17        954.38        893.01       100.93 o
   6  -5  17       2492.60       2371.89       183.31 o
   7  -5  17       4119.74       4309.92       192.06 o
   8  -5  17          9.80        -49.53        80.13 o
  -7  -4  17       4687.53       4471.40       201.69 o
  -6  -4  17       1495.77       1308.70        76.55 o
  -5  -4  17       1144.88       1046.07        77.71 o
  -4  -4  17       3376.93       3526.51       142.31 o
  -3  -4  17        862.35        810.48        86.06 o
  -2  -4  17       2146.96       2279.07       116.19 o
  -1  -4  17        808.88        834.42        77.00 o
   0  -4  17      12789.06      12622.12       353.61 o
   1  -4  17        451.10        444.06        53.60 o
   2  -4  17      16729.08      17472.88       429.08 o
   3  -4  17        408.20        387.76        49.52 o
   4  -4  17         50.06         44.95        37.60 o
   5  -4  17        820.34        668.08        76.39 o
   6  -4  17       4208.60       4315.17       174.07 o
   7  -4  17       4452.00       4259.01       218.60 o
   8  -4  17       1544.03       1481.43       203.64 o
  -8  -3  17         25.74       -110.07       123.28 o
  -7  -3  17       2561.04       2492.99       163.20 o
  -6  -3  17       3932.71       3999.20       125.92 o
  -5  -3  17          1.97        -24.25        34.64 o
  -4  -3  17       3527.65       3826.49       164.49 o
  -3  -3  17        500.21        451.20        57.87 o
  -2  -3  17        586.89        606.03        49.65 o
  -1  -3  17        727.49        795.21        68.51 o
   0  -3  17       2369.18       2518.37       106.59 o
   1  -3  17        185.90        184.79        39.91 o
   2  -3  17       1583.24       1755.75        94.49 o
   3  -3  17       8471.17       8632.46       265.66 o
   4  -3  17       1783.25       1738.44       107.00 o
   5  -3  17       2419.15       2534.52       159.25 o
   6  -3  17       1329.21       1322.85        94.49 o
   7  -3  17         22.07        -47.45        47.45 o
   8  -3  17        114.77         80.11        85.42 o
  -8  -2  17         11.50        -63.17        63.17 o
  -7  -2  17       2954.72       2779.57       201.06 o
  -6  -2  17       4926.61       5124.32       263.26 o
  -5  -2  17        117.55         47.89        30.63 o
  -4  -2  17       3297.11       3302.16       133.37 o
  -3  -2  17        561.56        598.71        51.57 o
  -2  -2  17        122.18        150.33        33.88 o
  -1  -2  17        541.32        613.62        55.70 o
   0  -2  17       2306.55       2599.90       100.13 o
   1  -2  17      13612.64      14151.57       435.21 o
   2  -2  17        712.26        749.06        73.33 o
   3  -2  17      16956.89      17125.68       460.72 o
   4  -2  17         14.00        -20.58        39.54 o
   5  -2  17        650.19        502.11        67.11 o
   6  -2  17         29.49         58.42        61.80 o
   7  -2  17       1557.65       1160.32       138.76 o
  -8  -1  17        855.24        773.39       117.88 o
  -7  -1  17        496.36        420.75        65.26 o
  -6  -1  17       1930.63       2023.06       149.51 o
  -5  -1  17       1735.22       1793.70       120.85 o
  -4  -1  17       2122.07       2330.68       122.15 o
  -3  -1  17       6182.03       6449.35       228.66 o
  -2  -1  17        171.20        191.55        36.54 o
  -1  -1  17       4958.97       5231.28       172.63 o
   0  -1  17       8017.34       8668.74       240.48 o
   1  -1  17       2384.29       2424.33       111.89 o
   2  -1  17        536.26        489.60        60.11 o
   3  -1  17       5282.36       5436.36       181.85 o
   4  -1  17      10449.20      10412.74       283.66 o
   5  -1  17         12.55         -2.67        43.93 o
   6  -1  17       5168.13       5280.54       276.95 o
   7  -1  17         58.54        131.46        67.12 o
  -9   0  17        286.52        218.51        90.70 o
  -8   0  17          3.27        -60.37        85.02 o
  -7   0  17        350.43        243.80        73.86 o
  -6   0  17       5738.77       6024.74       189.32 o
  -5   0  17       1499.86       1621.44        95.71 o
  -4   0  17       2108.58       2134.69       111.10 o
  -3   0  17       4593.60       4644.72       161.34 o
  -2   0  17        536.37        669.50        54.89 o
  -1   0  17       3871.79       4114.06       144.62 o
   0   0  17       7370.96       7811.01       203.03 o
   1   0  17        577.94        622.86        67.18 o
   2   0  17         83.31         87.57        37.99 o
   3   0  17       3274.69       3392.14       137.27 o
   4   0  17       9856.16      10261.88       536.54 o
   5   0  17        753.04        682.29        75.99 o
   6   0  17       2369.69       2249.24       142.35 o
   7   0  17        148.07         28.38        70.93 o
  -9   1  17       4225.65       4138.62       321.80 o
  -8   1  17        246.21        231.74        71.19 o
  -7   1  17       4513.90       4729.22       209.07 o
  -6   1  17        717.22        646.80       109.95 o
  -5   1  17        192.97        265.07        52.24 o
  -4   1  17        695.11        667.18        65.52 o
  -3   1  17       8211.40       8698.02       283.44 o
  -2   1  17       5912.29       5872.06       195.76 o
  -1   1  17       4097.09       4297.09       169.61 o
   0   1  17       8463.78       9466.54       270.63 o
   1   1  17        510.87        532.93        72.07 o
   2   1  17        493.46        474.59        58.00 o
   3   1  17       1839.34       1845.56       113.93 o
   4   1  17       1080.59       1062.10        92.47 o
   5   1  17        122.11         43.91        45.75 o
   6   1  17       2002.89       1756.15       134.86 o
  -9   2  17       3543.38       3612.43       208.55 o
  -8   2  17        326.03        101.96        84.38 o
  -7   2  17        557.28        498.51       105.67 o
  -6   2  17       1503.71       1502.40       189.57 o
  -5   2  17       1008.65        949.86        86.92 o
  -4   2  17        842.72        935.46        77.44 o
  -3   2  17       5172.27       5659.81       238.38 o
  -2   2  17       1291.63       1303.87        71.60 o
  -1   2  17         27.50         -6.04        40.91 o
   0   2  17       6475.65       7783.45       324.52 o
   1   2  17       3843.68       4028.61       150.68 o
   2   2  17        433.86        503.93        61.06 o
   3   2  17       1255.20       1256.93        86.33 o
   4   2  17        265.97        310.55        64.90 o
   5   2  17        239.97        164.35        60.26 o
  -9   3  17       1506.97       1389.61       246.56 o
  -8   3  17       1405.85       1615.32       130.67 o
  -7   3  17       1550.58       1595.04       121.98 o
  -6   3  17       5951.76       6244.75       320.80 o
  -5   3  17        211.73        282.07        62.89 o
  -4   3  17       1033.34       1026.31       125.10 o
  -3   3  17        172.12        153.19        60.98 o
  -2   3  17       6332.76       7677.75       296.86 o
  -1   3  17          4.89         39.36        42.65 o
   0   3  17      10977.02      11904.06       478.99 o
   1   3  17       2671.13       2693.52       148.94 o
   2   3  17        379.20        332.73        65.33 o
   3   3  17        770.25        694.22        64.90 o
   4   3  17        267.16        236.22        60.69 o
   5   3  17          2.02        -64.54        64.54 o
  -8   4  17        317.24        163.86        84.39 o
  -7   4  17        393.69        289.43        76.36 o
  -6   4  17       1076.52       1090.39       125.96 o
  -5   4  17        892.51        756.22       166.77 o
  -4   4  17        277.23        111.04       141.22 o
  -3   4  17       4147.35       4693.57       256.25 o
  -2   4  17       1257.07       1300.17       127.47 o
  -1   4  17        218.26        222.50        75.54 o
   0   4  17        282.63        482.84        87.65 o
   1   4  17       2383.36       2681.92       258.32 o
   2   4  17        166.08         78.33        78.59 o
   3   4  17       2766.08       2793.56       226.48 o
   4   4  17       1599.66       1365.67       160.57 o
  -8   5  17        208.02        816.08       352.93 o
  -7   5  17         23.89        275.05       138.24 o
  -6   5  17       2707.37       3081.39       287.34 o
  -5   5  17       3174.12       3180.62       718.33 o
  -4   5  17       2242.30       2298.09       591.72 o
  -3   5  17       2695.02       2775.68       188.94 o
  -2   5  17        317.30        122.63        63.43 o
  -1   5  17       2222.38       2284.01       163.23 o
   0   5  17        362.47        257.38        76.68 o
   1   5  17       2666.83       2560.23       210.62 o
   2   5  17        113.59          9.31       147.46 o
  -7   6  17        141.51       -238.79       314.88 o
  -6   6  17       1419.38       1262.74       310.95 o
  -5   6  17       1512.57       1731.87       369.99 o
  -4   6  17         98.74        -63.10        63.10 o
  -3   6  17       1452.69       1546.55       143.43 o
  -2   6  17       3686.80       3652.66       313.57 o
  -1   6  17         31.01          0.13        83.74 o
   0   6  17       1752.98       1744.00       152.36 o
   1   6  17        131.50         82.74       168.83 o
  -5   7  17       1848.44       1592.79       401.48 o
  -4   7  17         42.38         80.76       187.17 o
  -3   7  17       2729.33       1804.03       349.00 o
  -2   7  17       1589.08       1227.86       195.18 o
   2 -10  18       1436.72       1451.34       203.96 o
   3 -10  18        679.45        693.82       113.24 o
  -1  -9  18         30.76         87.10        62.16 o
   0  -9  18          5.59        -37.27        52.28 o
   1  -9  18       4322.22       4300.65       197.52 o
   2  -9  18       1597.72       1354.78       117.83 o
   3  -9  18       2671.00       2608.74       168.41 o
   4  -9  18       2354.94       2336.98       165.51 o
   5  -9  18        928.95       1119.73       129.21 o
   6  -9  18        121.49        -80.41        80.41 o
  -3  -8  18         49.57          3.81        60.47 o
  -2  -8  18       3671.09       3526.10       150.49 o
  -1  -8  18        476.36        356.04        71.42 o
   0  -8  18       9080.04       8955.09       281.47 o
   1  -8  18       1346.18       1472.59       114.02 o
   2  -8  18         75.75          3.41        52.32 o
   3  -8  18       1074.34       1037.38       105.32 o
   4  -8  18       3409.78       3564.08       186.04 o
   5  -8  18       7358.13       7241.24       284.32 o
   6  -8  18       1268.14       1254.38       184.83 o
   7  -8  18       4132.79       3851.29       236.49 o
  -4  -7  18        732.02        586.62        82.89 o
  -3  -7  18        583.99        567.46        77.86 o
  -2  -7  18       4675.79       4767.67       181.03 o
  -1  -7  18        138.47        175.44        51.89 o
   0  -7  18       3524.72       3670.89       141.57 o
   1  -7  18        993.35        999.22        93.18 o
   2  -7  18       4036.13       4214.93       211.43 o
   3  -7  18         12.36        -35.27        57.47 o
   4  -7  18       5240.76       5607.46       286.75 o
   5  -7  18       1011.15       1042.81       155.60 o
   6  -7  18         17.44         -8.06        96.25 o
   7  -7  18       2099.17       2068.96       174.18 o
  -5  -6  18        415.16        353.42        76.64 o
  -4  -6  18          7.39        -47.12        60.06 o
  -3  -6  18        163.29        177.18        60.91 o
  -2  -6  18       2447.36       2448.01       177.66 o
  -1  -6  18       4037.38       4552.11       232.90 o
   0  -6  18       2646.48       2646.37       150.75 o
   1  -6  18      19105.73      18999.32       474.80 o
   2  -6  18        365.91        393.48        61.00 o
   3  -6  18       2013.77       2073.67       115.56 o
   4  -6  18        112.77         80.79        53.18 o
   5  -6  18       3543.79       3320.63       210.19 o
   6  -6  18        868.37        918.50       103.66 o
   7  -6  18       4604.82       4842.49       262.00 o
  -6  -5  18       1370.86       1109.53        95.83 o
  -5  -5  18       3402.40       3443.63       185.02 o
  -4  -5  18        220.73        153.27        54.99 o
  -3  -5  18       1108.27       1236.70        90.51 o
  -2  -5  18       2774.46       2844.23       116.14 o
  -1  -5  18       1867.06       2049.65       128.49 o
   0  -5  18       1492.99       1545.38       122.14 o
   1  -5  18       8123.42       8482.99       295.29 o
   2  -5  18       1807.49       1908.75       104.65 o
   3  -5  18        141.05         75.07        44.35 o
   4  -5  18       4890.68       5065.22       186.83 o
   5  -5  18        992.44       1026.47        94.24 o
   6  -5  18       1514.35       1154.25       120.02 o
   7  -5  18        339.57        276.04       102.29 o
   8  -5  18       1208.94       1002.87       223.60 o
  -7  -4  18        630.28        516.68        72.27 o
  -6  -4  18       3277.85       3270.79       131.58 o
  -5  -4  18       3807.79       3851.32       162.53 o
  -4  -4  18         11.68         -0.66        39.60 o
  -3  -4  18       1287.92       1164.87        85.93 o
  -2  -4  18       2805.13       2777.66       138.51 o
  -1  -4  18        570.42        582.18        74.68 o
   0  -4  18         59.44         65.21        46.33 o
   1  -4  18       6491.81       7125.67       259.21 o
   2  -4  18       8419.56       9055.93       279.72 o
   3  -4  18       3626.00       3651.02       143.43 o
   4  -4  18       6890.72       6706.08       236.90 o
   5  -4  18        438.37        351.08        82.65 o
   6  -4  18        160.69        158.25        61.65 o
   7  -4  18        301.20        261.59        71.72 o
  -7  -3  18          1.30        -57.68        59.26 o
  -6  -3  18        119.74         84.52        41.50 o
  -5  -3  18       4421.21       4767.39       183.01 o
  -4  -3  18       2390.72       2419.48       108.83 o
  -3  -3  18       4589.53       4718.25       160.08 o
  -2  -3  18       8557.18       8886.15       269.24 o
  -1  -3  18        364.57        405.01        48.77 o
   0  -3  18        127.75        123.40        37.46 o
   1  -3  18        570.87        696.61        72.24 o
   2  -3  18       1411.60       1383.13        94.98 o
   3  -3  18        402.68        310.92        57.56 o
   4  -3  18       4434.82       4639.14       223.46 o
   5  -3  18       4545.16       4380.97       216.76 o
   6  -3  18        106.61         40.89        53.59 o
   7  -3  18       3719.63       3954.73       301.34 o
  -8  -2  18         68.47        -75.09        75.09 o
  -7  -2  18       1330.11       1193.21        99.78 o
  -6  -2  18        260.81        191.37        63.78 o
  -5  -2  18       8119.84       8492.71       294.65 o
  -4  -2  18        642.49        616.43        74.16 o
  -3  -2  18       3692.92       3789.54       144.92 o
  -2  -2  18       5107.87       5272.08       181.99 o
  -1  -2  18       3806.63       3985.81       151.21 o
   0  -2  18          7.63          1.69        30.66 o
   1  -2  18        458.11        538.10        61.63 o
   2  -2  18       2174.78       2389.43       125.92 o
   3  -2  18        976.47       1004.62        91.53 o
   4  -2  18       7311.10       7669.98       294.67 o
   5  -2  18       7098.61       7144.67       371.82 o
   6  -2  18        551.41        408.04       132.64 o
   7  -2  18        729.23        661.62       110.02 o
  -8  -1  18       2221.02       2233.42       269.39 o
  -7  -1  18         16.86         16.04        55.14 o
  -6  -1  18       1819.41       1977.48       144.23 o
  -5  -1  18        461.50        476.65        64.86 o
  -4  -1  18       3243.16       3325.55       153.73 o
  -3  -1  18          6.97         23.77        34.11 o
  -2  -1  18      16302.46      16022.28       421.61 o
  -1  -1  18       4338.71       4672.65       161.86 o
   0  -1  18       2200.95       2243.54        91.53 o
   1  -1  18        533.95        580.51        60.67 o
   2  -1  18        440.11        484.87        67.03 o
   3  -1  18        876.22        704.30       100.26 o
   4  -1  18       1818.95       1915.74       148.57 o
   5  -1  18       4787.85       5454.44       328.31 o
   6  -1  18        972.21        930.88        83.87 o
   7  -1  18       1608.03       1601.62       133.30 o
  -8   0  18        835.88        770.36       116.13 o
  -7   0  18         12.41        -62.49        62.49 o
  -6   0  18        137.05         92.26        54.12 o
  -5   0  18       2429.25       2715.60       134.39 o
  -4   0  18       5797.01       5902.18       208.48 o
  -3   0  18        167.41         75.88        50.67 o
  -2   0  18       3369.03       3537.06       151.61 o
  -1   0  18       2946.80       3203.54       126.50 o
   0   0  18        916.15        951.47        70.02 o
   1   0  18       4279.23       4726.78       196.69 o
   2   0  18       3013.10       3251.69       150.07 o
   3   0  18          4.61         -6.28        36.99 o
   4   0  18       1271.60       1234.33       128.40 o
   5   0  18       4364.91       4722.33       238.53 o
   6   0  18       1286.67       1197.37       140.62 o
  -9   1  18        208.24         33.76       326.04 o
  -8   1  18       2438.58       2650.27       170.94 o
  -7   1  18       2241.53       2208.66       183.74 o
  -6   1  18       3103.98       2812.80       162.39 o
  -5   1  18       3026.15       3125.16       229.62 o
  -4   1  18        249.35        254.46        54.09 o
  -3   1  18       1469.05       1580.05       100.21 o
  -2   1  18        412.34        426.19        45.92 o
  -1   1  18      13007.02      13926.30       372.78 o
   0   1  18        326.94        316.65        42.83 o
   1   1  18       9246.08       9887.56       412.65 o
   2   1  18       1815.88       1831.02       101.28 o
   3   1  18        236.97        159.55        42.43 o
   4   1  18        161.11        179.73        79.09 o
   5   1  18       2806.00       2594.69       202.29 o
   6   1  18        867.33        545.93       129.97 o
  -9   2  18        251.91        -48.54       313.57 o
  -8   2  18       4531.60       4649.41       235.33 o
  -7   2  18       1295.40       1183.65       150.86 o
  -6   2  18        172.55        203.14        65.30 o
  -5   2  18       1460.34        944.45       124.36 o
  -4   2  18       4704.14       4735.89       227.82 o
  -3   2  18        478.77        460.85        59.29 o
  -2   2  18       4732.87       4985.53       209.29 o
  -1   2  18       1959.27       1980.26        97.06 o
   0   2  18         14.34        -13.89        33.26 o
   1   2  18        387.47        438.88        52.52 o
   2   2  18       9434.25      10095.23       263.70 o
   3   2  18        666.12        620.30        65.84 o
   4   2  18       1860.86       1450.00       172.03 o
   5   2  18        798.18        637.20        91.29 o
  -8   3  18       1355.35       1144.40       118.90 o
  -7   3  18       3048.91       3653.27       261.60 o
  -6   3  18        190.30        174.93        62.07 o
  -5   3  18       6814.33       7260.76       313.08 o
  -4   3  18       1341.21       1236.43       139.64 o
  -3   3  18       1220.81       1069.21       106.53 o
  -2   3  18        396.80        367.14        89.11 o
  -1   3  18        566.08        716.01       114.00 o
   0   3  18       2667.67       2879.29       129.85 o
   1   3  18       3125.29       3296.16       154.85 o
   2   3  18       6604.18       7140.42       282.89 o
   3   3  18         17.82        -21.48        61.26 o
   4   3  18         58.45        -58.28        58.28 o
  -8   4  18       1596.43       1747.84       217.14 o
  -7   4  18       1693.01       1522.62       174.41 o
  -6   4  18          2.35       -111.54       111.54 o
  -5   4  18       1767.70       1350.87       257.17 o
  -4   4  18       1565.48       1169.12       182.17 o
  -3   4  18        318.35        172.20        63.69 o
  -2   4  18       1286.57       1382.33       143.37 o
  -1   4  18       1934.73       2207.76       164.70 o
   0   4  18         73.33         37.41        68.89 o
   1   4  18        615.78        538.41       100.10 o
   2   4  18        475.51        218.28        95.82 o
   3   4  18       2770.13       2133.79       206.42 o
  -7   5  18        801.64        720.44       341.13 o
  -6   5  18        418.90        196.16       200.55 o
  -5   5  18        217.89        141.45       122.52 o
  -4   5  18       2243.31       2005.68       291.27 o
  -3   5  18         79.72         96.63        75.20 o
  -2   5  18       2345.33       2402.82       185.66 o
  -1   5  18        570.85        392.58        80.51 o
   0   5  18        203.20         89.09        89.20 o
   1   5  18          1.95        -57.36        74.09 o
   2   5  18       3067.66       2812.70       338.25 o
  -6   6  18         44.43         12.86       258.86 o
  -5   6  18        331.23        575.72       216.59 o
  -4   6  18        684.76        820.01       343.75 o
  -3   6  18         34.61         65.97        80.32 o
  -2   6  18        770.49        496.19       167.36 o
  -1   6  18       3009.49       2973.99       241.45 o
   0   6  18        709.69        476.54       117.89 o
  -1  -9  19       4350.57       4070.60       194.12 o
   0  -9  19        134.24        155.40        67.74 o
   1  -9  19         40.73        -53.64        54.50 o
   2  -9  19        514.93        437.98        77.00 o
   3  -9  19       2560.11       2464.65       144.48 o
   4  -9  19        303.35        383.18       109.22 o
   5  -9  19       2431.53       2332.05       169.67 o
  -3  -8  19        772.42        578.68        95.92 o
  -2  -8  19         30.80        -55.18        55.18 o
  -1  -8  19       3410.70       3374.54       164.70 o
   0  -8  19       2474.73       3007.30       204.52 o
   1  -8  19       1183.88       1087.84        90.63 o
   2  -8  19       2125.29       2187.33       148.92 o
   3  -8  19        215.26        150.80        58.39 o
   4  -8  19         31.23        -57.21        57.21 o
   5  -8  19        104.78        106.90        69.53 o
   6  -8  19       7725.33       7996.28       455.77 o
  -4  -7  19       2099.97       1610.98       150.47 o
  -3  -7  19        722.51        647.95        75.72 o
  -2  -7  19          1.49         24.89        59.66 o
  -1  -7  19       2976.11       3084.82       156.44 o
   0  -7  19       2454.70       2264.63       144.08 o
   1  -7  19        885.61        931.98        83.44 o
   2  -7  19       2842.35       2843.77       132.59 o
   3  -7  19        996.52        962.78       102.67 o
   4  -7  19         30.05         30.08        57.71 o
   5  -7  19       3304.95       3339.65       180.64 o
   6  -7  19       2427.02       2661.29       238.99 o
   7  -7  19        448.80        423.11        96.38 o
  -5  -6  19       2237.14       2233.16       134.53 o
  -4  -6  19       1271.50       1212.02        95.59 o
  -3  -6  19        739.26        607.44        67.11 o
  -2  -6  19        195.35         55.93        47.61 o
  -1  -6  19       1281.71       1257.46        96.07 o
   0  -6  19       3773.74       3761.00       154.92 o
   1  -6  19          6.62        -38.62        47.75 o
   2  -6  19      11591.26      12038.51       314.99 o
   3  -6  19       5403.77       5479.52       215.81 o
   4  -6  19        995.68        915.52        97.14 o
   5  -6  19       1131.78       1136.92       101.04 o
   6  -6  19        321.94        245.94        88.63 o
   7  -6  19       4316.42       4202.98       207.88 o
  -6  -5  19        548.30        431.07        80.23 o
  -5  -5  19         14.50        -21.49        51.97 o
  -4  -5  19       5003.63       5189.95       182.18 o
  -3  -5  19       3275.68       3279.65       148.29 o
  -2  -5  19       1622.61       1609.04       129.23 o
  -1  -5  19       1667.67       1563.58       101.52 o
   0  -5  19       3092.03       3194.75       142.96 o
   1  -5  19       1148.37       1057.72        82.50 o
   2  -5  19       4475.60       4965.65       210.47 o
   3  -5  19       6325.99       7099.77       292.72 o
   4  -5  19        209.63        189.78        52.83 o
   5  -5  19        637.36        498.74       125.66 o
   6  -5  19       2208.84       1920.53       243.08 o
   7  -5  19        160.40        -84.45        99.65 o
  -7  -4  19        837.18        723.98        97.05 o
  -6  -4  19       6757.02       6521.69       258.58 o
  -5  -4  19        198.10        115.86        50.18 o
  -4  -4  19       7372.89       7612.99       236.96 o
  -3  -4  19       1150.33       1049.29        81.61 o
  -2  -4  19        321.53        213.94        52.63 o
  -1  -4  19        884.14       1054.17       108.90 o
   0  -4  19       5326.80       5408.87       191.84 o
   1  -4  19        614.85        596.35        68.83 o
   2  -4  19       2254.44       2408.51       124.68 o
   3  -4  19       8733.76       8959.20       282.35 o
   4  -4  19        937.55        860.42       112.16 o
   5  -4  19       2115.70       1799.07       129.87 o
   6  -4  19       1232.46       1442.68       187.96 o
   7  -4  19         19.14          7.30        68.30 o
  -7  -3  19       3630.39       3800.71       174.06 o
  -6  -3  19       1201.23        995.42        96.13 o
  -5  -3  19        784.92        564.04        82.88 o
  -4  -3  19        448.11        362.32        53.20 o
  -3  -3  19       6010.90       6480.41       238.09 o
  -2  -3  19        123.78        106.61        42.73 o
  -1  -3  19      10207.76      10765.08       386.30 o
   0  -3  19        270.47        260.00        60.02 o
   1  -3  19         83.98        107.49        46.33 o
   2  -3  19        100.71         87.77        49.48 o
   3  -3  19       7592.09       7643.17       260.89 o
   4  -3  19       2674.11       2186.48       176.51 o
   5  -3  19        814.04        700.05       120.39 o
   6  -3  19       3003.61       3284.66       173.43 o
   7  -3  19        262.84        181.33        69.52 o
  -8  -2  19        856.21        841.33       167.81 o
  -7  -2  19        402.39        440.47        85.80 o
  -6  -2  19       2495.55       2599.66       145.03 o
  -5  -2  19       3042.50       3353.53       227.25 o
  -4  -2  19       4217.79       4529.95       192.73 o
  -3  -2  19       3126.51       3294.45       154.38 o
  -2  -2  19       1525.36       1576.34        88.43 o
  -1  -2  19       4459.11       4348.98       175.85 o
   0  -2  19       2072.40       2223.65       110.18 o
   1  -2  19        342.87        336.78        90.55 o
   2  -2  19       4149.09       4285.24       206.64 o
   3  -2  19       3511.90       3442.63       207.22 o
   4  -2  19        903.13        743.43       104.20 o
   5  -2  19          3.46        -40.94        51.22 o
   6  -2  19       3061.19       3024.16       227.16 o
   7  -2  19        885.11        889.32       158.13 o
  -8  -1  19         33.75         49.42       110.22 o
  -7  -1  19       4818.47       4887.30       204.08 o
  -6  -1  19       2174.60       2296.18       165.13 o
  -5  -1  19       1011.58        737.01       103.00 o
  -4  -1  19         85.32         17.30        57.14 o
  -3  -1  19        313.63        338.02        50.80 o
  -2  -1  19       4021.27       4294.52       158.25 o
  -1  -1  19       2426.64       2741.76       119.02 o
   0  -1  19      11671.89      12141.20       513.02 o
   1  -1  19       1104.51        948.51        92.73 o
   2  -1  19       1877.11       1956.21       116.59 o
   3  -1  19        152.97        109.58        44.58 o
   4  -1  19       3774.86       3895.94       176.35 o
   5  -1  19         23.91         74.00        59.54 o
   6  -1  19       3411.97       3234.66       196.18 o
  -8   0  19        252.06         -1.69        74.44 o
  -7   0  19       3000.68       3031.91       196.26 o
  -6   0  19        245.36        295.17        72.82 o
  -5   0  19         45.78          2.62        67.87 o
  -4   0  19        862.79        823.65        77.69 o
  -3   0  19       8363.10       8440.68       298.79 o
  -2   0  19        525.80        486.36        47.12 o
  -1   0  19       3888.32       4263.54       163.51 o
   0   0  19       3563.73       3783.19       135.57 o
   1   0  19       2485.21       2732.40       153.98 o
   2   0  19        155.46         66.43        40.80 o
   3   0  19       3731.05       4158.11       158.68 o
   4   0  19        528.89        444.87        60.70 o
   5   0  19        555.26        449.65       113.68 o
   6   0  19        825.14        725.87       104.85 o
  -8   1  19        319.85        121.88       105.24 o
  -7   1  19        749.47        822.77       116.49 o
  -6   1  19       3483.97       3363.79       184.23 o
  -5   1  19         12.55         -0.53        47.88 o
  -4   1  19       6594.85       6942.60       251.66 o
  -3   1  19        658.31        659.59        68.50 o
  -2   1  19        165.96        132.57        32.55 o
  -1   1  19        488.31        355.17        49.92 o
   0   1  19       5152.51       5296.29       204.63 o
   1   1  19       8318.90       8591.15       254.35 o
   2   1  19       2499.79       2626.92       140.53 o
   3   1  19       1535.15       1372.83       117.10 o
   4   1  19         64.43          8.28        49.86 o
   5   1  19          7.51        -23.74        85.16 o
  -8   2  19        466.18        348.04        86.63 o
  -7   2  19        594.52        272.89       147.53 o
  -6   2  19       2144.41       2296.95       301.73 o
  -5   2  19        178.33         91.40        81.81 o
  -4   2  19       1937.33       2000.20       117.32 o
  -3   2  19       3225.96       3360.19       147.10 o
  -2   2  19       1614.43       1709.06        89.21 o
  -1   2  19       1149.35       1181.69        80.69 o
   0   2  19       2317.65       2461.54       121.67 o
   1   2  19        629.22        604.23        90.87 o
   2   2  19          1.75         -2.12        43.72 o
   3   2  19       1700.23       1329.05       136.58 o
   4   2  19       2951.14       3246.71       184.68 o
  -8   3  19          5.71       -101.10       101.10 o
  -7   3  19        112.56        143.59       107.96 o
  -6   3  19       2182.36       2389.11       365.51 o
  -5   3  19        683.89        631.08       312.26 o
  -4   3  19       2178.87       2602.51       213.61 o
  -3   3  19       6075.08       6305.92       286.51 o
  -2   3  19          4.92        -29.74        44.98 o
  -1   3  19        226.27        125.35        65.33 o
   0   3  19        142.17         43.16        53.35 o
   1   3  19       2457.73       2532.03       144.09 o
   2   3  19         40.71        -42.55        79.90 o
   3   3  19       5629.49       5490.97       250.99 o
   4   3  19        756.77        605.03       168.65 o
  -7   4  19        559.36        256.59       176.14 o
  -6   4  19       1680.85       1462.83       420.50 o
  -5   4  19        784.35        908.33       141.83 o
  -4   4  19        850.72        836.29       203.35 o
  -3   4  19       2956.12       3228.29       311.90 o
  -2   4  19       1457.23       1566.93       121.32 o
  -1   4  19          7.09        -63.12        63.12 o
   0   4  19       3566.21       3819.26       197.72 o
   1   4  19        592.36        514.10       103.63 o
   2   4  19        624.68        605.29       122.65 o
  -7   5  19        605.08        300.62       293.20 o
  -6   5  19       1476.53       1287.68       399.07 o
  -5   5  19       1296.71       1119.70       286.18 o
  -4   5  19        189.99        200.34       121.82 o
  -3   5  19       2728.61       3075.70       295.20 o
  -2   5  19       1395.19       1527.54       179.93 o
  -1   5  19        262.98        139.25       146.76 o
   0   5  19       1178.31        974.93       278.29 o
   1   5  19        131.14        -53.60       157.14 o
  -5   6  19        699.68        203.21       163.10 o
  -4   6  19         22.25        882.99       366.05 o
  -3   6  19        566.90        259.97       221.92 o
  -2   6  19        797.44        644.15       210.30 o
  -1   6  19          0.26        267.65       293.89 o
   0  -9  20       3522.83       3377.14       202.36 o
   1  -9  20       1332.05       1211.41       108.49 o
   2  -9  20        160.69         53.95        73.92 o
   3  -9  20        476.66        565.55       174.56 o
   4  -9  20       2419.34       2427.31       196.96 o
  -2  -8  20       2201.21       1981.41       134.42 o
  -1  -8  20        959.22        835.94        81.86 o
   0  -8  20       3434.75       3383.62       175.33 o
   1  -8  20       5622.27       5664.72       214.65 o
   2  -8  20        134.69        -61.31        61.31 o
   3  -8  20       2477.85       2986.17       218.43 o
   4  -8  20        715.04        698.43        96.17 o
   5  -8  20          2.97          3.39        72.13 o
  -4  -7  20         42.55         28.75        81.12 o
  -3  -7  20       2624.82       2655.20       189.25 o
  -2  -7  20        877.62        770.61        91.55 o
  -1  -7  20         13.51         69.56        58.70 o
   0  -7  20        740.04        632.22        72.20 o
   1  -7  20       6107.62       6282.62       242.45 o
   2  -7  20       2191.24       2243.80       119.10 o
   3  -7  20       1183.58       1399.81       180.50 o
   4  -7  20       2111.10       2140.81       158.38 o
   5  -7  20         31.13        -91.47        91.47 o
   6  -7  20        670.97        475.51       110.87 o
  -5  -6  20       4106.12       4096.18       237.78 o
  -4  -6  20       1547.52       1572.55       181.99 o
  -3  -6  20       2308.35       2360.87       142.26 o
  -2  -6  20         33.89        -42.84        42.84 o
  -1  -6  20        642.09        466.05        62.16 o
   0  -6  20        154.32        135.10        52.21 o
   1  -6  20       6357.48       6676.03       203.23 o
   2  -6  20       1680.86       1825.49       131.33 o
   3  -6  20        827.58        770.69        86.09 o
   4  -6  20       4528.05       4676.45       199.27 o
   5  -6  20        292.22        205.87        80.22 o
   6  -6  20       1781.33       1763.64       283.03 o
  -6  -5  20       1369.23       1362.54       387.70 o
  -5  -5  20        141.23         48.92        56.88 o
  -4  -5  20        641.79        604.31        70.69 o
  -3  -5  20       2430.61       2375.03       148.77 o
  -2  -5  20       8759.59       8754.02       243.80 o
  -1  -5  20        149.10         46.31        53.49 o
   0  -5  20        857.02        982.08       142.09 o
   1  -5  20        225.77        231.88        59.86 o
   2  -5  20       3552.39       3544.16       155.05 o
   3  -5  20          5.13         29.55        62.48 o
   4  -5  20       7853.22       7853.53       311.90 o
   5  -5  20       2135.87       1383.42       146.58 o
   6  -5  20       1214.47        856.56       121.94 o
   7  -5  20       1823.96       1672.54       261.72 o
  -6  -4  20          3.57         42.47        77.10 o
  -5  -4  20       3833.91       3822.79       174.58 o
  -4  -4  20        730.56        608.57        72.73 o
  -3  -4  20       9904.17       9792.04       286.14 o
  -2  -4  20       4247.36       4268.56       165.37 o
  -1  -4  20        138.81         79.77        39.25 o
   0  -4  20         43.21          2.21        35.92 o
   1  -4  20       2091.68       2159.55       114.78 o
   2  -4  20       3897.77       3998.19       155.73 o
   3  -4  20        984.58       1016.55        87.56 o
   4  -4  20       3375.90       3405.13       162.70 o
   5  -4  20       3047.39       2842.57       282.68 o
   6  -4  20          5.29        -48.34        48.34 o
   7  -4  20       4004.14       4349.56       460.75 o
  -7  -3  20          9.61        -35.55        81.87 o
  -6  -3  20       2498.69       2687.85       212.06 o
  -5  -3  20       1072.33       1155.83        89.98 o
  -4  -3  20        203.16        140.62        55.31 o
  -3  -3  20        337.73        313.35        53.32 o
  -2  -3  20       8409.49       8884.45       300.44 o
  -1  -3  20      11647.35      12287.86       353.66 o
   1  -3  20       4998.23       5281.34       203.65 o
   2  -3  20        810.64        788.99        87.67 o
   3  -3  20         19.33        -34.84        44.89 o
   4  -3  20        523.89        398.91        82.70 o
   5  -3  20       6121.61       6308.02       255.14 o
   6  -3  20          0.09        -83.76        87.72 o
  -7  -2  20        162.34        143.76        66.77 o
  -6  -2  20       1132.75       1063.63       120.23 o
  -5  -2  20        585.26        598.08       103.95 o
  -4  -2  20       1939.46       1959.09       133.36 o
  -3  -2  20         54.07         50.09        37.45 o
  -2  -2  20       6311.36       6688.67       272.63 o
  -1  -2  20        232.72        224.44        49.06 o
   0  -2  20       1695.09       1778.87       115.50 o
   1  -2  20       1237.72       1320.31       116.17 o
   2  -2  20        956.05        996.00       131.61 o
   3  -2  20        181.23        233.94        60.54 o
   4  -2  20       5204.13       5184.98       206.15 o
   5  -2  20       1323.89       1461.38       123.87 o
   6  -2  20         14.96        -34.24        67.00 o
  -8  -1  20       1275.19       1184.40       162.03 o
  -7  -1  20        455.13        435.66        74.07 o
  -6  -1  20       1457.28       1397.57       178.54 o
  -5  -1  20       4342.58       4590.59       191.72 o
  -4  -1  20        107.61         31.81        54.72 o
  -3  -1  20        445.23        433.30        58.07 o
  -2  -1  20         53.05         83.42        35.77 o
  -1  -1  20       4811.68       4916.77       186.95 o
   0  -1  20       1071.34       1121.02        85.48 o
   1  -1  20      12348.82      13661.66       470.11 o
   2  -1  20       1678.18       1737.68       110.36 o
   3  -1  20       3332.25       3508.52       152.45 o
   4  -1  20        619.15        566.99        75.13 o
   5  -1  20        528.39        516.15       107.37 o
   6  -1  20        838.51        871.03        95.57 o
  -8   0  20       1386.87        913.92       136.26 o
  -7   0  20        495.75        443.34       106.15 o
  -6   0  20       2000.92       2027.54       218.73 o
  -5   0  20       2784.62       3118.31       211.08 o
  -4   0  20        309.40        259.87        76.26 o
  -3   0  20         74.55         56.76        38.28 o
  -2   0  20       3720.01       4024.09       138.03 o
  -1   0  20       3517.46       4031.57       152.66 o
   0   0  20        813.03        725.72        67.12 o
   1   0  20       3596.19       3792.01       158.30 o
   2   0  20       1538.20       1625.30       138.18 o
   3   0  20        308.51        345.94        66.74 o
   4   0  20       2994.00       3117.80       194.47 o
   5   0  20       2760.37       2453.77       226.80 o
  -8   1  20        916.23        842.68       107.88 o
  -7   1  20        827.98        796.35       181.80 o
  -6   1  20        430.68         27.00       120.63 o
  -5   1  20       4096.41       4500.21       270.93 o
  -4   1  20       2311.39       2390.80       183.45 o
  -3   1  20       1149.26       1150.16        93.13 o
  -2   1  20       3792.63       3922.92       176.81 o
  -1   1  20          4.35         13.98        39.73 o
   0   1  20         24.62         46.96        67.20 o
   1   1  20       1951.24       2042.16       125.19 o
   2   1  20      11908.28      12700.45       319.59 o
   3   1  20        140.02         57.89        49.69 o
   4   1  20       3512.85       3233.78       203.02 o
   5   1  20        124.46          3.45        74.86 o
  -8   2  20       1479.55       1343.14       198.21 o
  -7   2  20        524.67        307.49       100.24 o
  -6   2  20         13.09        -39.09       118.69 o
  -5   2  20       2554.39       2743.90       349.03 o
  -4   2  20       3149.14       3166.12       229.90 o
  -3   2  20         92.26        123.60        56.62 o
  -2   2  20       3142.66       3120.41       118.58 o
  -1   2  20       2051.17       1998.02       155.14 o
   0   2  20        627.97        526.10        57.73 o
   1   2  20       4603.56       4924.04       173.13 o
   2   2  20       1522.51       1475.07        96.25 o
   3   2  20        221.97        143.62        66.51 o
   4   2  20         41.87        -77.61        77.61 o
  -7   3  20       1333.11       1107.90       187.84 o
  -6   3  20        123.87         -3.44        94.54 o
  -5   3  20       1362.26       1443.44       180.24 o
  -4   3  20       2444.20       2530.60       288.77 o
  -3   3  20          0.39         49.94       102.35 o
  -2   3  20       3181.01       3601.18       166.13 o
  -1   3  20       2311.71       2415.40       150.04 o
   0   3  20        502.18        369.12        69.91 o
   1   3  20        955.57        769.71       103.33 o
   2   3  20       1016.37        741.49       100.29 o
   3   3  20       1331.51       1159.09       111.99 o
  -7   4  20       1131.68        562.05       403.99 o
  -6   4  20        163.94        168.69       291.92 o
  -5   4  20        756.21        518.87       284.34 o
  -4   4  20       1009.93        872.78       147.27 o
  -3   4  20          5.06        -19.68        92.46 o
  -2   4  20       2251.86       2413.56       225.09 o
  -1   4  20       3328.05       3580.90       341.06 o
   0   4  20        103.08        -82.52        82.52 o
   1   4  20       1057.47        701.33       112.39 o
   2   4  20        853.30        584.84       144.42 o
  -6   5  20         55.90       -115.46       166.63 o
  -5   5  20        476.54        446.96       184.34 o
  -4   5  20        427.01         57.84       140.06 o
  -3   5  20         78.89          2.70       120.53 o
  -2   5  20       1054.63        803.42       175.76 o
  -1   5  20       2466.61       2888.54       380.19 o
   0   5  20        322.07        314.82       120.43 o
   1  -9  21        251.88        201.58       139.38 o
   2  -9  21       3967.93       4425.79       284.11 o
   3  -9  21        800.89        477.82       130.33 o
  -2  -8  21         89.06        -49.84        85.80 o
  -1  -8  21        543.93        437.65        74.52 o
   0  -8  21       2502.86       2438.88       134.25 o
   1  -8  21        206.82         57.77        58.06 o
   2  -8  21       3458.29       3276.99       148.10 o
   3  -8  21        984.18        752.33        88.43 o
   4  -8  21        995.47        767.70       157.43 o
   5  -8  21       2957.71       2884.80       318.66 o
  -3  -7  21       2508.17       2340.71       144.84 o
  -2  -7  21       1168.71       1047.67        96.21 o
  -1  -7  21       4100.63       4287.78       173.18 o
   0  -7  21         96.39         50.13        61.82 o
   1  -7  21         62.27         21.54        50.70 o
   2  -7  21        505.30        457.70        68.48 o
   3  -7  21       5487.49       5771.75       251.40 o
   4  -7  21          0.41         16.18        65.39 o
   5  -7  21       5380.06       5698.22       288.64 o
  -4  -6  21       6664.75       6385.05       293.08 o
  -3  -6  21        909.47        812.34       126.11 o
  -2  -6  21       3192.63       3341.82       141.57 o
  -1  -6  21         48.42         26.33        43.69 o
   0  -6  21        245.16        132.75        47.42 o
   1  -6  21        447.32        401.00        69.33 o
   2  -6  21       5104.40       5094.41       186.46 o
   3  -6  21       4684.06       4767.05       314.67 o
   4  -6  21          1.39        -71.58        71.58 o
   5  -6  21       1980.02       1888.68       153.57 o
   6  -6  21       1877.97       1891.82       154.90 o
  -5  -5  21        386.78        319.35        86.78 o
  -4  -5  21        653.65        617.57        72.68 o
  -3  -5  21        980.78        847.53        75.85 o
  -2  -5  21        138.17         60.92        48.67 o
  -1  -5  21      10648.65      10767.37       394.20 o
   0  -5  21       3459.97       3587.61       202.72 o
   1  -5  21       4131.47       4082.76       251.10 o
   2  -5  21       1711.45       1628.58       101.15 o
   3  -5  21        769.30        654.78       108.65 o
   4  -5  21       4336.94       4446.26       266.10 o
   5  -5  21        538.42        523.22        99.40 o
   6  -5  21       5856.19       6301.11       445.03 o
  -6  -4  21        217.67         64.91        77.86 o
  -5  -4  21          9.48        -21.06        60.45 o
  -4  -4  21        865.89        739.50        82.03 o
  -3  -4  21       5279.84       5341.04       177.10 o
  -2  -4  21        825.43        714.59        70.74 o
  -1  -4  21       9675.14       9943.03       375.62 o
   0  -4  21        278.12        208.13        65.50 o
   1  -4  21         42.47         70.98        53.64 o
   2  -4  21       1226.70       1163.97       141.06 o
   3  -4  21       4856.91       5081.42       296.71 o
   4  -4  21        109.78         57.28        72.67 o
   5  -4  21        674.46        391.93        81.51 o
   6  -4  21        363.06        296.27        84.34 o
  -6  -3  21       2800.52       2547.27       220.23 o
  -5  -3  21        512.03        410.34        73.20 o
  -4  -3  21       2047.37       2134.80       113.69 o
  -3  -3  21          8.02        -10.88        59.16 o
  -2  -3  21        244.08        217.13        55.40 o
  -1  -3  21        770.48        672.05        88.76 o
   0  -3  21      10192.73      11062.20       750.29 o
   1  -3  21         16.15         10.88        34.13 o
   2  -3  21      10425.55      10446.02       361.96 o
   3  -3  21        454.58        399.06        81.68 o
   4  -3  21        133.91         28.67        68.71 o
   5  -3  21        266.11         94.35        73.21 o
   6  -3  21       1026.12        669.92       112.40 o
  -7  -2  21       2983.00       2495.31       166.98 o
  -6  -2  21       1598.69       1109.30       133.37 o
  -5  -2  21        540.02        336.90        96.37 o
  -4  -2  21       1186.21       1012.63       116.39 o
  -3  -2  21        313.17        270.13        58.20 o
  -2  -2  21          9.10         33.00        40.90 o
  -1  -2  21       3362.26       4069.10       396.33 o
   0  -2  21       3267.38       3732.44       168.41 o
   1  -2  21        207.20        161.40        58.89 o
   2  -2  21        459.76        351.04       100.58 o
   3  -2  21       2225.07       2191.11       268.72 o
   4  -2  21        775.24        600.12        81.72 o
   5  -2  21       3687.04       3670.38       193.25 o
   6  -2  21       1887.58       1892.63       290.82 o
  -7  -1  21       2278.90       2076.13       245.53 o
  -6  -1  21       1428.56       1502.00       136.56 o
  -5  -1  21        381.54        305.79        88.88 o
  -4  -1  21       4953.17       4840.40       350.20 o
  -3  -1  21       2773.35       3023.69       226.26 o
  -2  -1  21        349.24        344.75        63.55 o
  -1  -1  21        471.66        509.73        58.74 o
   0  -1  21        710.50        665.32        66.89 o
   1  -1  21       2704.53       2937.49       155.67 o
   2  -1  21       1180.30       1050.53        91.66 o
   3  -1  21       9104.87       9534.93       358.58 o
   4  -1  21        320.42        131.19        62.29 o
   5  -1  21       2985.67       2781.54       238.59 o
  -7   0  21       1094.71        676.07       202.03 o
  -6   0  21        193.18         47.77       129.53 o
  -5   0  21         56.44         -5.50        63.09 o
  -4   0  21       3974.73       4031.95       363.94 o
  -3   0  21       3749.90       3619.36       160.00 o
  -2   0  21         26.81         30.09        38.67 o
  -1   0  21       1288.17       1325.08       101.21 o
   0   0  21       2585.28       2843.42       177.57 o
   1   0  21        509.35        460.35        63.21 o
   2   0  21        203.16         99.11        74.65 o
   3   0  21       1065.48        963.73        85.36 o
   4   0  21       1098.61       1019.23       116.42 o
   5   0  21        168.42         22.02        79.21 o
  -7   1  21        218.64          8.17        93.33 o
  -6   1  21       1134.71       1053.38       132.32 o
  -5   1  21        127.83        -61.04       117.67 o
  -4   1  21       2982.45       2972.99       146.43 o
  -3   1  21       5611.17       6025.66       352.42 o
  -2   1  21        735.65        660.01        55.97 o
  -1   1  21       2429.59       2556.12       203.72 o
   0   1  21       1265.72       1130.13        79.00 o
   1   1  21        373.60        279.31        65.86 o
   2   1  21         48.01         85.45        53.15 o
   3   1  21       1975.22       2282.62       201.86 o
   4   1  21       1737.24       1233.14       113.04 o
  -7   2  21       1727.78       1442.78       143.37 o
  -6   2  21        442.54        182.37       148.26 o
  -5   2  21         36.41         -8.02        64.04 o
  -4   2  21        471.99        414.58        78.59 o
  -3   2  21       3745.22       4021.51       344.42 o
  -2   2  21       1521.56       1377.60       121.95 o
  -1   2  21       1479.27       1452.52       105.68 o
   0   2  21       2006.20       1920.02       129.91 o
   1   2  21        767.48        729.58        84.99 o
   2   2  21        856.22        692.22       112.59 o
   3   2  21       2202.31       2441.20       245.04 o
  -7   3  21       1065.39       1958.84       460.52 o
  -6   3  21       1012.62        314.55       144.04 o
  -5   3  21        431.24        127.27       127.27 o
  -4   3  21       1238.03        974.79       216.48 o
  -3   3  21       3217.46       3220.90       214.75 o
  -2   3  21        669.49        563.43       136.24 o
  -1   3  21        228.40        266.99        71.96 o
   0   3  21       3278.49       3270.30       244.77 o
   1   3  21        424.96        479.59        96.90 o
   2   3  21       1019.12        891.54       128.21 o
  -6   4  21       2646.37       1927.59       656.01 o
  -5   4  21         30.88        -80.89       186.37 o
  -4   4  21       1203.90        843.72       181.40 o
  -3   4  21        388.42        343.27        92.22 o
  -2   4  21       1166.15       1206.57       142.06 o
  -1   4  21         10.10         33.32        73.19 o
   0   4  21       3196.83       3218.57       244.90 o
   1   4  21        518.25        421.12       249.22 o
  -4   5  21         67.62        -37.77       130.94 o
  -3   5  21       1771.83       1770.65       364.16 o
  -2   5  21        350.05        486.86       263.06 o
  -1  -8  22        661.24        490.37        83.40 o
   0  -8  22         40.87         17.60        62.95 o
   1  -8  22       3356.47       3467.88       169.83 o
   2  -8  22       1135.70        929.49       114.76 o
   3  -8  22       2288.09       2104.60       161.25 o
   4  -8  22        659.10        440.90        90.16 o
  -2  -7  22       2394.24       2332.71       184.14 o
  -1  -7  22        369.51        292.94        73.89 o
   0  -7  22       4194.21       4342.15       168.99 o
   1  -7  22        896.56        904.01        90.14 o
   2  -7  22        488.88        321.89        62.61 o
   3  -7  22        276.89        202.64        62.94 o
   4  -7  22       1044.01        771.42       106.86 o
   5  -7  22       1810.19       1658.23       309.01 o
  -4  -6  22        182.93        110.42        81.12 o
  -3  -6  22       3344.77       3374.38       153.37 o
  -2  -6  22       6061.85       6317.44       220.61 o
  -1  -6  22        481.09        482.31        78.10 o
   0  -6  22       1162.07       1107.87        94.78 o
   1  -6  22         35.05         -3.05        68.99 o
   2  -6  22        494.69        422.99        68.24 o
   3  -6  22        251.13        171.34        67.58 o
   4  -6  22       4229.18       4467.17       216.46 o
   5  -6  22        287.24         54.53       125.55 o
  -5  -5  22        740.34        484.21        84.84 o
  -4  -5  22        316.67        300.46        65.52 o
  -3  -5  22       1851.96       1434.18       132.45 o
  -2  -5  22       1125.90        988.76        78.18 o
  -1  -5  22       1468.72       1423.50        93.34 o
   0  -5  22        633.70        597.17        66.28 o
   1  -5  22       9412.86       9450.25       371.36 o
   2  -5  22        265.72        162.39        53.83 o
   3  -5  22       5866.84       6037.14       291.11 o
   4  -5  22        111.44          4.06        68.51 o
   5  -5  22       1395.31       1089.49       169.07 o
   6  -5  22        219.41        216.89       258.47 o
  -5  -4  22       1046.55        946.31        91.28 o
  -4  -4  22         26.32        -19.45        53.63 o
  -3  -4  22       1023.73       1063.40        84.03 o
  -2  -4  22       3055.26       3074.16       131.40 o
  -1  -4  22       2070.03       1844.95       109.79 o
   0  -4  22       2724.04       2644.69       119.72 o
   1  -4  22       3199.43       3230.15       145.31 o
   2  -4  22        152.72         63.37        69.08 o
   3  -4  22        441.00        412.18       101.55 o
   4  -4  22       3436.27       3631.28       196.95 o
   5  -4  22       1719.80       1115.00       160.15 o
   6  -4  22        748.59        625.06       101.11 o
  -6  -3  22       3050.77       3040.35       443.16 o
  -5  -3  22       3292.87       3441.36       198.76 o
  -4  -3  22         57.06         51.29        64.65 o
  -3  -3  22       2922.36       2845.77       141.95 o
  -2  -3  22       2990.08       3222.79       170.33 o
  -1  -3  22        956.81        814.57        98.42 o
   0  -3  22          3.01        -13.55        45.78 o
   1  -3  22       3476.66       3833.87       144.32 o
   2  -3  22       4903.36       5231.94       194.37 o
   3  -3  22       2887.51       2899.48       181.04 o
   4  -3  22       5443.97       5631.83       228.15 o
   5  -3  22         22.45        -57.18        57.18 o
  -6  -2  22       1039.73        932.82       110.45 o
  -5  -2  22       3629.64       3668.64       188.56 o
  -4  -2  22       1090.56        706.57       122.22 o
  -3  -2  22       1316.40       1264.73        87.30 o
  -2  -2  22       1898.59       1730.35       170.55 o
  -1  -2  22        385.41        453.22        70.15 o
   0  -2  22        299.20        301.52        57.33 o
   1  -2  22       4436.21       4637.29       178.05 o
   2  -2  22        944.25        874.54       124.99 o
   3  -2  22        290.10        236.85        66.67 o
   4  -2  22       2264.86       2055.09       166.90 o
   5  -2  22       2196.74       1912.60       143.38 o
  -7  -1  22        491.87        317.35       109.03 o
  -6  -1  22        208.86        -31.74        76.33 o
  -5  -1  22       4966.50       5035.30       293.00 o
  -4  -1  22        598.18        475.55        83.00 o
  -3  -1  22       2826.16       2806.98       151.70 o
  -2  -1  22       1391.45       1350.97       150.05 o
  -1  -1  22        113.59         38.88        45.52 o
   0  -1  22       2554.10       2558.45       131.69 o
   1  -1  22       1439.77       1231.04        95.19 o
   2  -1  22       2017.73       1953.79       122.50 o
   3  -1  22        545.26        350.25        74.62 o
   4  -1  22       3270.22       2581.67       207.32 o
   5  -1  22       2269.43       1974.35       157.31 o
  -7   0  22         46.80        143.59       108.55 o
  -6   0  22        632.51        503.54       145.61 o
  -5   0  22        370.50        250.74        76.03 o
  -4   0  22        865.25        849.57       110.30 o
  -3   0  22         19.96        154.74        94.40 o
  -2   0  22       2746.92       2999.93       141.12 o
  -1   0  22         30.92          8.27        39.70 o
   0   0  22       2378.50       2362.76       135.98 o
   1   0  22       2124.26       2105.65       179.89 o
   2   0  22       2423.58       2382.07       140.11 o
   3   0  22         12.84        -50.62        50.62 o
   4   0  22       1029.35        661.37       232.55 o
  -7   1  22          1.08       -167.60       167.60 o
  -6   1  22        115.36       -109.27       109.27 o
  -5   1  22       1680.39       1394.74       211.24 o
  -4   1  22       1515.10       1700.77       164.49 o
  -3   1  22        293.58        288.91        85.90 o
  -2   1  22       2745.45       3215.43       211.57 o
  -1   1  22        174.68        233.13        49.06 o
   0   1  22        119.05         -8.89        43.13 o
   1   1  22       3698.34       3716.94       179.82 o
   2   1  22       1818.65       1782.63       137.17 o
   3   1  22         31.70        -86.56       105.13 o
  -7   2  22        724.84        405.09       262.99 o
  -6   2  22       1076.73       -100.57       210.58 o
  -5   2  22       2280.51       1441.97       319.47 o
  -4   2  22          2.76        -78.11        78.11 o
  -3   2  22          3.41         13.08        82.91 o
  -2   2  22        862.51        761.32       105.00 o
  -1   2  22       5548.84       5553.97       220.13 o
   0   2  22         31.89        -49.59        49.59 o
   1   2  22       3734.36       4087.41       184.85 o
   2   2  22        457.27        498.46       120.96 o
  -6   3  22        391.35        146.38       142.83 o
  -5   3  22        660.61        703.52       236.12 o
  -4   3  22        677.71        541.03       125.57 o
  -3   3  22        115.38         18.61       111.09 o
  -2   3  22       2577.25       2826.71       187.37 o
  -1   3  22       2060.90       1485.43       264.37 o
   0   3  22          7.63        -91.94        91.94 o
   1   3  22        443.34        453.45       102.98 o
  -5   4  22       2695.95       1696.63       483.48 o
  -4   4  22        609.63        149.59       216.78 o
  -3   4  22       1449.58        924.83       167.67 o
  -2   4  22        416.54        526.96       135.09 o
  -1   4  22        784.47        664.17       151.63 o
   0   4  22       1042.77        775.40       442.15 o
   1  -8  23        439.10        236.21        96.26 o
   2  -8  23        822.02        605.28       109.14 o
  -2  -7  23        218.24        148.22        77.51 o
  -1  -7  23       1461.14       1228.76       116.73 o
   0  -7  23       1187.92       1197.99       129.31 o
   1  -7  23       3182.32       2952.65       183.23 o
   2  -7  23       5818.66       5866.65       302.00 o
   3  -7  23          0.02        -57.12        57.12 o
   4  -7  23         24.23         28.97        76.20 o
  -3  -6  23        475.56        222.54       113.22 o
  -2  -6  23        153.59        105.92        63.47 o
  -1  -6  23       4021.77       4052.22       161.81 o
   0  -6  23       1985.69       1764.61       126.89 o
   1  -6  23       2553.13       2083.58       215.02 o
   2  -6  23       2292.66       1808.07       189.94 o
   3  -6  23        641.62        626.48        97.73 o
   4  -6  23         54.78        -44.24        73.85 o
   5  -6  23       1596.00       1120.56       178.58 o
  -4  -5  23        360.22        212.67        94.16 o
  -3  -5  23        143.48          4.32        69.59 o
  -2  -5  23        201.38        165.52        67.40 o
  -1  -5  23       1917.46       1687.90       101.49 o
   0  -5  23       2598.73       2489.29       120.95 o
   1  -5  23         69.29         27.90        48.35 o
   2  -5  23       6475.48       6723.04       358.72 o
   3  -5  23       2530.67       2466.82       221.49 o
   4  -5  23       2233.94       2163.11       218.36 o
   5  -5  23        544.47        408.87       136.32 o
  -5  -4  23        153.13        140.88        72.41 o
  -4  -4  23       1909.06       1647.36       117.85 o
  -3  -4  23        411.86        356.56        63.59 o
  -2  -4  23        193.75        162.51        51.15 o
  -1  -4  23       2473.82       2417.95       154.84 o
   0  -4  23       2716.64       2712.01       144.06 o
   1  -4  23        145.11         74.88        71.64 o
   2  -4  23       4170.70       4216.35       196.34 o
   3  -4  23       1400.32       1299.06       129.36 o
   4  -4  23          1.47        -60.22        60.22 o
   5  -4  23        733.52        481.12       156.46 o
  -5  -3  23        696.95        314.07       103.67 o
  -4  -3  23       4825.17       5552.53       357.42 o
  -3  -3  23        343.62        324.41        70.85 o
  -2  -3  23        551.33        489.62        71.66 o
  -1  -3  23       1288.76       1063.27        87.00 o
   0  -3  23       1972.94       1905.37       141.84 o
   1  -3  23        140.76        120.70        50.79 o
   2  -3  23        913.44        758.42        90.49 o
   3  -3  23       4663.45       4596.49       261.96 o
   4  -3  23        198.27         10.37        79.50 o
   5  -3  23       5568.85       5718.88       380.97 o
  -6  -2  23         13.91        -90.96        90.96 o
  -5  -2  23        385.03        303.59       125.35 o
  -4  -2  23       2032.50       1694.46       135.42 o
  -3  -2  23       4959.26       5237.55       188.69 o
  -2  -2  23        186.09        111.66        60.66 o
  -1  -2  23       6901.72       6994.25       232.46 o
   0  -2  23       1356.35       1386.49       113.13 o
   1  -2  23          3.22         14.16        49.54 o
   2  -2  23         29.98        -63.06        63.06 o
   3  -2  23       1604.39       1356.16       142.04 o
   4  -2  23         33.60        -64.53        64.53 o
   5  -2  23       1869.95       1405.17       229.60 o
  -6  -1  23         11.76       -123.45       123.45 o
  -5  -1  23         53.05        100.03        72.98 o
  -4  -1  23       2852.72       2768.21       254.81 o
  -3  -1  23       3770.35       3861.26       195.35 o
  -2  -1  23        537.18        463.20        88.51 o
  -1  -1  23       2977.39       3068.09       219.96 o
   0  -1  23        784.39        883.73       101.17 o
   1  -1  23         27.55        -46.81        46.81 o
   2  -1  23        988.14        776.84        83.96 o
   3  -1  23        682.90        535.80       122.66 o
   4  -1  23        195.43        129.61        68.10 o
  -6   0  23        762.59        751.86       213.44 o
  -5   0  23        742.32        437.92        93.53 o
  -4   0  23        342.81        279.54        81.27 o
  -3   0  23        812.28        678.58        79.74 o
  -2   0  23       1156.69       1177.27       137.37 o
  -1   0  23       2439.60       2611.91       224.92 o
   0   0  23       4945.23       5360.28       235.29 o
   1   0  23        712.04        621.58        69.11 o
   2   0  23       2115.85       2101.04       150.46 o
   3   0  23         68.70         20.17       115.40 o
  -6   1  23        133.56        153.45       104.34 o
  -5   1  23        228.75        250.94       114.02 o
  -4   1  23        570.77        394.84       153.50 o
  -3   1  23       3911.29       4081.67       241.21 o
  -2   1  23        236.09        157.52        47.92 o
  -1   1  23       2029.76       2208.26       112.56 o
   0   1  23        905.86        815.83        75.70 o
   1   1  23         74.73        -44.89        89.13 o
   2   1  23        622.05        560.55        74.30 o
   3   1  23       1641.87       1543.04       160.71 o
  -6   2  23       2205.65       1495.13       260.21 o
  -5   2  23         74.80          9.23       178.42 o
  -4   2  23       4439.16       4282.86       256.98 o
  -3   2  23        563.02        621.20       130.48 o
  -2   2  23          6.03        -63.27        63.27 o
  -1   2  23         11.44        -56.19        56.19 o
   0   2  23       2342.20       2398.94       159.28 o
   1   2  23        660.78        363.45        84.13 o
   2   2  23       3076.84       3344.78       219.12 o
  -5   3  23         35.05        236.42       167.94 o
  -4   3  23       1628.53       1226.77       179.40 o
  -3   3  23        532.49        362.79       140.48 o
  -2   3  23        160.37         -5.45       108.13 o
  -1   3  23       1194.44        962.02       198.86 o
   0   3  23       2349.82       2808.85       229.47 o
  -1  -7  24        249.85         96.78       122.63 o
   0  -7  24       1241.11       1082.50       130.82 o
   1  -7  24       2817.19       2929.01       169.94 o
   2  -7  24         30.23         25.28        88.97 o
   3  -7  24       4304.82       5074.29       246.98 o
  -2  -6  24        951.30        797.10        86.61 o
  -1  -6  24         56.44        -27.01        61.75 o
   0  -6  24        232.14        122.62        61.49 o
   1  -6  24       1714.29       1396.54       116.09 o
   2  -6  24          6.76        -55.34        55.34 o
   3  -6  24       3695.07       3726.41       171.69 o
   4  -6  24       1110.74       1043.73       259.19 o
  -3  -5  24       2320.31       1888.26       166.93 o
  -2  -5  24        257.19        224.92        91.44 o
  -1  -5  24         29.47         11.31        51.86 o
   0  -5  24         17.87         57.68        65.52 o
   1  -5  24       1564.24       1385.27       113.52 o
   2  -5  24        292.84         83.83        62.85 o
   3  -5  24       2121.03       1952.05       227.23 o
   4  -5  24       5041.41       4586.94       255.53 o
  -4  -4  24         49.10          5.76        83.73 o
  -3  -4  24       1329.52       1243.51       130.11 o
  -2  -4  24       3114.19       3343.62       160.10 o
  -1  -4  24        570.54        393.52        74.44 o
   0  -4  24       1894.47       2102.63       122.39 o
   1  -4  24        662.18        722.90        85.47 o
   2  -4  24       1240.74        966.35        93.45 o
   3  -4  24        229.61        110.64       165.07 o
   4  -4  24       6968.35       7235.28       360.39 o
  -5  -3  24       2296.00       2097.10       232.41 o
  -4  -3  24        868.60        673.97        84.13 o
  -3  -3  24       5064.58       5242.99       211.32 o
  -2  -3  24       2091.16       1883.97       120.82 o
  -1  -3  24        593.88        421.57        77.11 o
   0  -3  24       1122.03        937.81        86.70 o
   1  -3  24       1121.11        987.08       108.96 o
   2  -3  24       1098.48        897.30        80.34 o
   3  -3  24        130.62         87.28        88.11 o
   4  -3  24       2532.88       2010.56       209.34 o
  -5  -2  24        916.26        881.70       126.54 o
  -4  -2  24         16.08        -70.61        70.61 o
  -3  -2  24         42.27        121.78        64.15 o
  -2  -2  24       1766.46       1745.52       105.95 o
  -1  -2  24       1188.32        827.94        80.50 o
   0  -2  24       4794.93       4911.53       261.60 o
   1  -2  24       3724.43       3832.61       185.09 o
   2  -2  24         31.66        -60.88        60.88 o
   3  -2  24         62.17        -97.94       126.26 o
   4  -2  24        220.93        244.89        94.39 o
  -5  -1  24         10.93         22.82        90.83 o
  -4  -1  24        570.27        520.37       110.09 o
  -3  -1  24        108.52         34.49        66.99 o
  -2  -1  24       3462.16       3805.11       171.89 o
  -1  -1  24         17.87        -21.59        50.27 o
   0  -1  24       2810.85       2750.21       151.75 o
   1  -1  24       1704.12       1385.00       121.52 o
   2  -1  24       1096.87        872.97       101.94 o
   3  -1  24         46.85        -63.79        77.05 o
  -6   0  24        947.93         85.28       379.17 o
  -5   0  24       2444.42       2376.48       235.60 o
  -4   0  24         10.40        -91.13        91.13 o
  -3   0  24       1510.45       1363.22       124.39 o
  -2   0  24         44.40        -63.55        63.55 o
  -1   0  24        320.58        159.59        99.22 o
   0   0  24          0.10         29.94        53.63 o
   1   0  24       5844.93       5324.82       317.73 o
   2   0  24       1241.75        814.64       146.58 o
   3   0  24       2978.84       1824.10       218.10 o
  -5   1  24       1061.53        955.99       173.79 o
  -4   1  24         60.58         -9.81        83.56 o
  -3   1  24        123.34       -164.50       189.75 o
  -2   1  24        908.43        997.14        81.93 o
  -1   1  24       1344.76       1585.51       103.48 o
   0   1  24        502.23        412.08       104.47 o
   1   1  24       2505.43       1987.62       258.41 o
   2   1  24        896.99        511.61       106.76 o
  -5   2  24       2118.70       1588.67       621.90 o
  -4   2  24        607.58        582.87       201.55 o
  -3   2  24       1707.76       1195.47       207.48 o
  -2   2  24       2772.89       1767.68       313.98 o
  -1   2  24        310.16        282.76        86.31 o
   0   2  24        165.22        -92.90        92.90 o
  -3   3  24        452.43         74.57       441.49 o
  -2   3  24       1841.39       1401.22       262.24 o
  -1  -6  25       2074.50       1835.95       135.33 o
   0  -6  25         25.31        -39.87        63.26 o
   1  -6  25         62.61        -68.80        68.80 o
   2  -6  25        990.60        634.99       186.98 o
  -3  -5  25        115.37        -19.46       111.86 o
  -2  -5  25       3935.08       4287.42       225.30 o
  -1  -5  25        340.31        148.93        95.92 o
   0  -5  25        183.11        -23.56        61.43 o
   1  -5  25        332.24        180.48        74.52 o
   2  -5  25       1240.52        932.24       120.86 o
   3  -5  25       2033.20       1468.98       230.18 o
  -3  -4  25         72.70          3.90        69.78 o
  -2  -4  25          6.07        -57.96        57.96 o
  -1  -4  25       5285.64       5953.81       290.49 o
   0  -4  25       1701.12       1466.49       135.04 o
   1  -4  25       2496.26       1848.97       154.47 o
   2  -4  25        667.68        569.68        89.47 o
   3  -4  25         68.00        -93.10        93.10 o
  -4  -3  25        867.49        685.25        89.01 o
  -3  -3  25       2903.54       2855.06       174.16 o
  -2  -3  25        600.07        438.90       117.42 o
  -1  -3  25       6564.56       6361.45       220.16 o
   0  -3  25        145.18         97.22        67.64 o
   1  -3  25        416.22        282.50        86.64 o
   2  -3  25        302.27        287.79        76.33 o
   3  -3  25       1264.16       1026.17       150.09 o
  -4  -2  25       4287.76       4437.78       334.62 o
  -3  -2  25        199.73        188.66        72.17 o
  -2  -2  25        220.31        150.79        60.50 o
  -1  -2  25        806.78        787.27       122.34 o
   0  -2  25       5175.75       5349.85       379.65 o
   1  -2  25         45.60         -4.12        58.22 o
   2  -2  25       4980.90       5165.93       319.71 o
   3  -2  25        234.86         10.08        83.59 o
  -5  -1  25       1626.42       1888.16       213.28 o
  -4  -1  25       2155.77       1485.30       159.66 o
  -3  -1  25       1405.29       1493.39       151.28 o
  -2  -1  25        458.12        340.31        68.38 o
  -1  -1  25       2451.27       2629.07       163.14 o
   0  -1  25       2027.52       1627.37       219.86 o
   1  -1  25        437.56        285.06        74.18 o
   2  -1  25       1854.79       1795.43       137.24 o
  -5   0  25        510.20        469.96       119.32 o
  -4   0  25       2576.50       2216.37       179.78 o
  -3   0  25        602.90        482.28       116.72 o
  -2   0  25        711.14        509.50       110.57 o
  -1   0  25        550.09        437.49        69.44 o
   0   0  25        155.78         71.91        62.72 o
   1   0  25        863.53        807.88        89.10 o
   2   0  25       1516.81       1173.34       155.13 o
  -4   1  25       1303.34       1142.49       139.08 o
  -3   1  25        173.25         26.28       109.77 o
  -2   1  25        215.93        301.52        90.73 o
  -1   1  25        550.67        422.13        79.24 o
   0   1  25       1750.35       1589.87       255.81 o
  -3   2  25        527.48        361.79       151.53 o
  -2   2  25         89.86       -120.54       164.48 o
  -1   2  25       1561.23       1246.42       389.67 o
  -1  -5  26       1703.66       1575.65       128.19 o
   0  -5  26       3595.60       3673.34       393.97 o
   1  -5  26         19.40        -68.04        68.04 o
   2  -5  26         26.85        -38.62        96.79 o
  -2  -4  26        282.94        206.83        77.69 o
  -1  -4  26          5.29        -79.78        79.78 o
   0  -4  26       1513.72       1241.52       126.65 o
   1  -4  26       4355.39       3959.22       234.21 o
   2  -4  26        259.55        174.75        77.99 o
  -3  -3  26        140.93         17.31        73.19 o
  -2  -3  26       1936.83       1286.70       194.18 o
  -1  -3  26        487.35        356.01        87.19 o
   0  -3  26       4402.08       4691.97       330.70 o
   1  -3  26       2208.25       1660.79       162.18 o
   2  -3  26         15.42        -41.78       105.32 o
  -3  -2  26        727.81        593.79       110.02 o
  -2  -2  26        834.32        732.19       137.50 o
  -1  -2  26         28.77         -7.62        93.39 o
   0  -2  26        556.71        251.05       100.85 o
   1  -2  26       2968.60       2772.42       188.24 o
   2  -2  26       2160.57       1941.11       168.99 o
  -4  -1  26          0.75       -239.86       255.29 o
  -3  -1  26       1473.53       1052.33       198.26 o
  -2  -1  26       1007.71        976.98       148.57 o
  -1  -1  26         58.51         -4.06        95.35 o
   0  -1  26        212.48         19.32        89.82 o
   1  -1  26       3153.07       3119.07       211.68 o
  -3   0  26       2699.84       2484.48       255.65 o
  -2   0  26       2664.66       2589.85       227.38 o
  -1   0  26         99.79        -56.29       128.04 o
   0   0  26        404.55        208.79        97.83 o
  -1  -3  27        543.28        339.80        85.67 o
   0  -3  27       1098.89       1198.65       168.25 o
  -2  -2  27       1355.73        589.29       269.85 o
  -1  -2  27        783.78        521.41        91.54 o
   0  -2  27        163.48         90.90       145.47 o
                                                
