# Supplementary material for: Crystal and mol­ecular structures of fac-[Re(Bid)(PPh3)(CO)3] [Bid is tropolone (TropH) and tri­bromo­tropolone (TropBr3H)]
Source: Acta Crystallogr C Struct Chem. 2022 May 17;78(Pt 6):351–9. doi: 10.1107/S205322962200465X (PMC9167630; doi:10.1107/S205322962200465X)
Supplement: Supplementary file 5 [file c-78-00351-2sup5.cml]

<?xml version="1.0" ?>
<cml>
<molecule title="4-(2-hydroxy-4-oxopent-2-en-3-yl)-1,3,5-trimethyl-1H-pyrazol-2-ium bromide" id="m1">
  <atomArray>
    <atom id="a1" elementType="Br" formalCharge="-1"
          x2="0.0" y2="0.0" />
    <atom id="a2" elementType="C"
          x2="11.770096479193636" y2="0.24780314757150013" />
    <atom id="a3" elementType="N"
          x2="10.3054694440991" y2="-0.22808302376591927" />
    <atom id="a4" elementType="N" formalCharge="1"
          x2="9.829583272761681" y2="-1.6927100588604562" />
    <atom id="a5" elementType="C"
          x2="8.28958327276168" y2="-1.6927100588604573" />
    <atom id="a6" elementType="C"
          x2="7.384393984231274" y2="-2.9385962301978767" />
    <atom id="a7" elementType="C"
          x2="7.81369710142426" y2="-0.22808302376592082" />
    <atom id="a8" elementType="C"
          x2="6.349070066329723" y2="0.24780314757149746" />
    <atom id="a9" elementType="C"
          x2="5.204627035094537" y2="-0.7826579862211449" />
    <atom id="a10" elementType="C"
          x2="5.524811038953889" y2="-2.2890052913512053" />
    <atom id="a11" elementType="O"
          x2="3.74" y2="-0.3067718148837264" />
    <atom id="a12" elementType="C"
          x2="6.028886062470374" y2="1.7541504527015577" />
    <atom id="a13" elementType="C"
          x2="7.17332909370556" y2="2.7846115864942" />
    <atom id="a14" elementType="O"
          x2="4.5642590273758366" y2="2.2300366240389753" />
    <atom id="a15" elementType="C"
          x2="9.05958327276168" y2="0.6771062647644888" />
    <atom id="a16" elementType="C"
          x2="9.059583272761678" y2="2.2171062647644884" />
  </atomArray>
  <bondArray>
    <bond atomRefs2="a2 a3" order="1" />
    <bond atomRefs2="a3 a4" order="1" />
    <bond atomRefs2="a4 a5" order="2" />
    <bond atomRefs2="a5 a6" order="1" />
    <bond atomRefs2="a5 a7" order="1" />
    <bond atomRefs2="a7 a8" order="1" />
    <bond atomRefs2="a8 a9" order="1" />
    <bond atomRefs2="a9 a10" order="1" />
    <bond atomRefs2="a9 a11" order="2" />
    <bond atomRefs2="a8 a12" order="2" />
    <bond atomRefs2="a12 a13" order="1">
      <bondStereo convention="MDL" conventionValue="4" />
    </bond>
    <bond atomRefs2="a12 a14" order="1" />
    <bond atomRefs2="a7 a15" order="2" />
    <bond atomRefs2="a3 a15" order="1" />
    <bond atomRefs2="a15 a16" order="1" />
  </bondArray>
</molecule>
</cml>
